# Supplementary material for: Subscaling of a cytosolic RNA binding protein governs cell size homeostasis in the multiple fission alga Chlamydomonas
Source: PLoS Genet. 2024 Mar 18;20(3):e1010503. doi: 10.1371/journal.pgen.1010503 (PMC10977881; doi:10.1371/journal.pgen.1010503)
Supplement: S1 Table — (XLSX) [file pgen.1010503.s011.xlsx]

## Sheet: Sheet1
Haploids
Wild type, size mutants, and complemented strains
rep #	size (µm3)	wild type	tny1-1	gTNY1:tny1-1	gTNY1-HA:tny1	cdkg1-2 tny1-1	cdkg1-2	mat3-4/rbr	dp1-1
rep1	median	66	44	73	73	113	119	39	120
	mode	79	40	75	71	117	109	32	127
rep2	median	73	43	78	74	127	119	39	112
	mode	73	44	81	78	133	120	35	113
rep3	median	66	44	71	62	112	117	26	121
	mode	70	40	74	74	116	113	25	123
average median		68	43	74	69	117	118	35	117
average mode		74	41	77	74	122	114	31	121
% to WT (average median)		1	0.64	1.08	1.01	1.72	1.73	0.51	1.72
% to WT (average mode)		1	0.55	1.03	1	1.64	1.54	0.41	1.63
mCherry-tagged tny1 rescue strains
	TNY1-mCherry::tny1
size (µm3)	rep1	rep2	rep3	rep4	average
median	81	86	78	73	80
mode	83	79	66	64	73
Mis-expressors
	mis-expressors RPL23:TNY1::tny1
size (µm3)	transformant #1	transformant #2	transformant #3	transformant #4
median	98	89	132	121
mode	98	95	121	118
Diploids
rep #	size (µm3)	TNY1/TNY1	TNY1/tny1	tny1/tny1
rep1	median	154	124	111
	mode	166	113	97
rep2	median	156	124	104
	mode	158	121	107
rep3	median	155	134	109
	mode	168	126	107
average median		155	128	108
average mode		164	120	104
% to WT (average median)		1	0.82	0.7
% to WT (average mode)		1	0.73	0.63
