# Supplementary material for: Subscaling of a cytosolic RNA binding protein governs cell size homeostasis in the multiple fission alga Chlamydomonas
Source: PLoS Genet. 2024 Mar 18;20(3):e1010503. doi: 10.1371/journal.pgen.1010503 (PMC10977881; doi:10.1371/journal.pgen.1010503)
Supplement: S2 Table — (XLSX) [file pgen.1010503.s012.xlsx]

## Sheet: oligonucleotides used in this s
Oligos for genotyping
Name	Sequence (5’ to 3’)	Target	PCR conditions (w/ homemade Taq DNA polymerase)
tny0	CAACTGCAATCAATAGGCACG	TNY1	96°C 3min; 96°C 10s-55°C 20s-72°C 30s (39 cycles)
tny1-2	CATGACCACCGCATCCTCTA
PS103-4	GCTCCAGCTTTTGTTCCCTTT	tny1-1
tny1-2	CATGACCACCGCATCCTCTA
MTM3F	CGACGACTTGGCATCGACAGGTGG	MID
MTM3R	CTCGGCCAGAACCTTTCATAGGGTGG
MTP2F	GCTGGCATTCCTGTATCCTTGACGC	FUS
MTP2R	GCGGCGTAACATAAAGGAGGGTCG
Oligos for qRT-PCR
Name	Sequence (5’ to 3’)	Target	qPCR conditions (w/ Invitrogen Taq DNA polymerase)
GBLP-3	GTCATCCACTGCCTGTGCTTCT	GBLP	96°C 3min; 96°C 10s-62°C 10s-72°C 30s (39 cycles)
GBLP-4	GGCCTTCTTGCTGGTGATGTT
CDKG1 RT-3F	CGTGTGGTGACGCTGTACTA	CDKG1
CDKG1 RT-3R	GGAACAGAAGCCCGATCTC
TNY1 RT-6F	CTGCCAATTTCGCCAACCAA	TNY1
TNY1 RT-6R	GTTCACTGCCGCTAATCCAT
Oligos to generate RPL23:TNY1 misexpressing construct
Name	Sequence (5’ to 3’)	PCR condition (w/ Phusion DNA polymerase)
BamHI TNY1 F	GAGGGATCCATGCCAGATTTATGCAACATG	98°C 30s; 98°C 10s-62°C 10s-72°C 30s (35 cycles)
XhoI TNY1 R	GCATCTCGAGCTAGCTGGACCAGCCGGGGGC
Oligos to generate fluorescence protein-tagged tny1 complementation constructs
Name	Sequence (5’ to 3’)	PCR condition (w/ Phusion DNA polymerase)
GFP-F-Spe-Sac-BamH	GGGACTAGTGGGGAGCTCGGGGGATCCATGGCCAAGGGCGAGGAGCTGTTCA	98°C 30s; 98°C 10s-62°C 10s-72°C 30s (35 cycles)
GFP-R-Xba-Xho-EcoR-NcoI	GGGCCATGGGAATTCGGGCTCGAGGGGTCTAGACTTGTACAGCTCGTCCATGCCGTGG
TNY1 pro-F-Sac-Spe	GGGGAGCTCACTAGTAGCCATCGGTCCGTGCTTCCTCCCA
TNY1 R-BamH	GGGGGATCC GCTGGACCAGCCGGGGGCTGGCGCTGTC
TNY1 ter-F-Xba	GGGTCTAGATAGCTCATGCACCATGCATGACAGCCGG
TNY1 ter-R-EcoR	GGGGAATTCGCTTGAAGATGAGACGGACTTCTG
BamH1 mCherry F	CCAGCGGATCCATGGTGAGCAAGGGCGAG
XbaI mCherry R	ATGAGCTATCTAGACTACTTGTACAGCTCGTCC
Oligos for genomic TNY1 cloning
Name	Sequence (5’ to 3’)	PCR condition (w/ Phusion DNA polymerase)
TNY KpnI	CCGGTACCGCATTAAGCACCACCACACG	98°C 30s; 98°C 10s-62°C 10s-72°C 30s (35 cycles)
TNY NdeI	CCCATATGACGGATGTATGCTTCAATGG
TNYBglII-F	GCATGGTGCATAGATCTGCTGGACCAGCCGGG
TNY BglII-Re	GGTCCAGCAGATCTATGCACCATGCATGACAG
HABglII-F	GGAGATCTTACCCATACGATGTTCCTGAC
HABglII-F	GGAGATCTTCAAGCGTAATCTGGAACGTCATA
Oligos for T7/CDGK1 transcripts
Name	Sequence (5’ to 3’)
31+29 CDKG1: 5UTR-CDS (No 3'UTR)
oER0031 CdkG1 RNA T7 UTR 5' A01	TAATACGACTCACTATAGGGTGAGTTCTTTACACTAGTGTTGGG
oER0029 CdkG1 RNA STOP	TCACACGACGACGTCGTTGAAC
31+32 CDKG1
oER0031 CdkG1 RNA T7 UTR 5' A01	TAATACGACTCACTATAGGGTGAGTTCTTTACACTAGTGTTGGG
oER0032 CdkG1 RNA UTR 3' A01	AACAGGGGCTTACAATCCTTGCATG
30+32 CDKG1 3'UTR
oER0030 CdkG1 RNA T7 UTR 3'	TAATACGACTCACTATAGGGGCGTGCTGCTTGCTCGCCTGCA
oER0032 CdkG1 RNA UTR 3' A01	AACAGGGGCTTACAATCCTTGCATG
Oligos for cDNA cloning
Name	Sequence (5’ to 3’)
oER0008 Tny1 Gateway primer forward	CACCATGCCAGATTTATGCAACATGACAGACA
oER0009 Tny1 Gateway primer with STOP reverse	CTAGCTGGACCAGCCGGGGGC
