# Supplementary material for: Subscaling of a cytosolic RNA binding protein governs cell size homeostasis in the multiple fission alga Chlamydomonas
Source: PLoS Genet. 2024 Mar 18;20(3):e1010503. doi: 10.1371/journal.pgen.1010503 (PMC10977881; doi:10.1371/journal.pgen.1010503)
Supplement: S1 Data — (XLSX) [file pgen.1010503.s013.xlsx]

## Sheet: 1B
linear X bin											log X bin
Bin Number		Wild Type CC124		tny1		cdkg1		tny1 cdkg1			Bin Number		Wild Type CC124		tny1		cdkg1		tny1 cdkg1
	Bin Volume	3	Diff.	01.#M3	Diff.	01.#M3	Diff.	25_01.#M3	Diff.			Bin Volume	3	Diff.	01.#M3	Diff.	01.#M3	Diff.	25_01.#M3	Diff.
	(Lower)	Diff.	Number	Diff.	Number	Diff.	Number	Diff.	Number			(Lower)	Diff.	Number	Diff.	Number	Diff.	Number	Diff.	Number
	µm^3	Number	%	Number	%	Number	%	Number	%			µm^3	Number	%	Number	%	Number	%	Number	%
1	20	236	0.951038	2199	2.07702	321	0.378918	326	0.494764		1	20	6	0.0241789	44	0.0415592	16	0.0188869	10	0.0151768
2	26.6	363	1.46282	6193	5.84946	287	0.338783	228	0.346031		2	20.3094	9	0.0362684	75	0.0708396	14	0.016526	19	0.0288359
3	33.2	831	3.34878	10400	9.82309	320	0.377737	232	0.352102		3	20.6235	14	0.0564175	51	0.0481709	7	0.008263	22	0.033389
4	39.8	1363	5.49265	12240	11.561	341	0.402526	271	0.411292		4	20.9426	23	0.0926859	59	0.0557271	34	0.0401346	15	0.0227652
5	46.4	1833	7.38666	11791	11.1369	620	0.731866	566	0.859007		5	21.2665	12	0.0483578	80	0.0755622	23	0.0271499	16	0.0242829
6	53	2136	8.6077	10440	9.86087	1006	1.18751	1062	1.61178		6	21.5955	9	0.0362684	79	0.0746177	7	0.008263	14	0.0212475
7	59.6	2120	8.54322	8918	8.4233	1685	1.98902	1909	2.89725		7	21.9296	12	0.0483578	87	0.0821739	30	0.0354129	21	0.0318713
8	66.2	2083	8.39412	7272	6.86861	2398	2.83067	2723	4.13265		8	22.2688	11	0.044328	77	0.0727286	11	0.0129847	12	0.0182122
9	72.8	1779	7.16905	5988	5.65583	3306	3.9025	3395	5.15253		9	22.6133	14	0.0564175	91	0.085952	25	0.0295107	21	0.0318713
10	79.4	1641	6.61294	4750	4.48651	4157	4.90704	3437	5.21627		10	22.9631	8	0.0322386	91	0.085952	10	0.0118043	6	0.00910609
11	86	1329	5.35563	3938	3.71955	4661	5.50198	3263	4.95219		11	23.3183	22	0.0886561	115	0.108621	20	0.0236086	18	0.0273183
12	92.6	1176	4.73907	3162	2.9866	4815	5.68376	3059	4.64259		12	23.679	11	0.044328	107	0.101064	14	0.016526	15	0.0227652
13	99.2	1003	4.04191	2780	2.62579	4629	5.4642	2998	4.55001		13	24.0453	14	0.0564175	158	0.149235	25	0.0295107	18	0.0273183
14	105.8	815	3.2843	2209	2.08646	4103	4.8433	2719	4.12657		14	24.4172	12	0.0483578	146	0.137901	11	0.0129847	10	0.0151768
15	112.4	688	2.77252	1935	1.82766	3781	4.4632	2783	4.22371		15	24.795	14	0.0564175	162	0.153014	21	0.024789	23	0.0349067
16	119	621	2.50252	1667	1.57453	3512	4.14566	2567	3.89589		16	25.1785	11	0.044328	209	0.197406	14	0.016526	24	0.0364243
17	125.6	574	2.31312	1404	1.32612	3293	3.88715	2393	3.63181		17	25.568	17	0.0685069	231	0.218186	16	0.0188869	21	0.0318713
18	132.2	455	1.83357	1157	1.09282	3012	3.55545	2205	3.34649		18	25.9635	11	0.044328	203	0.191739	16	0.0188869	27	0.0409774
19	138.8	438	1.76506	1033	0.975697	2642	3.11869	2097	3.18258		19	26.3651	15	0.0604473	239	0.225742	23	0.0271499	26	0.0394597
20	145.4	352	1.4185	856	0.808516	2634	3.10925	1878	2.8502		20	26.773	17	0.0685069	231	0.218186	18	0.0212477	19	0.0288359
21	152	322	1.2976	654	0.617721	2363	2.78935	1727	2.62104		21	27.1871	17	0.0685069	288	0.272024	20	0.0236086	20	0.0303536
22	158.6	290	1.16865	570	0.538381	2240	2.64416	1490	2.26134		22	27.6077	23	0.0926859	309	0.291859	16	0.0188869	11	0.0166945
23	165.2	284	1.14447	503	0.475098	2028	2.39391	1483	2.25072		23	28.0347	21	0.0846262	291	0.274858	21	0.024789	8	0.0121414
24	171.8	228	0.918799	405	0.382534	1915	2.26052	1268	1.92442		24	28.4684	20	0.0805964	361	0.340975	34	0.0401346	10	0.0151768
25	178.4	211	0.850292	355	0.335307	1683	1.98666	1161	1.76203		25	28.9088	21	0.0846262	325	0.306972	12	0.0141651	29	0.0440127
26	185	197	0.793875	304	0.287136	1497	1.7671	1145	1.73774		26	29.356	22	0.0886561	437	0.412759	13	0.0153456	19	0.0288359
27	191.6	155	0.624622	255	0.240855	1387	1.63725	1070	1.62392		27	29.8101	25	0.100746	469	0.442984	18	0.0212477	18	0.0273183
28	198.2	146	0.588354	225	0.212519	1209	1.42714	938	1.42358		28	30.2712	37	0.149103	461	0.435427	19	0.0224281	19	0.0288359
29	204.8	131	0.527907	188	0.177571	1112	1.31264	895	1.35832		29	30.7395	27	0.108805	568	0.536492	25	0.0295107	6	0.00910609
30	211.4	140	0.564175	155	0.146402	961	1.13439	783	1.18834		30	31.215	29	0.116865	483	0.456207	18	0.0212477	14	0.0212475
31	218	113	0.45537	173	0.163403	882	1.04114	751	1.13978		31	31.6979	27	0.108805	648	0.612054	18	0.0212477	11	0.0166945
32	224.6	97	0.390893	139	0.131289	801	0.945523	721	1.09425		32	32.1882	41	0.165223	573	0.541214	16	0.0188869	16	0.0242829
33	231.2	75	0.302237	126	0.119011	764	0.901847	708	1.07452		33	32.6861	27	0.108805	629	0.594108	23	0.0271499	16	0.0242829
34	237.8	69	0.278058	137	0.1294	750	0.885321	586	0.889361		34	33.1917	42	0.169252	707	0.667781	23	0.0271499	13	0.0197299
35	244.4	66	0.265968	112	0.105787	683	0.806233	588	0.892396		35	33.7052	51	0.205521	733	0.692339	22	0.0259694	20	0.0303536
36	251	56	0.22567	98	0.0925637	664	0.783805	545	0.827136		36	34.2266	53	0.21358	755	0.713119	28	0.033052	21	0.0318713
37	257.6	48	0.193431	107	0.101064	593	0.699994	524	0.795265		37	34.756	66	0.265968	790	0.746177	25	0.0295107	27	0.0409774
38	264.2	45	0.181342	106	0.10012	598	0.705896	473	0.717863		38	35.2937	55	0.22164	840	0.793403	15	0.0177064	14	0.0212475
39	270.8	43	0.173282	83	0.0783958	550	0.649236	433	0.657156		39	35.8396	70	0.282087	776	0.732954	37	0.0436759	13	0.0197299
40	277.4	36	0.145074	73	0.0689505	523	0.617364	436	0.661709		40	36.394	71	0.286117	928	0.876522	29	0.0342324	24	0.0364243
41	284	24	0.0967157	73	0.0689505	520	0.613823	382	0.579754		41	36.957	75	0.302237	1069	1.0097	30	0.0354129	15	0.0227652
42	290.6	30	0.120895	64	0.0604498	480	0.566606	381	0.578236		42	37.5287	82	0.330445	888	0.838741	20	0.0236086	17	0.0258006
43	297.2	28	0.112835	59	0.0557271	469	0.553621	339	0.514494		43	38.1092	76	0.306266	1028	0.970975	14	0.016526	14	0.0212475
44	303.8	16	0.0644771	55	0.051949	455	0.537095	317	0.481105		44	38.6987	92	0.370744	1056	0.997421	40	0.0472171	21	0.0318713
45	310.4	16	0.0644771	59	0.0557271	399	0.470991	329	0.499317		45	39.2974	116	0.467459	1051	0.992699	39	0.0460367	35	0.0531188
46	317	16	0.0644771	49	0.0462819	382	0.450924	295	0.447716		46	39.9053	93	0.374773	1130	1.06732	18	0.0212477	8	0.0121414
47	323.6	20	0.0805964	48	0.0453373	342	0.403707	264	0.400668		47	40.5225	115	0.463429	1173	1.10793	20	0.0236086	23	0.0349067
48	330.2	9	0.0362684	26	0.0245577	347	0.409609	279	0.423433		48	41.1494	124	0.499698	1166	1.10132	23	0.0271499	31	0.0470481
49	336.8	9	0.0362684	28	0.0264468	330	0.389541	268	0.406738		49	41.7859	125	0.503728	1215	1.1476	27	0.0318716	18	0.0273183
50	343.4	10	0.0402982	41	0.0387256	305	0.360031	245	0.371832		50	42.4323	135	0.544026	1259	1.18916	32	0.0377737	38	0.0576719
51	350	9	0.0362684	23	0.0217241	272	0.321077	250	0.37942		51	43.0887	137	0.552085	1264	1.19388	36	0.0424954	23	0.0349067
52	356.6	2	0.00805964	16	0.0151124	273	0.322257	230	0.349067		52	43.7552	141	0.568205	1329	1.25528	34	0.0401346	37	0.0561542
53	363.2	1	0.00402982	27	0.0255023	288	0.339963	204	0.309607		53	44.4321	166	0.66895	1179	1.1136	38	0.0448563	31	0.0470481
54	369.8	1	0.00402982	23	0.0217241	267	0.315174	232	0.352102		54	45.1194	169	0.68104	1301	1.22883	70	0.08263	27	0.0409774
55	376.4	3	0.0120895	14	0.0132234	239	0.282122	208	0.315678		55	45.8174	171	0.689099	1246	1.17688	59	0.0696453	40	0.0607072
56	383	4	0.0161193	15	0.0141679	221	0.260875	224	0.339961		56	46.5261	180	0.725368	1269	1.19861	67	0.0790887	49	0.0743664
57	389.6	4	0.0161193	16	0.0151124	239	0.282122	184	0.279253		57	47.2458	205	0.826113	1373	1.29684	45	0.0531193	50	0.0758841
58	396.2	4	0.0161193	14	0.0132234	234	0.27622	181	0.2747		58	47.9767	177	0.713278	1350	1.27511	40	0.0472171	48	0.0728487
59	402.8	0	0	2	0.00188906	219	0.258514	172	0.261041		59	48.7188	207	0.834173	1273	1.20238	52	0.0613823	50	0.0758841
60	409.4	3	0.0120895	7	0.0066117	210	0.24789	206	0.312642		60	49.4724	234	0.942978	1381	1.30439	70	0.08263	63	0.0956139
61	416	0	0	12	0.0113343	180	0.212477	157	0.238276		61	50.2377	242	0.975217	1416	1.33745	96	0.113321	75	0.113826
62	422.6	0	0	9	0.00850075	197	0.232544	156	0.236758		62	51.0149	227	0.914769	1471	1.3894	76	0.0897126	83	0.125968
63	429.2	0	0	6	0.00566717	180	0.212477	148	0.224617		63	51.804	218	0.878501	1358	1.28267	94	0.11096	113	0.171498
64	435.8	1	0.00402982	7	0.0066117	172	0.203034	128	0.194263		64	52.6054	242	0.975217	1379	1.3025	109	0.128667	65	0.0986493
65	442.4	2	0.00805964	4	0.00377811	162	0.191229	120	0.182122		65	53.4191	251	1.01148	1324	1.25055	74	0.0873517	97	0.147215
66	449	1	0.00402982	3	0.00283358	142	0.167621	127	0.192745		66	54.2455	270	1.08805	1401	1.32328	111	0.131028	113	0.171498
67	455.6	2	0.00805964	6	0.00566717	162	0.191229	116	0.176051		67	55.0846	269	1.08402	1362	1.28645	133	0.156997	127	0.192745
68	462.2	1	0.00402982	7	0.0066117	120	0.141651	116	0.176051		68	55.9367	277	1.11626	1460	1.37901	133	0.156997	137	0.207922
69	468.8	3	0.0120895	1	0.000944528	126	0.148734	93	0.141144		69	56.802	309	1.24521	1328	1.25433	131	0.154636	194	0.29443
70	475.4	0	0	3	0.00283358	151	0.178245	95	0.14418		70	57.6806	299	1.20492	1341	1.26661	165	0.194771	132	0.200334
71	482	0	0	2	0.00188906	141	0.16644	119	0.180604		71	58.5729	284	1.14447	1346	1.27133	185	0.218379	193	0.292912
72	488.6	1	0.00402982	4	0.00377811	121	0.142832	90	0.136591		72	59.479	312	1.2573	1316	1.243	198	0.233725	207	0.31416
73	495.2	1	0.00402982	1	0.000944528	83	0.0979756	79	0.119897		73	60.399	299	1.20492	1370	1.294	182	0.214838	244	0.370314
74	501.8	1	0.00402982	3	0.00283358	112	0.132208	100	0.151768		74	61.3334	309	1.24521	1287	1.21561	227	0.267957	275	0.417362
75	508.4	0	0	1	0.000944528	99	0.116862	70	0.106238		75	62.2821	292	1.17671	1274	1.20333	215	0.253792	288	0.437092
76	515	0	0	3	0.00283358	74	0.0873517	89	0.135074		76	63.2456	336	1.35402	1324	1.25055	248	0.292746	275	0.417362
77	521.6	0	0	0	0	82	0.0967951	77	0.116861		77	64.2239	327	1.31775	1285	1.21372	324	0.382459	351	0.532706
78	528.2	0	0	2	0.00188906	76	0.0897126	68	0.103202		78	65.2174	295	1.1888	1262	1.19199	329	0.388361	305	0.462893
79	534.8	0	0	1	0.000944528	83	0.0979756	63	0.0956139		79	66.2262	336	1.35402	1219	1.15138	291	0.343505	370	0.561542
80	541.4	0	0	1	0.000944528	66	0.0779083	46	0.0698133		80	67.2507	338	1.36208	1227	1.15894	313	0.369474	428	0.649567
81	548	0	0	1	0.000944528	70	0.08263	47	0.071331		81	68.291	336	1.35402	1128	1.06543	371	0.437939	411	0.623767
82	554.6	0	0	0	0	48	0.0566606	48	0.0728487		82	69.3474	361	1.45477	1180	1.11454	416	0.491058	459	0.696616
83	561.2	0	0	0	0	46	0.0542997	66	0.100167		83	70.4201	339	1.36611	1210	1.14288	463	0.546538	481	0.730005
84	567.8	0	0	1	0.000944528	45	0.0531193	38	0.0576719		84	71.5094	321	1.29357	1114	1.0522	456	0.538275	484	0.734558
85	574.4	0	0	2	0.00188906	54	0.0637431	45	0.0682956		85	72.6156	307	1.23715	1168	1.10321	507	0.598477	566	0.859007
86	581	0	0	0	0	44	0.0519389	44	0.066778		86	73.7389	362	1.4588	1017	0.960585	549	0.648055	545	0.827136
87	587.6	0	0	1	0.000944528	43	0.0507584	31	0.0470481		87	74.8796	334	1.34596	1077	1.01726	532	0.627988	571	0.866596
88	594.2	0	0	0	0	55	0.0649236	30	0.0455304		88	76.0379	302	1.21701	1008	0.952084	581	0.685829	615	0.933374
89	600.8	0	0	0	0	35	0.041315	19	0.0288359		89	77.2141	310	1.24924	1036	0.978531	644	0.760196	664	1.00774
90	607.4	0	0	4	0.00377811	34	0.0401346	15	0.0227652		90	78.4085	271	1.09208	981	0.926582	692	0.816857	624	0.947033
91	614	0	0	2	0.00188906	32	0.0377737	37	0.0561542		91	79.6214	322	1.2976	941	0.888801	724	0.85463	626	0.950068
92	620.6	0	0	1	0.000944528	30	0.0354129	16	0.0242829		92	80.8531	329	1.32581	973	0.919026	684	0.807413	693	1.05175
93	627.2	0	0	0	0	22	0.0259694	20	0.0303536		93	82.1038	312	1.2573	868	0.81985	837	0.988019	663	1.00622
94	633.8	0	0	1	0.000944528	28	0.033052	22	0.033389		94	83.3739	323	1.30163	955	0.902024	872	1.02933	643	0.975869
95	640.4	0	0	0	0	29	0.0342324	20	0.0303536		95	84.6636	291	1.17268	865	0.817017	897	1.05884	690	1.0472
96	647	1	0.00402982	1	0.000944528	19	0.0224281	24	0.0364243		96	85.9733	315	1.26939	850	0.802849	937	1.10606	615	0.933374
97	653.6	0	0	0	0	20	0.0236086	15	0.0227652		97	87.3032	274	1.10417	838	0.791514	937	1.10606	770	1.16861
98	660.2	0	0	0	0	25	0.0295107	21	0.0318713		98	88.6537	263	1.05984	843	0.796237	983	1.16036	688	1.04416
99	666.8	0	0	0	0	18	0.0212477	12	0.0182122		99	90.025	256	1.03163	792	0.748066	942	1.11196	641	0.972834
100	673.4	0	0	0	0	17	0.0200673	21	0.0318713		100	91.4176	270	1.08805	742	0.70084	1053	1.24299	694	1.05327
101	680	0	0	1	0.000944528	17	0.0200673	13	0.0197299		101	92.8318	270	1.08805	680	0.642279	1028	1.21348	656	0.995599
102	686.6	0	0	2	0.00188906	8	0.00944343	13	0.0197299		102	94.2678	274	1.10417	731	0.69045	1071	1.26424	671	1.01836
103	693.2	0	0	0	0	13	0.0153456	11	0.0166945		103	95.726	279	1.12432	734	0.693283	1087	1.28313	693	1.05175
104	699.8	1	0.00402982	0	0	13	0.0153456	6	0.00910609		104	97.2068	234	0.942978	685	0.647002	1129	1.3327	706	1.07148
105	706.4	0	0	1	0.000944528	16	0.0188869	4	0.00607072		105	98.7105	237	0.955068	644	0.608276	1063	1.2548	708	1.07452
106	713	0	0	1	0.000944528	9	0.0106239	11	0.0166945		106	100.237	247	0.995366	735	0.694228	1111	1.31146	706	1.07148
107	719.6	0	0	0	0	11	0.0129847	8	0.0121414		107	101.788	236	0.951038	630	0.595053	1059	1.25007	695	1.05479
108	726.2	0	0	0	0	10	0.0118043	8	0.0121414		108	103.363	240	0.967157	655	0.618666	1143	1.34923	703	1.06693
109	732.8	0	0	1	0.000944528	11	0.0129847	10	0.0151768		109	104.961	226	0.910739	649	0.612999	1109	1.3091	717	1.08818
110	739.4	0	0	0	0	11	0.0129847	6	0.00910609		110	106.585	246	0.991336	582	0.549715	1097	1.29493	693	1.05175
111	746	0	0	0	0	7	0.008263	2	0.00303536		111	108.234	184	0.741487	548	0.517601	1025	1.20994	758	1.1504
112	752.6	0	0	0	0	7	0.008263	5	0.0075884		112	109.908	191	0.769696	572	0.54027	1067	1.25952	688	1.04416
113	759.2	0	0	0	0	10	0.0118043	3	0.00455304		113	111.608	193	0.777755	468	0.442039	1040	1.22765	707	1.073
114	765.8	0	0	2	0.00188906	9	0.0106239	5	0.0075884		114	113.335	206	0.830143	558	0.527047	995	1.17453	743	1.12764
115	772.4	0	0	1	0.000944528	6	0.00708257	5	0.0075884		115	115.088	161	0.648801	509	0.480765	996	1.17571	745	1.13067
116	779	0	0	1	0.000944528	2	0.00236086	6	0.00910609		116	116.868	183	0.737457	503	0.475098	977	1.15328	726	1.10184
117	785.6	0	0	0	0	7	0.008263	4	0.00607072		117	118.676	193	0.777755	476	0.449595	958	1.13085	722	1.09577
118	792.2	0	0	0	0	6	0.00708257	6	0.00910609		118	120.512	171	0.689099	484	0.457152	1052	1.24181	719	1.09121
119	798.8	0	0	0	0	4	0.00472171	4	0.00607072		119	122.376	177	0.713278	446	0.421259	984	1.16154	718	1.08969
120	805.4	0	0	0	0	4	0.00472171	6	0.00910609		120	124.269	163	0.656861	499	0.471319	997	1.17689	725	1.10032
121	812	0	0	0	0	6	0.00708257	5	0.0075884		121	126.191	189	0.761636	411	0.388201	966	1.14029	741	1.1246
122	818.6	0	0	0	0	0	0	6	0.00910609		122	128.144	157	0.632682	412	0.389145	983	1.16036	681	1.03354
123	825.2	0	0	1	0.000944528	4	0.00472171	5	0.0075884		123	130.126	172	0.693129	417	0.393868	1006	1.18751	744	1.12915
124	831.8	0	0	0	0	4	0.00472171	4	0.00607072		124	132.139	157	0.632682	415	0.391979	896	1.05766	741	1.1246
125	838.4	0	0	0	0	2	0.00236086	1	0.00151768		125	134.183	133	0.535966	353	0.333418	1031	1.21702	668	1.01381
126	845	0	0	0	0	1	0.00118043	3	0.00455304		126	136.258	139	0.560145	334	0.315472	921	1.08717	687	1.04265
127	851.6	0	0	0	0	3	0.00354129	3	0.00455304		127	138.366	150	0.604473	367	0.346642	860	1.01517	686	1.04113
128	858.2	0	0	0	0	2	0.00236086	2	0.00303536		128	140.507	144	0.580294	346	0.326807	884	1.0435	694	1.05327
129	864.8	0	0	0	0	1	0.00118043	2	0.00303536		129	142.68	140	0.564175	325	0.306972	887	1.04704	693	1.05175
130	871.4	0	0	0	0	1	0.00118043	5	0.0075884		130	144.887	133	0.535966	304	0.287136	911	1.07537	636	0.965245
131	878	0	0	0	0	2	0.00236086	3	0.00455304		131	147.128	132	0.531936	308	0.290915	877	1.03524	680	1.03202
132	884.6	0	0	0	0	2	0.00236086	5	0.0075884		132	149.404	108	0.435221	269	0.254078	937	1.10606	640	0.971316
133	891.2	0	0	0	0	3	0.00354129	2	0.00303536		133	151.716	115	0.463429	254	0.23991	815	0.962049	647	0.98194
134	897.8	0	0	0	0	1	0.00118043	2	0.00303536		134	154.062	121	0.487608	242	0.228576	848	1.001	660	1.00167
135	904.4	0	0	0	0	1	0.00118043	0	0		135	156.446	109	0.43925	226	0.213463	887	1.04704	575	0.872667
136	911	0	0	0	0	1	0.00118043	0	0		136	158.866	113	0.45537	227	0.214408	825	0.973854	529	0.802853
137	917.6	0	0	0	0	0	0	2	0.00303536		137	161.323	112	0.45134	212	0.20024	898	1.06002	568	0.862043
138	924.2	0	0	0	0	1	0.00118043	2	0.00303536		138	163.819	111	0.44731	195	0.184183	804	0.949064	579	0.878737
139	930.8	0	0	0	0	2	0.00236086	2	0.00303536		139	166.353	90	0.362684	188	0.177571	795	0.938441	568	0.862043
140	937.4	0	0	0	0	1	0.00118043	3	0.00455304		140	168.926	122	0.491638	199	0.187961	792	0.934899	593	0.899985
141	944	0	0	0	0	4	0.00472171	1	0.00151768		141	171.539	108	0.435221	186	0.175682	761	0.898306	525	0.796782
142	950.6	0	0	0	0	3	0.00354129	1	0.00151768		142	174.193	88	0.354624	155	0.146402	776	0.916013	528	0.801336
143	957.2	0	0	0	0	2	0.00236086	1	0.00151768		143	176.887	101	0.407012	153	0.144513	758	0.894765	501	0.760358
144	963.8	0	0	0	0	3	0.00354129	1	0.00151768		144	179.624	78	0.314326	159	0.15018	731	0.862893	520	0.789194
145	970.4	0	0	0	0	1	0.00118043	0	0		145	182.402	91	0.366714	146	0.137901	707	0.834563	464	0.704204
146	977	0	0	0	0	1	0.00118043	0	0		146	185.224	71	0.286117	131	0.123733	670	0.790887	482	0.731522
147	983.6	0	0	0	0	1	0.00118043	1	0.00151768		147	188.089	92	0.370744	137	0.1294	629	0.74249	519	0.787676
148	990.2	0	0	0	0	0	0	2	0.00303536		148	190.999	78	0.314326	112	0.105787	622	0.734227	530	0.804371
149	996.8	0	0	1	0.000944528	0	0	0	0		149	193.953	65	0.261938	120	0.113343	646	0.762557	457	0.69358
150	1003.4	0	0	0	0	0	0	0	0		150	196.953	90	0.362684	120	0.113343	608	0.717701	442	0.670815
151	1010	0	0	0	0	0	0	2	0.00303536		151	200	58	0.23373	102	0.0963418	568	0.670483	447	0.678403
152	1016.6	0	0	1	0.000944528	1	0.00118043	0	0		152	203.094	63	0.253879	85	0.0802849	541	0.638612	436	0.661709
153	1023.2	0	0	1	0.000944528	0	0	1	0.00151768		153	206.235	68	0.274028	84	0.0793403	525	0.619725	415	0.629838
154	1029.8	0	0	0	0	0	0	0	0		154	209.426	57	0.2297	103	0.0972864	529	0.624447	429	0.651085
155	1036.4	0	0	0	0	0	0	0	0		155	212.665	72	0.290147	79	0.0746177	480	0.566606	380	0.576719
156	1043	0	0	0	0	4	0.00472171	0	0		156	215.955	73	0.294177	79	0.0746177	475	0.560704	394	0.597966
157	1049.6	0	0	0	0	0	0	0	0		157	219.296	51	0.205521	90	0.0850075	431	0.508765	383	0.581272
158	1056.2	0	0	0	0	0	0	0	0		158	222.688	61	0.245819	78	0.0736732	450	0.531193	400	0.607072
159	1062.8	0	0	0	0	0	0	1	0.00151768		159	226.133	53	0.21358	81	0.0765068	442	0.521749	361	0.547883
160	1069.4	0	0	0	0	1	0.00118043	0	0		160	229.631	44	0.177312	56	0.0528936	388	0.458006	402	0.610108
161	1076	0	0	0	0	1	0.00118043	1	0.00151768		161	233.183	34	0.137014	77	0.0727286	431	0.508765	396	0.601002
162	1082.6	0	0	0	0	0	0	0	0		162	236.79	47	0.189402	74	0.0698951	428	0.505223	369	0.560024
163	1089.2	0	0	0	0	1	0.00118043	1	0.00151768		163	240.453	32	0.128954	76	0.0717841	407	0.480434	285	0.432539
164	1095.8	1	0.00402982	0	0	0	0	0	0		164	244.172	41	0.165223	55	0.051949	404	0.476893	328	0.497799
165	1102.4	0	0	0	0	0	0	0	0		165	247.95	34	0.137014	75	0.0708396	386	0.455645	351	0.532706
166	1109	0	0	0	0	0	0	0	0		166	251.785	37	0.149103	50	0.0472264	382	0.450924	328	0.497799
167	1115.6	0	0	0	0	1	0.00118043	0	0		167	255.68	25	0.100746	68	0.0642279	398	0.469811	329	0.499317
168	1122.2	0	0	0	0	1	0.00118043	1	0.00151768		168	259.635	31	0.124924	62	0.0585607	350	0.41315	299	0.453787
169	1128.8	0	0	1	0.000944528	0	0	0	0		169	263.651	30	0.120895	61	0.0576162	370	0.436759	285	0.432539
170	1135.4	0	0	0	0	0	0	0	0		170	267.73	32	0.128954	74	0.0698951	358	0.422593	296	0.449234
171	1142	0	0	0	0	0	0	1	0.00151768		171	271.871	26	0.104775	49	0.0462819	358	0.422593	297	0.450751
172	1148.6	0	0	0	0	0	0	0	0		172	276.077	22	0.0886561	53	0.05006	350	0.41315	267	0.405221
173	1155.2	0	0	0	0	0	0	0	0		173	280.348	23	0.0926859	42	0.0396702	342	0.403707	279	0.423433
174	1161.8	0	0	0	0	0	0	0	0		174	284.684	16	0.0644771	57	0.0538381	355	0.419052	261	0.396115
175	1168.4	0	0	0	0	0	0	1	0.00151768		175	289.088	19	0.0765666	44	0.0415592	313	0.369474	250	0.37942
176	1175	0	0	0	0	1	0.00118043	1	0.00151768		176	293.56	20	0.0805964	38	0.0358921	346	0.408428	252	0.382456
177	1181.6	0	0	0	0	0	0	0	0		177	298.101	16	0.0644771	41	0.0387256	320	0.377737	234	0.355137
178	1188.2	0	0	0	0	0	0	0	0		178	302.712	19	0.0765666	33	0.0311694	335	0.395444	244	0.370314
179	1194.8	0	0	0	0	1	0.00118043	0	0		179	307.395	8	0.0322386	51	0.0481709	308	0.363572	226	0.342996
180	1201.4	0	0	0	0	1	0.00118043	0	0		180	312.15	13	0.0523877	40	0.0377811	288	0.339963	244	0.370314
181	1208	0	0	0	0	0	0	0	0		181	316.979	13	0.0523877	43	0.0406147	295	0.348226	216	0.327819
182	1214.6	0	0	0	0	1	0.00118043	0	0		182	321.882	7	0.0282087	27	0.0255023	266	0.313994	208	0.315678
183	1221.2	0	0	0	0	0	0	0	0		183	326.861	17	0.0685069	32	0.0302249	255	0.301009	205	0.311125
184	1227.8	0	0	0	0	1	0.00118043	0	0		184	331.917	8	0.0322386	21	0.0198351	266	0.313994	217	0.329337
185	1234.4	0	0	0	0	0	0	0	0		185	337.052	9	0.0362684	22	0.0207796	253	0.298648	215	0.326301
186	1241	0	0	1	0.000944528	0	0	0	0		186	342.266	7	0.0282087	31	0.0292804	255	0.301009	194	0.29443
187	1247.6	0	0	0	0	0	0	0	0		187	347.56	9	0.0362684	26	0.0245577	229	0.270318	201	0.305054
188	1254.2	0	0	0	0	0	0	0	0		188	352.937	3	0.0120895	15	0.0141679	245	0.289205	198	0.300501
189	1260.8	0	0	0	0	0	0	1	0.00151768		189	358.396	2	0.00805964	18	0.0170015	219	0.258514	204	0.309607
190	1267.4	0	0	0	0	0	0	0	0		190	363.94	1	0.00402982	23	0.0217241	246	0.290385	168	0.25497
191	1274	1	0.00402982	0	0	0	0	1	0.00151768		191	369.57	1	0.00402982	19	0.017946	236	0.278581	211	0.320231
192	1280.6	0	0	0	0	0	0	0	0		192	375.287	1	0.00402982	15	0.0141679	217	0.256153	181	0.2747
193	1287.2	0	0	0	0	0	0	0	0		193	381.092	6	0.0241789	12	0.0113343	201	0.237266	200	0.303536
194	1293.8	0	0	0	0	0	0	0	0		194	386.987	1	0.00402982	12	0.0113343	199	0.234905	183	0.277736
195	1300.4	0	0	0	0	0	0	0	0		195	392.974	5	0.0201491	16	0.0151124	235	0.277401	170	0.258006
196	1307	0	0	0	0	0	0	0	0		196	399.053	2	0.00805964	8	0.00755622	196	0.231364	157	0.238276
197	1313.6	0	0	0	0	0	0	0	0		197	405.225	1	0.00402982	4	0.00377811	220	0.259694	164	0.2489
198	1320.2	0	0	0	0	0	0	0	0		198	411.494	2	0.00805964	11	0.0103898	190	0.224281	199	0.302019
199	1326.8	0	0	0	0	0	0	0	0		199	417.859	0	0	6	0.00566717	171	0.201853	151	0.22917
200	1333.4	0	0	0	0	0	0	0	0		200	424.323	0	0	10	0.00944528	186	0.21956	156	0.236758
201	1340	0	0	0	0	0	0	0	0		201	430.887	1	0.00402982	6	0.00566717	192	0.226642	140	0.212475
202	1346.6	0	0	0	0	0	0	0	0		202	437.552	2	0.00805964	8	0.00755622	166	0.195951	126	0.191228
203	1353.2	0	0	0	0	0	0	0	0		203	444.321	1	0.00402982	4	0.00377811	171	0.201853	129	0.195781
204	1359.8	1	0.00402982	0	0	0	0	0	0		204	451.194	2	0.00805964	4	0.00377811	141	0.16644	129	0.195781
205	1366.4	0	0	0	0	0	0	0	0		205	458.174	0	0	7	0.0066117	173	0.204214	118	0.179086
206	1373	0	0	0	0	0	0	0	0		206	465.261	3	0.0120895	3	0.00283358	144	0.169982	122	0.185157
207	1379.6	0	0	1	0.000944528	0	0	0	0		207	472.458	1	0.00402982	3	0.00283358	147	0.173523	104	0.157839
208	1386.2	0	0	0	0	1	0.00118043	0	0		208	479.767	0	0	3	0.00283358	162	0.191229	126	0.191228
209	1392.8	0	0	0	0	1	0.00118043	1	0.00151768		209	487.188	1	0.00402982	4	0.00377811	141	0.16644	112	0.16998
210	1399.4	0	0	0	0	0	0	0	0		210	494.724	1	0.00402982	1	0.000944528	95	0.112141	96	0.145697
211	1406	0	0	0	0	0	0	0	0		211	502.377	1	0.00402982	3	0.00283358	130	0.153456	100	0.151768
212	1412.6	0	0	0	0	0	0	0	0		212	510.149	0	0	4	0.00377811	112	0.132208	102	0.154803
213	1419.2	0	0	0	0	0	0	0	0		213	518.04	0	0	0	0	83	0.0979756	90	0.136591
214	1425.8	0	0	0	0	0	0	0	0		214	526.054	0	0	2	0.00188906	102	0.120404	94	0.142662
215	1432.4	0	0	0	0	0	0	0	0		215	534.191	0	0	1	0.000944528	101	0.119223	74	0.112308
216	1439	0	0	0	0	0	0	0	0		216	542.455	0	0	1	0.000944528	79	0.0932539	58	0.0880255
217	1445.6	0	0	0	0	1	0.00118043	0	0		217	550.846	0	0	1	0.000944528	82	0.0967951	61	0.0925785
218	1452.2	0	0	0	0	0	0	0	0		218	559.367	0	0	0	0	61	0.0720061	82	0.12445
219	1458.8	0	0	1	0.000944528	0	0	0	0		219	568.02	0	0	2	0.00188906	63	0.074367	54	0.0819548
220	1465.4	0	0	0	0	0	0	0	0		220	576.806	0	0	1	0.000944528	67	0.0790887	62	0.0940962
221	1472	0	0	0	0	0	0	0	0		221	585.729	0	0	1	0.000944528	59	0.0696453	45	0.0682956
222	1478.6	0	0	0	0	0	0	0	0		222	594.79	0	0	0	0	67	0.0790887	34	0.0516012
223	1485.2	0	0	0	0	0	0	0	0		223	603.99	0	0	4	0.00377811	53	0.0625627	25	0.037942
224	1491.8	0	0	0	0	1	0.00118043	0	0		224	613.333	0	0	2	0.00188906	43	0.0507584	42	0.0637426
225	1498.4	0	0	0	0	0	0	0	0		225	622.821	0	0	1	0.000944528	37	0.0436759	31	0.0470481
226	1505	0	0	0	0	0	0	0	0		226	632.456	0	0	1	0.000944528	40	0.0472171	26	0.0394597
227	1511.6	0	0	0	0	0	0	0	0		227	642.239	1	0.00402982	1	0.000944528	38	0.0448563	35	0.0531188
228	1518.2	0	0	0	0	0	0	0	0		228	652.174	0	0	0	0	32	0.0377737	32	0.0485658
229	1524.8	0	0	0	0	0	0	0	0		229	662.262	0	0	0	0	32	0.0377737	21	0.0318713
230	1531.4	0	0	0	0	0	0	0	0		230	672.507	0	0	1	0.000944528	29	0.0342324	28	0.0424951
231	1538	0	0	0	0	0	0	0	0		231	682.91	0	0	2	0.00188906	14	0.016526	22	0.033389
232	1544.6	0	0	0	0	0	0	0	0		232	693.474	0	0	0	0	22	0.0259694	15	0.0227652
233	1551.2	0	0	0	0	0	0	0	0		233	704.201	1	0.00402982	1	0.000944528	23	0.0271499	9	0.0136591
234	1557.8	0	0	0	0	0	0	0	0		234	715.094	0	0	1	0.000944528	17	0.0200673	15	0.0227652
235	1564.4	0	0	0	0	0	0	0	0		235	726.156	0	0	1	0.000944528	19	0.0224281	14	0.0212475
236	1571	0	0	0	0	0	0	0	0		236	737.389	0	0	0	0	17	0.0200673	10	0.0151768
237	1577.6	0	0	0	0	0	0	0	0		237	748.796	0	0	0	0	10	0.0118043	7	0.0106238
238	1584.2	0	0	0	0	0	0	0	0		238	760.379	0	0	2	0.00188906	19	0.0224281	8	0.0121414
239	1590.8	0	0	0	0	0	0	0	0		239	772.141	0	0	2	0.00188906	8	0.00944343	7	0.0106238
240	1597.4	0	0	0	0	0	0	0	0		240	784.085	0	0	0	0	12	0.0141651	12	0.0182122
241	1604	0	0	0	0	0	0	0	0		241	796.214	0	0	0	0	6	0.00708257	7	0.0106238
242	1610.6	0	0	0	0	0	0	0	0		242	808.531	0	0	0	0	9	0.0106239	13	0.0197299
243	1617.2	0	0	0	0	0	0	0	0		243	821.038	0	0	1	0.000944528	6	0.00708257	8	0.0121414
244	1623.8	0	0	0	0	1	0.00118043	0	0		244	833.739	0	0	0	0	5	0.00590214	5	0.0075884
245	1630.4	0	0	0	0	0	0	0	0		245	846.636	0	0	0	0	4	0.00472171	7	0.0106238
246	1637	0	0	0	0	0	0	0	0		246	859.733	0	0	0	0	2	0.00236086	3	0.00455304
247	1643.6	0	0	0	0	0	0	0	0		247	873.032	0	0	0	0	3	0.00354129	10	0.0151768
248	1650.2	0	0	0	0	0	0	0	0		248	886.537	0	0	0	0	5	0.00590214	6	0.00910609
249	1656.8	0	0	0	0	0	0	0	0		249	900.25	0	0	0	0	2	0.00236086	1	0.00151768
250	1663.4	0	0	1	0.000944528	1	0.00118043	0	0		250	914.176	0	0	0	0	2	0.00236086	3	0.00455304
251	1670	0	0	0	0	0	0	0	0		251	928.318	0	0	0	0	3	0.00354129	6	0.00910609
252	1676.6	0	0	0	0	0	0	1	0.00151768		252	942.678	0	0	0	0	7	0.008263	2	0.00303536
253	1683.2	0	0	0	0	0	0	0	0		253	957.26	0	0	0	0	5	0.00590214	2	0.00303536
254	1689.8	0	0	0	0	0	0	0	0		254	972.068	0	0	0	0	2	0.00236086	0	0
255	1696.4	0	0	0	0	0	0	0	0		255	987.105	0	0	1	0.000944528	1	0.00118043	3	0.00455304
256	1703	0	0	0	0	0	0	0	0		256	1002.37	0	0	0	0	0	0	2	0.00303536
257	1709.6	0	0	0	0	0	0	0	0		257	1017.88	0	0	2	0.00188906	1	0.00118043	1	0.00151768
258	1716.2	0	0	0	0	0	0	0	0		258	1033.63	0	0	0	0	4	0.00472171	0	0
259	1722.8	0	0	0	0	0	0	0	0		259	1049.61	0	0	0	0	0	0	1	0.00151768
260	1729.4	0	0	0	0	0	0	0	0		260	1065.85	0	0	0	0	2	0.00236086	1	0.00151768
261	1736	0	0	0	0	0	0	0	0		261	1082.34	0	0	0	0	1	0.00118043	1	0.00151768
262	1742.6	0	0	0	0	0	0	0	0		262	1099.08	1	0.00402982	0	0	0	0	0	0
263	1749.2	0	0	0	0	0	0	0	0		263	1116.08	0	0	1	0.000944528	2	0.00236086	1	0.00151768
264	1755.8	0	0	0	0	0	0	0	0		264	1133.35	0	0	0	0	0	0	1	0.00151768
265	1762.4	0	0	0	0	0	0	0	0		265	1150.88	0	0	0	0	0	0	0	0
266	1769	0	0	0	0	0	0	0	0		266	1168.68	0	0	0	0	1	0.00118043	2	0.00303536
267	1775.6	0	0	0	0	0	0	0	0		267	1186.76	0	0	0	0	1	0.00118043	0	0
268	1782.2	0	0	0	0	0	0	0	0		268	1205.12	0	0	0	0	2	0.00236086	0	0
269	1788.8	0	0	0	0	0	0	0	0		269	1223.76	0	0	1	0.000944528	1	0.00118043	0	0
270	1795.4	0	0	1	0.000944528	0	0	0	0		270	1242.69	0	0	0	0	0	0	1	0.00151768
271	1802	0	0	0	0	0	0	0	0		271	1261.91	1	0.00402982	0	0	0	0	1	0.00151768
272	1808.6	0	0	0	0	0	0	0	0		272	1281.44	0	0	0	0	0	0	0	0
273	1815.2	0	0	0	0	0	0	0	0		273	1301.26	0	0	0	0	0	0	0	0
274	1821.8	0	0	0	0	0	0	1	0.00151768		274	1321.39	0	0	0	0	0	0	0	0
275	1828.4	0	0	0	0	0	0	0	0		275	1341.83	1	0.00402982	0	0	0	0	0	0
276	1835	0	0	1	0.000944528	0	0	0	0		276	1362.58	0	0	1	0.000944528	0	0	0	0
277	1841.6	0	0	0	0	0	0	0	0		277	1383.66	0	0	0	0	2	0.00236086	1	0.00151768
278	1848.2	0	0	0	0	0	0	0	0		278	1405.07	0	0	0	0	0	0	0	0
279	1854.8	0	0	0	0	0	0	0	0		279	1426.8	0	0	0	0	0	0	0	0
280	1861.4	0	0	0	0	0	0	0	0		280	1448.87	0	0	1	0.000944528	1	0.00118043	0	0
281	1868	0	0	0	0	0	0	0	0		281	1471.28	0	0	0	0	0	0	0	0
282	1874.6	0	0	0	0	0	0	0	0		282	1494.04	0	0	0	0	1	0.00118043	0	0
283	1881.2	0	0	1	0.000944528	0	0	0	0		283	1517.16	0	0	0	0	0	0	0	0
284	1887.8	0	0	0	0	0	0	0	0		284	1540.62	0	0	0	0	0	0	0	0
285	1894.4	0	0	1	0.000944528	0	0	0	0		285	1564.46	0	0	0	0	0	0	0	0
286	1901	0	0	0	0	0	0	0	0		286	1588.66	0	0	0	0	0	0	0	0
287	1907.6	0	0	0	0	0	0	1	0.00151768		287	1613.23	0	0	0	0	1	0.00118043	0	0
288	1914.2	0	0	0	0	0	0	0	0		288	1638.19	0	0	0	0	0	0	0	0
289	1920.8	0	0	0	0	0	0	0	0		289	1663.53	0	0	1	0.000944528	1	0.00118043	1	0.00151768
290	1927.4	0	0	0	0	0	0	0	0		290	1689.26	0	0	0	0	0	0	0	0
291	1934	0	0	0	0	0	0	0	0		291	1715.39	0	0	0	0	0	0	0	0
292	1940.6	0	0	0	0	0	0	0	0		292	1741.93	0	0	0	0	0	0	0	0
293	1947.2	0	0	0	0	0	0	0	0		293	1768.87	0	0	0	0	0	0	0	0
294	1953.8	0	0	0	0	0	0	0	0		294	1796.24	0	0	1	0.000944528	0	0	0	0
295	1960.4	0	0	0	0	0	0	0	0		295	1824.02	0	0	1	0.000944528	0	0	1	0.00151768
296	1967	0	0	0	0	0	0	0	0		296	1852.24	0	0	0	0	0	0	0	0
297	1973.6	0	0	0	0	0	0	0	0		297	1880.89	0	0	2	0.00188906	0	0	1	0.00151768
298	1980.2	0	0	0	0	0	0	0	0		298	1909.99	0	0	0	0	0	0	0	0
299	1986.8	0	0	0	0	0	0	0	0		299	1939.53	0	0	0	0	0	0	0	0
300	1993.4	0	0	1	0.000944528	0	0	0	0		300	1969.53	0	0	1	0.000944528	0	0	0	0
	2000											2000

## Sheet: 1C
linear X bin											log X bin
Bin Number		CC124__43_01		tny1__44_01.		gTNY__08_01.		TNY-HA__10_0			Bin Number		CC124__43_01		tny1__44_01.		gTNY__08_01.		TNY-HA__10_0
	Bin Volume	.#M3	Diff.	#M3	Diff.	#M3	Diff.	1.#M3	Diff.			Bin Volume	.#M3	Diff.	#M3	Diff.	#M3	Diff.	1.#M3	Diff.
	(Lower)	Diff.	Number	Diff.	Number	Diff.	Number	Diff.	Number			(Lower)	Diff.	Number	Diff.	Number	Diff.	Number	Diff.	Number
	µm^3	Number	%	Number	%	Number	%	Number	%			µm^3	Number	%	Number	%	Number	%	Number	%
1	20	539	0.9328	7052	6.14869	278	0.489894	307	0.848137		1	20	25	0.0432653	179	0.156072	16	0.0281953	4	0.0110506
2	26.6	970	1.67869	13825	12.0541	719	1.26703	811	2.24052		2	20.3094	21	0.0363429	230	0.200539	8	0.0140977	21	0.0580159
3	33.2	2001	3.46296	15520	13.532	1990	3.50679	1909	5.27392		3	20.6235	23	0.0398041	245	0.213617	22	0.0387686	16	0.0442026
4	39.8	3446	5.96369	13314	11.6086	4188	7.38013	2938	8.11669		4	20.9426	26	0.0449959	214	0.186588	14	0.0246709	15	0.0414399
5	46.4	4524	7.82929	10740	9.36429	5628	9.9177	3250	8.97864		5	21.2665	31	0.053649	225	0.196179	11	0.0193843	10	0.0276266
6	53	5138	8.89189	9164	7.99016	5548	9.77673	3142	8.68028		6	21.5955	36	0.0623021	312	0.272035	5	0.00881104	11	0.0303893
7	59.6	4922	8.51808	7448	6.49397	4970	8.75817	2985	8.24654		7	21.9296	19	0.0328816	313	0.272907	12	0.0211465	22	0.0607785
8	66.2	4975	8.6098	6088	5.30818	4666	8.22246	2726	7.53101		8	22.2688	31	0.053649	318	0.277267	12	0.0211465	10	0.0276266
9	72.8	4305	7.45029	4823	4.20521	4197	7.39599	2374	6.55855		9	22.6133	34	0.0588408	334	0.291217	23	0.0405308	14	0.0386772
10	79.4	3769	6.52268	4028	3.51205	3627	6.39153	1922	5.30983		10	22.9631	30	0.0519184	370	0.322606	10	0.0176221	18	0.0497279
11	86	3230	5.58988	3422	2.98367	3066	5.40293	1567	4.32909		11	23.3183	30	0.0519184	423	0.368817	16	0.0281953	24	0.0663038
12	92.6	2629	4.54978	2929	2.55382	2596	4.57469	1255	3.46714		12	23.679	20	0.0346123	387	0.337428	12	0.0211465	14	0.0386772
13	99.2	2244	3.8835	2551	2.22424	2257	3.9773	1119	3.09142		13	24.0453	34	0.0588408	413	0.360098	19	0.0334819	14	0.0386772
14	105.8	1855	3.21029	2206	1.92343	1827	3.21955	964	2.6632		14	24.4172	31	0.053649	436	0.380152	16	0.0281953	12	0.0331519
15	112.4	1613	2.79148	1807	1.57554	1507	2.65565	771	2.13001		15	24.795	28	0.0484572	530	0.462111	13	0.0229087	13	0.0359146
16	119	1396	2.41594	1513	1.3192	1185	2.08822	647	1.78744		16	25.1785	34	0.0588408	517	0.450776	14	0.0246709	24	0.0663038
17	125.6	1232	2.13211	1253	1.0925	1055	1.85913	572	1.58024		17	25.568	40	0.0692245	607	0.529248	21	0.0370064	27	0.0745918
18	132.2	1058	1.83099	1057	0.921607	885	1.55955	434	1.19899		18	25.9635	31	0.053649	656	0.571972	14	0.0246709	19	0.0524905
19	138.8	919	1.59043	913	0.796052	709	1.24941	393	1.08573		19	26.3651	31	0.053649	656	0.571972	31	0.0546284	30	0.0828798
20	145.4	741	1.28238	716	0.624286	626	1.10314	369	1.01942		20	26.773	58	0.100376	760	0.66265	23	0.0405308	38	0.104981
21	152	674	1.16643	660	0.575459	493	0.868768	346	0.95588		21	27.1871	42	0.0726857	771	0.672241	28	0.0493418	36	0.0994558
22	158.6	604	1.04529	535	0.466471	440	0.775371	324	0.895102		22	27.6077	36	0.0623021	797	0.694911	16	0.0281953	33	0.0911678
23	165.2	559	0.967413	417	0.363586	413	0.727792	306	0.845374		23	28.0347	42	0.0726857	831	0.724556	36	0.0634395	34	0.0939304
24	171.8	469	0.811657	372	0.32435	318	0.560382	313	0.864713		24	28.4684	52	0.0899919	810	0.706245	35	0.0616773	46	0.127082
25	178.4	422	0.730319	298	0.259829	281	0.49518	266	0.734868		25	28.9088	63	0.109029	941	0.820465	49	0.0863482	37	0.102218
26	185	384	0.664555	242	0.211002	276	0.486369	246	0.679614		26	29.356	78	0.134988	973	0.848366	50	0.0881104	54	0.149184
27	191.6	325	0.562449	231	0.201411	253	0.445839	241	0.665801		27	29.8101	42	0.0726857	1041	0.907656	46	0.0810616	47	0.129845
28	198.2	273	0.472457	213	0.185716	223	0.392972	225	0.621598		28	30.2712	69	0.119412	990	0.863189	58	0.102208	57	0.157472
29	204.8	290	0.501878	161	0.140377	238	0.419405	244	0.674089		29	30.7395	74	0.128065	1043	0.9094	62	0.109257	65	0.179573
30	211.4	284	0.491494	119	0.103757	201	0.354204	183	0.505567		30	31.215	87	0.150563	1060	0.924222	49	0.0863482	75	0.207199
31	218	233	0.403233	117	0.102013	194	0.341868	212	0.585684		31	31.6979	76	0.131527	1110	0.967818	55	0.0969214	90	0.248639
32	224.6	191	0.330547	104	0.0906784	174	0.306624	194	0.535956		32	32.1882	114	0.19729	1191	1.03844	108	0.190318	89	0.245877
33	231.2	162	0.280359	85	0.0741122	176	0.310149	171	0.472415		33	32.6861	119	0.205943	1175	1.02449	90	0.158599	95	0.262453
34	237.8	164	0.283821	83	0.0723684	155	0.273142	154	0.42545		34	33.1917	111	0.192098	1250	1.08988	100	0.176221	104	0.287317
35	244.4	134	0.231902	63	0.0549302	143	0.251996	160	0.442026		35	33.7052	118	0.204212	1262	1.10035	102	0.179745	121	0.334282
36	251	120	0.207674	53	0.0462111	127	0.2238	141	0.389535		36	34.2266	133	0.230172	1326	1.15615	100	0.176221	133	0.367434
37	257.6	121	0.209404	55	0.0479549	118	0.207941	142	0.392298		37	34.756	123	0.212865	1332	1.16138	114	0.200892	137	0.378484
38	264.2	91	0.157486	47	0.0409797	105	0.185032	132	0.364671		38	35.2937	158	0.273437	1272	1.10907	150	0.264331	149	0.411636
39	270.8	94	0.162678	40	0.0348763	95	0.16741	124	0.34257		39	35.8396	161	0.278629	1306	1.13871	140	0.246709	158	0.4365
40	277.4	79	0.136718	35	0.0305168	86	0.15155	123	0.339807		40	36.394	186	0.321894	1306	1.13871	176	0.310149	166	0.458602
41	284	67	0.115951	32	0.0279011	75	0.132166	121	0.334282		41	36.957	157	0.271706	1290	1.12476	181	0.31896	160	0.442026
42	290.6	75	0.129796	22	0.019182	68	0.11983	119	0.328757		42	37.5287	213	0.368621	1278	1.1143	215	0.378875	182	0.502804
43	297.2	53	0.0917225	25	0.0217977	69	0.121592	109	0.30113		43	38.1092	218	0.377274	1336	1.16487	245	0.431741	221	0.610548
44	303.8	34	0.0588408	23	0.0200539	55	0.0969214	101	0.279029		44	38.6987	233	0.403233	1379	1.20236	236	0.415881	209	0.577396
45	310.4	50	0.0865306	14	0.0122067	49	0.0863482	100	0.276266		45	39.2974	227	0.392849	1408	1.22765	277	0.488132	204	0.563583
46	317	29	0.0501878	21	0.0183101	45	0.0792993	83	0.229301		46	39.9053	256	0.443037	1411	1.23026	305	0.537473	247	0.682377
47	323.6	33	0.0571102	20	0.0174382	44	0.0775371	85	0.234826		47	40.5225	312	0.539951	1285	1.1204	352	0.620297	286	0.790121
48	330.2	30	0.0519184	16	0.0139505	33	0.0581529	79	0.21825		48	41.1494	322	0.557257	1375	1.19887	325	0.572717	278	0.768019
49	336.8	29	0.0501878	16	0.0139505	32	0.0563906	70	0.193386		49	41.7859	300	0.519184	1359	1.18492	377	0.664352	282	0.77907
50	343.4	21	0.0363429	14	0.0122067	29	0.051104	54	0.149184		50	42.4323	347	0.600523	1374	1.198	400	0.704883	304	0.839849
51	350	23	0.0398041	11	0.00959099	15	0.0264331	59	0.162997		51	43.0887	345	0.597061	1324	1.15441	470	0.828238	329	0.908915
52	356.6	14	0.0242286	10	0.00871908	19	0.0334819	63	0.174048		52	43.7552	372	0.643788	1317	1.1483	480	0.84586	303	0.837086
53	363.2	17	0.0294204	12	0.0104629	21	0.0370064	39	0.107744		53	44.4321	405	0.700898	1227	1.06983	487	0.858195	287	0.792883
54	369.8	16	0.0276898	13	0.0113348	17	0.0299575	46	0.127082		54	45.1194	392	0.6784	1360	1.18579	483	0.851146	330	0.911678
55	376.4	7	0.0121143	11	0.00959099	7	0.0123355	41	0.113269		55	45.8174	427	0.738972	1319	1.15005	568	1.00093	331	0.91444
56	383	4	0.00692245	13	0.0113348	12	0.0211465	27	0.0745918		56	46.5261	476	0.823772	1254	1.09337	609	1.07318	360	0.994558
57	389.6	11	0.0190367	10	0.00871908	8	0.0140977	35	0.0966931		57	47.2458	455	0.787429	1283	1.11866	564	0.993885	361	0.99732
58	396.2	7	0.0121143	10	0.00871908	8	0.0140977	23	0.0635412		58	47.9767	501	0.867037	1217	1.06111	627	1.1049	368	1.01666
59	402.8	8	0.0138449	6	0.00523145	8	0.0140977	32	0.0884051		59	48.7188	526	0.910302	1169	1.01926	681	1.20006	346	0.95588
60	409.4	3	0.00519184	9	0.00784717	7	0.0123355	22	0.0607785		60	49.4724	540	0.934531	1187	1.03495	667	1.17539	364	1.00561
61	416	6	0.0103837	4	0.00348763	5	0.00881104	18	0.0497279		61	50.2377	535	0.925878	1292	1.12651	661	1.16482	368	1.01666
62	422.6	5	0.00865306	5	0.00435954	7	0.0123355	22	0.0607785		62	51.0149	543	0.939723	1260	1.0986	702	1.23707	417	1.15203
63	429.2	7	0.0121143	6	0.00523145	8	0.0140977	11	0.0303893		63	51.804	570	0.986449	1226	1.06896	671	1.18244	399	1.1023
64	435.8	7	0.0121143	6	0.00523145	2	0.00352442	20	0.0552532		64	52.6054	663	1.1474	1218	1.06198	710	1.25117	368	1.01666
65	442.4	3	0.00519184	6	0.00523145	5	0.00881104	12	0.0331519		65	53.4191	594	1.02798	1234	1.07593	751	1.32342	437	1.20728
66	449	4	0.00692245	5	0.00435954	7	0.0123355	7	0.0193386		66	54.2455	607	1.05048	1218	1.06198	704	1.24059	369	1.01942
67	455.6	3	0.00519184	1	0.000871908	2	0.00352442	9	0.0248639		67	55.0846	670	1.15951	1190	1.03757	767	1.35161	399	1.1023
68	462.2	3	0.00519184	4	0.00348763	0	0	14	0.0386772		68	55.9367	689	1.19239	1257	1.09599	700	1.23355	406	1.12164
69	468.8	3	0.00519184	3	0.00261572	4	0.00704883	6	0.016576		69	56.802	691	1.19585	1218	1.06198	767	1.35161	430	1.18794
70	475.4	0	0	0	0	1	0.00176221	8	0.0221013		70	57.6806	728	1.25989	1134	0.988744	672	1.1842	423	1.16861
71	482	3	0.00519184	2	0.00174382	3	0.00528662	4	0.0110506		71	58.5729	716	1.23912	1156	1.00793	740	1.30403	443	1.22386
72	488.6	1	0.00173061	3	0.00261572	3	0.00528662	4	0.0110506		72	59.479	741	1.28238	1095	0.954739	728	1.28289	439	1.21281
73	495.2	3	0.00519184	2	0.00174382	0	0	4	0.0110506		73	60.399	678	1.17336	1068	0.931198	674	1.18773	430	1.18794
74	501.8	2	0.00346123	0	0	1	0.00176221	1	0.00276266		74	61.3334	679	1.17509	1168	1.01839	713	1.25645	423	1.16861
75	508.4	0	0	2	0.00174382	2	0.00352442	4	0.0110506		75	62.2821	728	1.25989	1109	0.966946	741	1.3058	445	1.22938
76	515	0	0	1	0.000871908	5	0.00881104	2	0.00552532		76	63.2456	762	1.31873	1047	0.912888	747	1.31637	440	1.21557
77	521.6	0	0	2	0.00174382	1	0.00176221	3	0.00828798		77	64.2239	733	1.26854	1049	0.914631	706	1.24412	447	1.23491
78	528.2	2	0.00346123	2	0.00174382	2	0.00352442	3	0.00828798		78	65.2174	715	1.23739	1091	0.951252	764	1.34633	438	1.21004
79	534.8	0	0	3	0.00261572	1	0.00176221	0	0		79	66.2262	833	1.4416	1043	0.9094	739	1.30227	413	1.14098
80	541.4	0	0	1	0.000871908	1	0.00176221	5	0.0138133		80	67.2507	802	1.38795	948	0.826569	736	1.29698	403	1.11335
81	548	1	0.00173061	2	0.00174382	1	0.00176221	0	0		81	68.291	851	1.47275	1018	0.887602	719	1.26703	454	1.25425
82	554.6	1	0.00173061	3	0.00261572	1	0.00176221	2	0.00552532		82	69.3474	794	1.37411	969	0.844879	773	1.36219	461	1.27359
83	561.2	0	0	1	0.000871908	0	0	2	0.00552532		83	70.4201	810	1.4018	924	0.805643	793	1.39743	464	1.28187
84	567.8	1	0.00173061	1	0.000871908	1	0.00176221	1	0.00276266		84	71.5094	735	1.272	982	0.856214	751	1.32342	438	1.21004
85	574.4	1	0.00173061	0	0	1	0.00176221	0	0		85	72.6156	853	1.47621	916	0.798668	723	1.27408	438	1.21004
86	581	0	0	1	0.000871908	0	0	1	0.00276266		86	73.7389	722	1.2495	885	0.771639	815	1.4362	462	1.27635
87	587.6	0	0	2	0.00174382	0	0	0	0		87	74.8796	740	1.28065	873	0.761176	763	1.34456	424	1.17137
88	594.2	1	0.00173061	3	0.00261572	0	0	2	0.00552532		88	76.0379	726	1.25642	867	0.755944	780	1.37452	400	1.10506
89	600.8	0	0	1	0.000871908	0	0	0	0		89	77.2141	720	1.24604	795	0.693167	689	1.21416	420	1.16032
90	607.4	0	0	0	0	0	0	0	0		90	78.4085	803	1.38968	808	0.704502	679	1.19654	365	1.00837
91	614	0	0	1	0.000871908	0	0	2	0.00552532		91	79.6214	702	1.21489	811	0.707117	735	1.29522	378	1.04429
92	620.6	0	0	1	0.000871908	2	0.00352442	0	0		92	80.8531	736	1.27373	831	0.724556	732	1.28994	396	1.09401
93	627.2	0	0	0	0	0	0	0	0		93	82.1038	705	1.22008	777	0.677473	698	1.23002	354	0.977982
94	633.8	0	0	0	0	1	0.00176221	1	0.00276266		94	83.3739	728	1.25989	762	0.664394	692	1.21945	387	1.06915
95	640.4	0	0	0	0	0	0	0	0		95	84.6636	749	1.29623	675	0.588538	642	1.13134	344	0.950355
96	647	0	0	0	0	0	0	0	0		96	85.9733	661	1.14394	736	0.641724	651	1.1472	332	0.917203
97	653.6	0	0	0	0	2	0.00352442	1	0.00276266		97	87.3032	674	1.16643	725	0.632133	657	1.15777	330	0.911678
98	660.2	0	0	0	0	0	0	1	0.00276266		98	88.6537	708	1.22527	687	0.599001	634	1.11724	335	0.925491
99	666.8	0	0	0	0	0	0	1	0.00276266		99	90.025	673	1.1647	713	0.62167	631	1.11195	317	0.875763
100	673.4	1	0.00173061	0	0	0	0	0	0		100	91.4176	637	1.1024	697	0.60772	603	1.06261	312	0.86195
101	680	0	0	0	0	0	0	0	0		101	92.8318	551	0.953568	641	0.558893	584	1.02913	280	0.773545
102	686.6	1	0.00173061	1	0.000871908	0	0	0	0		102	94.2678	627	1.08509	662	0.577203	593	1.04499	264	0.729342
103	693.2	0	0	1	0.000871908	0	0	2	0.00552532		103	95.726	623	1.07817	666	0.580691	568	1.00093	288	0.795646
104	699.8	0	0	0	0	1	0.00176221	0	0		104	97.2068	547	0.946645	666	0.580691	563	0.992123	293	0.809459
105	706.4	0	0	0	0	0	0	0	0		105	98.7105	548	0.948376	613	0.53448	575	1.01327	264	0.729342
106	713	0	0	0	0	1	0.00176221	0	0		106	100.237	533	0.922417	638	0.556277	547	0.963928	245	0.676852
107	719.6	0	0	0	0	1	0.00176221	0	0		107	101.788	528	0.913764	616	0.537095	528	0.930446	284	0.784595
108	726.2	0	0	0	0	0	0	0	0		108	103.363	569	0.984719	572	0.498731	512	0.90225	265	0.732105
109	732.8	0	0	0	0	0	0	1	0.00276266		109	104.961	477	0.825502	567	0.494372	529	0.932208	259	0.715529
110	739.4	0	0	0	0	0	0	0	0		110	106.585	503	0.870498	578	0.503963	493	0.868768	281	0.776307
111	746	0	0	1	0.000871908	0	0	0	0		111	108.234	485	0.839347	570	0.496988	471	0.83	253	0.698953
112	752.6	0	0	0	0	0	0	0	0		112	109.908	456	0.789159	560	0.488268	436	0.768323	228	0.629886
113	759.2	0	0	0	0	1	0.00176221	0	0		113	111.608	454	0.785698	513	0.447289	425	0.748938	212	0.585684
114	765.8	0	0	0	0	0	0	0	0		114	113.335	442	0.764931	513	0.447289	399	0.703121	224	0.618836
115	772.4	0	0	0	0	0	0	0	0		115	115.088	420	0.726857	492	0.428979	409	0.720743	209	0.577396
116	779	0	0	0	0	0	0	0	0		116	116.868	396	0.685323	422	0.367945	386	0.680212	177	0.488991
117	785.6	0	0	0	0	0	0	0	0		117	118.676	422	0.730319	446	0.388871	364	0.641444	190	0.524905
118	792.2	0	0	0	0	0	0	0	0		118	120.512	399	0.690515	458	0.399334	335	0.59034	203	0.56082
119	798.8	0	0	0	0	0	0	0	0		119	122.376	371	0.642057	412	0.359226	321	0.565669	166	0.458602
120	805.4	0	0	1	0.000871908	0	0	0	0		120	124.269	393	0.680131	424	0.369689	342	0.602675	172	0.475177
121	812	0	0	0	0	0	0	0	0		121	126.191	347	0.600523	372	0.32435	313	0.551571	170	0.469652
122	818.6	0	0	0	0	0	0	0	0		122	128.144	399	0.690515	386	0.336556	331	0.583291	181	0.500041
123	825.2	0	0	0	0	1	0.00176221	0	0		123	130.126	365	0.631674	349	0.304296	294	0.518089	168	0.464127
124	831.8	1	0.00173061	0	0	2	0.00352442	0	0		124	132.139	346	0.598792	354	0.308655	311	0.548047	146	0.403348
125	838.4	0	0	0	0	1	0.00176221	0	0		125	134.183	313	0.541682	309	0.26942	246	0.433503	115	0.317706
126	845	0	0	0	0	0	0	0	0		126	136.258	354	0.612637	330	0.28773	292	0.514565	144	0.397823
127	851.6	1	0.00173061	0	0	0	0	0	0		127	138.366	329	0.569372	332	0.289473	230	0.405308	123	0.339807
128	858.2	0	0	0	0	1	0.00176221	0	0		128	140.507	307	0.531298	294	0.256341	246	0.433503	146	0.403348
129	864.8	0	0	0	0	0	0	0	0		129	142.68	268	0.463804	297	0.258957	236	0.415881	130	0.359146
130	871.4	0	0	0	0	0	0	0	0		130	144.887	275	0.475919	244	0.212746	222	0.39121	117	0.323231
131	878	1	0.00173061	1	0.000871908	0	0	0	0		131	147.128	273	0.472457	243	0.211874	233	0.410594	138	0.381247
132	884.6	0	0	0	0	0	0	0	0		132	149.404	232	0.401502	262	0.22844	191	0.336582	124	0.34257
133	891.2	0	0	0	0	1	0.00176221	0	0		133	151.716	250	0.432653	261	0.227568	188	0.331295	124	0.34257
134	897.8	0	0	0	0	0	0	1	0.00276266		134	154.062	250	0.432653	218	0.190076	178	0.313673	119	0.328757
135	904.4	1	0.00173061	0	0	0	0	0	0		135	156.446	233	0.403233	230	0.200539	167	0.294289	133	0.367434
136	911	0	0	0	0	1	0.00176221	0	0		136	158.866	246	0.425731	211	0.183973	174	0.306624	132	0.364671
137	917.6	0	0	0	0	0	0	0	0		137	161.323	203	0.351314	188	0.163919	173	0.304862	118	0.325994
138	924.2	0	0	0	0	0	0	1	0.00276266		138	163.819	226	0.391118	199	0.17351	152	0.267856	113	0.312181
139	930.8	0	0	0	0	0	0	0	0		139	166.353	234	0.404963	180	0.156943	162	0.285478	124	0.34257
140	937.4	0	0	0	0	0	0	0	0		140	168.926	196	0.3392	145	0.126427	158	0.278429	114	0.314943
141	944	0	0	0	0	0	0	1	0.00276266		141	171.539	191	0.330547	160	0.139505	125	0.220276	117	0.323231
142	950.6	0	0	0	0	1	0.00176221	0	0		142	174.193	194	0.335739	157	0.13689	136	0.23966	119	0.328757
143	957.2	0	0	0	0	0	0	0	0		143	176.887	193	0.334008	128	0.111604	134	0.236136	140	0.386772
144	963.8	0	0	0	0	1	0.00176221	0	0		144	179.624	173	0.299396	133	0.115964	114	0.200892	104	0.287317
145	970.4	0	0	0	0	0	0	0	0		145	182.402	185	0.320163	112	0.0976537	111	0.195605	118	0.325994
146	977	0	0	0	0	1	0.00176221	1	0.00276266		146	185.224	160	0.276898	118	0.102885	138	0.243185	104	0.287317
147	983.6	0	0	0	0	0	0	0	0		147	188.089	176	0.304588	95	0.0828313	115	0.202654	110	0.303893
148	990.2	0	0	0	0	1	0.00176221	0	0		148	190.999	142	0.245747	111	0.0967818	113	0.199129	121	0.334282
149	996.8	0	0	0	0	0	0	0	0		149	193.953	159	0.275167	96	0.0837032	109	0.192081	111	0.306655
150	1003.4	0	0	0	0	1	0.00176221	0	0		150	196.953	120	0.207674	106	0.0924222	122	0.214989	95	0.262453
151	1010	0	0	0	0	0	0	0	0		151	200	144	0.249208	109	0.095038	101	0.177983	110	0.303893
152	1016.6	0	0	0	0	0	0	0	0		152	203.094	141	0.244016	88	0.0767279	92	0.162123	107	0.295605
153	1023.2	1	0.00173061	0	0	0	0	0	0		153	206.235	141	0.244016	71	0.0619055	120	0.211465	115	0.317706
154	1029.8	0	0	0	0	0	0	0	0		154	209.426	123	0.212865	69	0.0601617	112	0.197367	117	0.323231
155	1036.4	0	0	0	0	0	0	0	0		155	212.665	152	0.263053	57	0.0496988	92	0.162123	93	0.256927
156	1043	0	0	0	0	1	0.00176221	0	0		156	215.955	128	0.221518	61	0.0531864	107	0.188556	86	0.237589
157	1049.6	0	0	0	0	0	0	0	0		157	219.296	122	0.211135	63	0.0549302	107	0.188556	111	0.306655
158	1056.2	0	0	0	0	0	0	0	0		158	222.688	106	0.183445	54	0.047083	99	0.174459	119	0.328757
159	1062.8	0	0	0	0	1	0.00176221	0	0		159	226.133	105	0.181714	57	0.0496988	92	0.162123	93	0.256927
160	1069.4	0	0	0	0	0	0	0	0		160	229.631	99	0.171331	49	0.0427235	91	0.160361	88	0.243114
161	1076	0	0	0	0	0	0	0	0		161	233.183	81	0.14018	50	0.0435954	97	0.170934	101	0.279029
162	1082.6	1	0.00173061	0	0	0	0	0	0		162	236.79	95	0.164408	44	0.038364	76	0.133928	87	0.240351
163	1089.2	0	0	1	0.000871908	0	0	0	0		163	240.453	90	0.155755	44	0.038364	94	0.165648	88	0.243114
164	1095.8	0	0	0	0	0	0	0	0		164	244.172	75	0.129796	36	0.0313887	80	0.140977	95	0.262453
165	1102.4	0	0	0	0	0	0	0	0		165	247.95	83	0.143641	41	0.0357482	81	0.142739	85	0.234826
166	1109	0	0	0	0	0	0	0	0		166	251.785	76	0.131527	29	0.0252853	71	0.125117	88	0.243114
167	1115.6	0	0	0	0	0	0	0	0		167	255.68	64	0.110759	31	0.0270291	87	0.153312	84	0.232063
168	1122.2	1	0.00173061	0	0	0	0	0	0		168	259.635	73	0.126335	32	0.0279011	68	0.11983	87	0.240351
169	1128.8	0	0	0	0	0	0	0	0		169	263.651	59	0.102106	32	0.0279011	68	0.11983	78	0.215487
170	1135.4	0	0	0	0	0	0	0	0		170	267.73	60	0.103837	27	0.0235415	57	0.100446	81	0.223775
171	1142	1	0.00173061	0	0	0	0	0	0		171	271.871	59	0.102106	29	0.0252853	63	0.111019	77	0.212725
172	1148.6	0	0	0	0	0	0	0	0		172	276.077	53	0.0917225	18	0.0156943	60	0.105732	80	0.221013
173	1155.2	0	0	0	0	0	0	0	0		173	280.348	48	0.0830694	27	0.0235415	53	0.093397	85	0.234826
174	1161.8	0	0	0	0	0	0	0	0		174	284.684	50	0.0865306	21	0.0183101	57	0.100446	79	0.21825
175	1168.4	0	0	0	0	0	0	0	0		175	289.088	43	0.0744164	18	0.0156943	43	0.0757749	84	0.232063
176	1175	0	0	0	0	0	0	0	0		176	293.56	52	0.0899919	13	0.0113348	43	0.0757749	83	0.229301
177	1181.6	0	0	0	0	0	0	0	0		177	298.101	39	0.0674939	20	0.0174382	53	0.093397	77	0.212725
178	1188.2	0	0	0	0	0	0	0	0		178	302.712	27	0.0467265	15	0.0130786	41	0.0722505	73	0.201674
179	1194.8	0	0	0	0	0	0	0	0		179	307.395	23	0.0398041	14	0.0122067	34	0.0599151	70	0.193386
180	1201.4	0	0	0	0	0	0	0	0		180	312.15	39	0.0674939	11	0.00959099	37	0.0652017	74	0.204437
181	1208	0	0	0	0	0	0	0	0		181	316.979	21	0.0363429	15	0.0130786	33	0.0581529	54	0.149184
182	1214.6	0	0	0	0	0	0	0	0		182	321.882	28	0.0484572	13	0.0113348	36	0.0634395	74	0.204437
183	1221.2	0	0	0	0	0	0	0	0		183	326.861	19	0.0328816	16	0.0139505	34	0.0599151	56	0.154709
184	1227.8	1	0.00173061	0	0	0	0	2	0.00552532		184	331.917	25	0.0432653	13	0.0113348	22	0.0387686	65	0.179573
185	1234.4	0	0	0	0	1	0.00176221	1	0.00276266		185	337.052	25	0.0432653	11	0.00959099	24	0.042293	55	0.151946
186	1241	0	0	0	0	0	0	0	0		186	342.266	19	0.0328816	13	0.0113348	27	0.0475796	40	0.110506
187	1247.6	0	0	0	0	0	0	0	0		187	347.56	13	0.022498	10	0.00871908	18	0.0317197	53	0.146421
188	1254.2	0	0	0	0	0	0	0	0		188	352.937	17	0.0294204	7	0.00610336	8	0.0140977	47	0.129845
189	1260.8	0	0	0	0	0	0	0	0		189	358.396	13	0.022498	12	0.0104629	19	0.0334819	52	0.143658
190	1267.4	0	0	0	0	0	0	0	0		190	363.94	16	0.0276898	9	0.00784717	17	0.0299575	36	0.0994558
191	1274	0	0	0	0	0	0	0	0		191	369.57	15	0.0259592	12	0.0104629	14	0.0246709	41	0.113269
192	1280.6	0	0	0	0	0	0	0	0		192	375.287	6	0.0103837	12	0.0104629	9	0.0158599	28	0.0773545
193	1287.2	0	0	0	0	0	0	0	0		193	381.092	4	0.00692245	7	0.00610336	11	0.0193843	31	0.0856425
194	1293.8	0	0	0	0	1	0.00176221	0	0		194	386.987	8	0.0138449	14	0.0122067	3	0.00528662	38	0.104981
195	1300.4	0	0	0	0	0	0	1	0.00276266		195	392.974	9	0.0155755	10	0.00871908	10	0.0176221	23	0.0635412
196	1307	0	0	0	0	0	0	0	0		196	399.053	5	0.00865306	5	0.00435954	11	0.0193843	25	0.0690665
197	1313.6	0	0	0	0	1	0.00176221	0	0		197	405.225	7	0.0121143	7	0.00610336	5	0.00881104	25	0.0690665
198	1320.2	0	0	0	0	0	0	0	0		198	411.494	5	0.00865306	8	0.00697526	7	0.0123355	21	0.0580159
199	1326.8	0	0	0	0	0	0	0	0		199	417.859	3	0.00519184	4	0.00348763	6	0.0105732	19	0.0524905
200	1333.4	0	0	0	0	0	0	0	0		200	424.323	5	0.00865306	5	0.00435954	7	0.0123355	17	0.0469652
201	1340	2	0.00346123	0	0	0	0	0	0		201	430.887	9	0.0155755	5	0.00435954	6	0.0105732	14	0.0386772
202	1346.6	0	0	0	0	0	0	0	0		202	437.552	6	0.0103837	6	0.00523145	2	0.00352442	20	0.0552532
203	1353.2	0	0	0	0	0	0	0	0		203	444.321	3	0.00519184	9	0.00784717	5	0.00881104	9	0.0248639
204	1359.8	0	0	0	0	0	0	1	0.00276266		204	451.194	5	0.00865306	2	0.00174382	6	0.0105732	9	0.0248639
205	1366.4	0	0	0	0	0	0	0	0		205	458.174	1	0.00173061	1	0.000871908	2	0.00352442	12	0.0331519
206	1373	0	0	0	0	0	0	0	0		206	465.261	4	0.00692245	5	0.00435954	2	0.00352442	12	0.0331519
207	1379.6	0	0	0	0	0	0	0	0		207	472.458	2	0.00346123	1	0.000871908	3	0.00528662	8	0.0221013
208	1386.2	0	0	0	0	0	0	0	0		208	479.767	2	0.00346123	2	0.00174382	1	0.00176221	5	0.0138133
209	1392.8	0	0	0	0	0	0	0	0		209	487.188	2	0.00346123	3	0.00261572	5	0.00881104	4	0.0110506
210	1399.4	0	0	0	0	0	0	0	0		210	494.724	3	0.00519184	2	0.00174382	0	0	4	0.0110506
211	1406	0	0	0	0	0	0	0	0		211	502.377	2	0.00346123	0	0	1	0.00176221	1	0.00276266
212	1412.6	0	0	0	0	0	0	1	0.00276266		212	510.149	0	0	2	0.00174382	5	0.00881104	5	0.0138133
213	1419.2	0	0	0	0	0	0	1	0.00276266		213	518.04	0	0	3	0.00261572	2	0.00352442	4	0.0110506
214	1425.8	0	0	0	0	0	0	0	0		214	526.054	1	0.00173061	1	0.000871908	3	0.00528662	3	0.00828798
215	1432.4	0	0	1	0.000871908	2	0.00352442	0	0		215	534.191	1	0.00173061	4	0.00348763	1	0.00176221	0	0
216	1439	0	0	0	0	0	0	0	0		216	542.455	0	0	1	0.000871908	1	0.00176221	5	0.0138133
217	1445.6	0	0	0	0	0	0	0	0		217	550.846	2	0.00346123	5	0.00435954	1	0.00176221	2	0.00552532
218	1452.2	0	0	0	0	0	0	0	0		218	559.367	0	0	1	0.000871908	1	0.00176221	2	0.00552532
219	1458.8	0	0	0	0	0	0	1	0.00276266		219	568.02	1	0.00173061	1	0.000871908	2	0.00352442	1	0.00276266
220	1465.4	0	0	0	0	0	0	0	0		220	576.806	1	0.00173061	1	0.000871908	0	0	1	0.00276266
221	1472	0	0	0	0	0	0	0	0		221	585.729	0	0	2	0.00174382	0	0	0	0
222	1478.6	1	0.00173061	0	0	0	0	0	0		222	594.79	1	0.00173061	4	0.00348763	0	0	2	0.00552532
223	1485.2	0	0	0	0	0	0	0	0		223	603.99	0	0	0	0	0	0	0	0
224	1491.8	0	0	0	0	0	0	0	0		224	613.333	0	0	1	0.000871908	1	0.00176221	2	0.00552532
225	1498.4	1	0.00173061	0	0	0	0	0	0		225	622.821	0	0	1	0.000871908	1	0.00176221	0	0
226	1505	0	0	0	0	0	0	0	0		226	632.456	0	0	0	0	1	0.00176221	1	0.00276266
227	1511.6	0	0	0	0	0	0	0	0		227	642.239	0	0	0	0	0	0	0	0
228	1518.2	0	0	0	0	0	0	0	0		228	652.174	0	0	0	0	2	0.00352442	1	0.00276266
229	1524.8	0	0	0	0	0	0	0	0		229	662.262	0	0	0	0	0	0	2	0.00552532
230	1531.4	0	0	0	0	0	0	0	0		230	672.507	1	0.00173061	0	0	0	0	0	0
231	1538	0	0	0	0	0	0	0	0		231	682.91	1	0.00173061	1	0.000871908	0	0	0	0
232	1544.6	0	0	0	0	1	0.00176221	0	0		232	693.474	0	0	1	0.000871908	1	0.00176221	2	0.00552532
233	1551.2	0	0	0	0	0	0	0	0		233	704.201	0	0	0	0	0	0	0	0
234	1557.8	0	0	0	0	0	0	0	0		234	715.094	0	0	0	0	2	0.00352442	0	0
235	1564.4	0	0	0	0	0	0	0	0		235	726.156	0	0	0	0	0	0	1	0.00276266
236	1571	0	0	0	0	0	0	0	0		236	737.389	0	0	0	0	0	0	0	0
237	1577.6	0	0	0	0	0	0	0	0		237	748.796	0	0	1	0.000871908	0	0	0	0
238	1584.2	0	0	0	0	0	0	0	0		238	760.379	0	0	0	0	1	0.00176221	0	0
239	1590.8	0	0	0	0	0	0	0	0		239	772.141	0	0	0	0	0	0	0	0
240	1597.4	0	0	0	0	0	0	0	0		240	784.085	0	0	0	0	0	0	0	0
241	1604	0	0	0	0	0	0	0	0		241	796.214	0	0	0	0	0	0	0	0
242	1610.6	0	0	0	0	0	0	0	0		242	808.531	0	0	1	0.000871908	0	0	0	0
243	1617.2	0	0	0	0	0	0	0	0		243	821.038	1	0.00173061	0	0	2	0.00352442	0	0
244	1623.8	0	0	0	0	0	0	0	0		244	833.739	0	0	0	0	2	0.00352442	0	0
245	1630.4	0	0	0	0	0	0	0	0		245	846.636	1	0.00173061	0	0	0	0	0	0
246	1637	0	0	0	0	0	0	0	0		246	859.733	0	0	0	0	1	0.00176221	0	0
247	1643.6	0	0	0	0	0	0	0	0		247	873.032	1	0.00173061	1	0.000871908	0	0	0	0
248	1650.2	0	0	0	0	0	0	0	0		248	886.537	0	0	0	0	1	0.00176221	0	0
249	1656.8	0	0	0	0	0	0	0	0		249	900.25	1	0.00173061	0	0	0	0	1	0.00276266
250	1663.4	0	0	0	0	0	0	0	0		250	914.176	0	0	0	0	1	0.00176221	1	0.00276266
251	1670	0	0	0	0	0	0	0	0		251	928.318	0	0	0	0	0	0	0	0
252	1676.6	0	0	1	0.000871908	0	0	0	0		252	942.678	0	0	0	0	1	0.00176221	1	0.00276266
253	1683.2	0	0	0	0	0	0	0	0		253	957.26	0	0	0	0	1	0.00176221	0	0
254	1689.8	0	0	0	0	0	0	1	0.00276266		254	972.068	0	0	0	0	1	0.00176221	1	0.00276266
255	1696.4	0	0	0	0	0	0	0	0		255	987.105	0	0	0	0	1	0.00176221	0	0
256	1703	0	0	0	0	0	0	0	0		256	1002.37	0	0	0	0	1	0.00176221	0	0
257	1709.6	0	0	0	0	0	0	0	0		257	1017.88	1	0.00173061	0	0	0	0	0	0
258	1716.2	0	0	0	0	0	0	0	0		258	1033.63	0	0	0	0	1	0.00176221	0	0
259	1722.8	0	0	0	0	0	0	0	0		259	1049.61	0	0	0	0	1	0.00176221	0	0
260	1729.4	0	0	0	0	0	0	0	0		260	1065.85	0	0	0	0	0	0	0	0
261	1736	0	0	0	0	0	0	0	0		261	1082.34	1	0.00173061	1	0.000871908	0	0	0	0
262	1742.6	0	0	0	0	0	0	0	0		262	1099.08	0	0	0	0	0	0	0	0
263	1749.2	0	0	0	0	0	0	0	0		263	1116.08	1	0.00173061	0	0	0	0	0	0
264	1755.8	0	0	0	0	0	0	0	0		264	1133.35	1	0.00173061	0	0	0	0	0	0
265	1762.4	0	0	0	0	0	0	0	0		265	1150.88	0	0	0	0	0	0	0	0
266	1769	0	0	0	0	0	0	0	0		266	1168.68	0	0	0	0	0	0	0	0
267	1775.6	0	0	0	0	0	0	0	0		267	1186.76	0	0	0	0	0	0	0	0
268	1782.2	0	0	0	0	0	0	0	0		268	1205.12	0	0	0	0	0	0	0	0
269	1788.8	0	0	0	0	0	0	0	0		269	1223.76	1	0.00173061	0	0	1	0.00176221	3	0.00828798
270	1795.4	0	0	0	0	0	0	0	0		270	1242.69	0	0	0	0	0	0	0	0
271	1802	0	0	0	0	0	0	0	0		271	1261.91	0	0	0	0	0	0	0	0
272	1808.6	0	0	0	0	0	0	0	0		272	1281.44	0	0	0	0	1	0.00176221	0	0
273	1815.2	0	0	0	0	0	0	0	0		273	1301.26	0	0	0	0	1	0.00176221	1	0.00276266
274	1821.8	0	0	0	0	0	0	0	0		274	1321.39	0	0	0	0	0	0	0	0
275	1828.4	0	0	1	0.000871908	0	0	0	0		275	1341.83	2	0.00346123	0	0	0	0	1	0.00276266
276	1835	0	0	0	0	0	0	0	0		276	1362.58	0	0	0	0	0	0	0	0
277	1841.6	0	0	0	0	0	0	0	0		277	1383.66	0	0	0	0	0	0	0	0
278	1848.2	0	0	0	0	0	0	0	0		278	1405.07	0	0	0	0	0	0	2	0.00552532
279	1854.8	0	0	0	0	0	0	0	0		279	1426.8	0	0	1	0.000871908	2	0.00352442	0	0
280	1861.4	0	0	0	0	0	0	0	0		280	1448.87	0	0	0	0	0	0	1	0.00276266
281	1868	1	0.00173061	0	0	0	0	0	0		281	1471.28	1	0.00173061	0	0	0	0	0	0
282	1874.6	0	0	1	0.000871908	0	0	0	0		282	1494.04	1	0.00173061	0	0	0	0	0	0
283	1881.2	0	0	0	0	0	0	0	0		283	1517.16	0	0	0	0	0	0	0	0
284	1887.8	0	0	0	0	0	0	0	0		284	1540.62	0	0	0	0	1	0.00176221	0	0
285	1894.4	0	0	0	0	0	0	0	0		285	1564.46	0	0	0	0	0	0	0	0
286	1901	0	0	0	0	0	0	0	0		286	1588.66	0	0	0	0	0	0	0	0
287	1907.6	0	0	0	0	0	0	0	0		287	1613.23	0	0	0	0	0	0	0	0
288	1914.2	0	0	0	0	0	0	0	0		288	1638.19	0	0	0	0	0	0	0	0
289	1920.8	0	0	0	0	0	0	0	0		289	1663.53	0	0	1	0.000871908	0	0	0	0
290	1927.4	0	0	0	0	0	0	0	0		290	1689.26	0	0	0	0	0	0	1	0.00276266
291	1934	0	0	0	0	0	0	0	0		291	1715.39	0	0	0	0	0	0	0	0
292	1940.6	0	0	0	0	0	0	0	0		292	1741.93	0	0	0	0	0	0	0	0
293	1947.2	0	0	0	0	0	0	0	0		293	1768.87	0	0	0	0	0	0	0	0
294	1953.8	0	0	0	0	0	0	0	0		294	1796.24	0	0	0	0	0	0	0	0
295	1960.4	0	0	0	0	0	0	0	0		295	1824.02	0	0	1	0.000871908	0	0	0	0
296	1967	0	0	0	0	0	0	0	0		296	1852.24	1	0.00173061	1	0.000871908	0	0	0	0
297	1973.6	0	0	0	0	0	0	0	0		297	1880.89	0	0	0	0	0	0	0	0
298	1980.2	0	0	0	0	0	0	0	0		298	1909.99	0	0	0	0	0	0	0	0
299	1986.8	0	0	0	0	0	0	0	0		299	1939.53	0	0	0	0	0	0	0	0
300	1993.4	0	0	0	0	0	0	0	0		300	1969.53	0	0	0	0	0	0	0	0
	2000											2000

## Sheet: 5B
linear X bin									log X bin
Bin Number		tny tny		TNY TNY		TNY tny			Bin Number		tny tny		TNY TNY		TNY tny
	Bin Volume	3	Diff.	3	Diff.	M3	Diff.			Bin Volume	3	Diff.	3	Diff.	M3	Diff.
	(Lower)	Diff.	Number	Diff.	Number	Diff.	Number			(Lower)	Diff.	Number	Diff.	Number	Diff.	Number
	µm^3	Number	%	Number	%	Number	%			µm^3	Number	%	Number	%	Number	%
1	20	768	1.89611	664	1.90046	492	1.95184		1	20	40	0.0987557	44	0.125934	35	0.13885
2	26.6	687	1.69613	438	1.25361	382	1.51545		2	20.3094	40	0.0987557	30	0.0858639	26	0.103146
3	33.2	704	1.7381	398	1.13913	308	1.22188		3	20.6235	38	0.0938179	41	0.117347	27	0.107113
4	39.8	807	1.9924	370	1.05899	263	1.04336		4	20.9426	38	0.0938179	41	0.117347	22	0.0872773
5	46.4	1144	2.82441	305	0.87295	318	1.26155		5	21.2665	48	0.118507	35	0.100175	23	0.0912445
6	53	1543	3.8095	282	0.807121	360	1.42817		6	21.5955	38	0.0938179	28	0.0801397	31	0.122982
7	59.6	1855	4.57979	289	0.827156	483	1.91613		7	21.9296	39	0.0962868	39	0.111623	24	0.0952116
8	66.2	2174	5.36737	376	1.07616	590	2.34062		8	22.2688	52	0.128382	50	0.143107	20	0.079343
9	72.8	2340	5.77721	327	0.935917	688	2.7294		9	22.6133	44	0.108631	29	0.0830018	34	0.134883
10	79.4	2612	6.44875	340	0.973125	794	3.14992		10	22.9631	37	0.091349	34	0.0973125	21	0.0833102
11	86	2719	6.71292	358	1.02464	947	3.75689		11	23.3183	39	0.0962868	25	0.0715533	18	0.0714087
12	92.6	2661	6.56972	434	1.24216	1054	4.18138		12	23.679	56	0.138258	30	0.0858639	29	0.115047
13	99.2	2544	6.28086	528	1.51121	1168	4.63363		13	24.0453	36	0.0888801	51	0.145969	34	0.134883
14	105.8	2286	5.64389	586	1.67721	1113	4.41544		14	24.4172	45	0.1111	28	0.0801397	28	0.11108
15	112.4	2085	5.14764	791	2.26395	1249	4.95497		15	24.795	39	0.0962868	31	0.0887261	27	0.107113
16	119	1794	4.42919	825	2.36126	1087	4.31229		16	25.1785	38	0.0938179	30	0.0858639	20	0.079343
17	125.6	1551	3.82925	937	2.68182	1173	4.65347		17	25.568	38	0.0938179	41	0.117347	28	0.11108
18	132.2	1376	3.3972	998	2.85641	1003	3.97905		18	25.9635	36	0.0888801	29	0.0830018	30	0.119015
19	138.8	1240	3.06143	1041	2.97948	996	3.95128		19	26.3651	44	0.108631	35	0.100175	27	0.107113
20	145.4	1116	2.75528	1060	3.03386	966	3.83227		20	26.773	48	0.118507	19	0.0543805	24	0.0952116
21	152	964	2.38001	1095	3.13403	918	3.64185		21	27.1871	47	0.116038	36	0.103037	25	0.0991788
22	158.6	748	1.84673	1114	3.18841	794	3.14992		22	27.6077	35	0.0864112	38	0.108761	25	0.0991788
23	165.2	663	1.63688	1138	3.25711	765	3.03487		23	28.0347	23	0.0567845	35	0.100175	26	0.103146
24	171.8	537	1.32579	1133	3.24279	684	2.71353		24	28.4684	36	0.0888801	29	0.0830018	25	0.0991788
25	178.4	530	1.30851	994	2.84496	590	2.34062		25	28.9088	33	0.0814734	26	0.0744154	19	0.0753759
26	185	428	1.05669	1028	2.94227	595	2.36046		26	29.356	43	0.106162	39	0.111623	28	0.11108
27	191.6	342	0.844361	1061	3.03672	552	2.18987		27	29.8101	72	0.17776	38	0.108761	24	0.0952116
28	198.2	301	0.743136	943	2.69899	494	1.95977		28	30.2712	50	0.123445	28	0.0801397	32	0.126949
29	204.8	250	0.617223	992	2.83923	431	1.70984		29	30.7395	43	0.106162	18	0.0515184	37	0.146785
30	211.4	221	0.545625	932	2.66751	445	1.76538		30	31.215	58	0.143196	32	0.0915882	34	0.134883
31	218	169	0.417243	860	2.46143	383	1.51942		31	31.6979	64	0.158009	36	0.103037	27	0.107113
32	224.6	144	0.35552	849	2.42995	351	1.39247		32	32.1882	65	0.160478	37	0.105899	25	0.0991788
33	231.2	148	0.365396	796	2.27826	293	1.16238		33	32.6861	49	0.120976	20	0.0572426	19	0.0753759
34	237.8	113	0.278985	786	2.24963	256	1.01559		34	33.1917	59	0.145665	32	0.0915882	26	0.103146
35	244.4	100	0.246889	727	2.08077	249	0.987821		35	33.7052	63	0.15554	36	0.103037	30	0.119015
36	251	102	0.251827	684	1.9577	199	0.789463		36	34.2266	56	0.138258	40	0.114485	23	0.0912445
37	257.6	73	0.180229	611	1.74876	176	0.698219		37	34.756	54	0.13332	38	0.108761	16	0.0634744
38	264.2	69	0.170354	595	1.70297	170	0.674416		38	35.2937	45	0.1111	30	0.0858639	19	0.0753759
39	270.8	53	0.130851	527	1.50834	148	0.587138		39	35.8396	53	0.130851	25	0.0715533	24	0.0952116
40	277.4	54	0.13332	488	1.39672	138	0.547467		40	36.394	59	0.145665	34	0.0973125	23	0.0912445
41	284	46	0.113569	499	1.4282	122	0.483993		41	36.957	44	0.108631	42	0.12021	33	0.130916
42	290.6	45	0.1111	456	1.30513	113	0.448288		42	37.5287	62	0.153071	26	0.0744154	29	0.115047
43	297.2	33	0.0814734	398	1.13913	99	0.392748		43	38.1092	69	0.170354	32	0.0915882	25	0.0991788
44	303.8	27	0.0666601	355	1.01606	80	0.317372		44	38.6987	92	0.227138	23	0.065829	32	0.126949
45	310.4	20	0.0493778	340	0.973125	76	0.301504		45	39.2974	63	0.15554	47	0.13452	36	0.142817
46	317	20	0.0493778	301	0.861501	68	0.269766		46	39.9053	71	0.175291	33	0.0944503	21	0.0833102
47	323.6	20	0.0493778	291	0.83288	59	0.234062		47	40.5225	71	0.175291	46	0.131658	19	0.0753759
48	330.2	20	0.0493778	300	0.858639	39	0.154719		48	41.1494	60	0.148134	30	0.0858639	32	0.126949
49	336.8	21	0.0518467	222	0.635393	35	0.13885		49	41.7859	85	0.209856	35	0.100175	24	0.0952116
50	343.4	17	0.0419712	243	0.695498	46	0.182489		50	42.4323	74	0.182698	29	0.0830018	27	0.107113
51	350	18	0.0444401	194	0.555253	30	0.119015		51	43.0887	80	0.197511	37	0.105899	21	0.0833102
52	356.6	18	0.0444401	177	0.506597	30	0.119015		52	43.7552	81	0.19998	37	0.105899	30	0.119015
53	363.2	14	0.0345645	179	0.512321	33	0.130916		53	44.4321	102	0.251827	42	0.12021	35	0.13885
54	369.8	15	0.0370334	167	0.477976	19	0.0753759		54	45.1194	98	0.241951	39	0.111623	27	0.107113
55	376.4	4	0.00987557	153	0.437906	21	0.0833102		55	45.8174	93	0.229607	44	0.125934	29	0.115047
56	383	9	0.02222	153	0.437906	7	0.0277701		56	46.5261	104	0.256765	33	0.0944503	34	0.134883
57	389.6	4	0.00987557	117	0.334869	17	0.0674416		57	47.2458	103	0.254296	40	0.114485	29	0.115047
58	396.2	10	0.0246889	121	0.346318	25	0.0991788		58	47.9767	105	0.259234	27	0.0772775	37	0.146785
59	402.8	10	0.0246889	109	0.311972	21	0.0833102		59	48.7188	119	0.293798	34	0.0973125	37	0.146785
60	409.4	12	0.0296267	94	0.26904	23	0.0912445		60	49.4724	149	0.367865	35	0.100175	40	0.158686
61	416	11	0.0271578	98	0.280489	15	0.0595073		61	50.2377	157	0.387616	33	0.0944503	39	0.154719
62	422.6	6	0.0148134	75	0.21466	17	0.0674416		62	51.0149	157	0.387616	28	0.0801397	34	0.134883
63	429.2	5	0.0123445	65	0.186039	19	0.0753759		63	51.804	169	0.417243	44	0.125934	43	0.170588
64	435.8	4	0.00987557	64	0.183176	13	0.051573		64	52.6054	142	0.350583	39	0.111623	45	0.178522
65	442.4	6	0.0148134	51	0.145969	10	0.0396715		65	53.4191	171	0.422181	34	0.0973125	37	0.146785
66	449	6	0.0148134	63	0.180314	4	0.0158686		66	54.2455	203	0.501185	31	0.0887261	51	0.202325
67	455.6	5	0.0123445	49	0.140244	7	0.0277701		67	55.0846	200	0.493778	40	0.114485	39	0.154719
68	462.2	7	0.0172822	50	0.143107	8	0.0317372		68	55.9367	201	0.496247	39	0.111623	50	0.198358
69	468.8	3	0.00740668	48	0.137382	5	0.0198358		69	56.802	208	0.51353	31	0.0887261	47	0.186456
70	475.4	1	0.00246889	47	0.13452	5	0.0198358		70	57.6806	209	0.515998	55	0.157417	55	0.218193
71	482	2	0.00493778	45	0.128796	8	0.0317372		71	58.5729	238	0.587596	29	0.0830018	46	0.182489
72	488.6	2	0.00493778	40	0.114485	5	0.0198358		72	59.479	230	0.567845	45	0.128796	52	0.206292
73	495.2	1	0.00246889	35	0.100175	6	0.0238029		73	60.399	275	0.678945	40	0.114485	73	0.289602
74	501.8	3	0.00740668	33	0.0944503	5	0.0198358		74	61.3334	261	0.644381	46	0.131658	69	0.273733
75	508.4	2	0.00493778	17	0.0486562	2	0.0079343		75	62.2821	268	0.661663	36	0.103037	86	0.341175
76	515	4	0.00987557	33	0.0944503	4	0.0158686		76	63.2456	268	0.661663	33	0.0944503	64	0.253898
77	521.6	6	0.0148134	39	0.111623	5	0.0198358		77	64.2239	275	0.678945	51	0.145969	75	0.297536
78	528.2	0	0	34	0.0973125	6	0.0238029		78	65.2174	317	0.782639	44	0.125934	69	0.273733
79	534.8	5	0.0123445	28	0.0801397	6	0.0238029		79	66.2262	310	0.765356	73	0.208936	110	0.436387
80	541.4	2	0.00493778	22	0.0629669	1	0.00396715		80	67.2507	346	0.854237	67	0.191763	90	0.357044
81	548	0	0	30	0.0858639	3	0.0119015		81	68.291	323	0.797452	55	0.157417	88	0.349109
82	554.6	1	0.00246889	21	0.0601048	0	0		82	69.3474	343	0.84683	59	0.168866	77	0.305471
83	561.2	1	0.00246889	17	0.0486562	1	0.00396715		83	70.4201	388	0.95793	65	0.186039	90	0.357044
84	567.8	0	0	30	0.0858639	0	0		84	71.5094	394	0.972743	51	0.145969	114	0.452255
85	574.4	1	0.00246889	27	0.0772775	0	0		85	72.6156	418	1.032	46	0.131658	103	0.408617
86	581	0	0	18	0.0515184	0	0		86	73.7389	373	0.920897	57	0.163141	118	0.468124
87	587.6	0	0	19	0.0543805	1	0.00396715		87	74.8796	405	0.999901	56	0.160279	110	0.436387
88	594.2	0	0	18	0.0515184	1	0.00396715		88	76.0379	390	0.962868	72	0.206073	137	0.5435
89	600.8	0	0	15	0.042932	1	0.00396715		89	77.2141	460	1.13569	66	0.188901	123	0.48796
90	607.4	0	0	17	0.0486562	0	0		90	78.4085	417	1.02953	52	0.148831	140	0.555401
91	614	1	0.00246889	7	0.0200349	0	0		91	79.6214	470	1.16038	57	0.163141	143	0.567303
92	620.6	0	0	18	0.0515184	0	0		92	80.8531	500	1.23445	64	0.183176	148	0.587138
93	627.2	1	0.00246889	16	0.0457941	1	0.00396715		93	82.1038	514	1.26901	83	0.237557	173	0.686317
94	633.8	1	0.00246889	6	0.0171728	1	0.00396715		94	83.3739	513	1.26654	55	0.157417	158	0.62681
95	640.4	0	0	9	0.0257592	2	0.0079343		95	84.6636	548	1.35295	65	0.186039	148	0.587138
96	647	0	0	19	0.0543805	0	0		96	85.9733	550	1.35789	67	0.191763	183	0.725989
97	653.6	1	0.00246889	7	0.0200349	0	0		97	87.3032	546	1.34802	64	0.183176	186	0.73789
98	660.2	1	0.00246889	6	0.0171728	1	0.00396715		98	88.6537	553	1.3653	69	0.197487	183	0.725989
99	666.8	1	0.00246889	5	0.0143107	0	0		99	90.025	570	1.40727	93	0.266178	219	0.868806
100	673.4	1	0.00246889	8	0.022897	0	0		100	91.4176	613	1.51343	85	0.243281	221	0.876741
101	680	0	0	4	0.0114485	2	0.0079343		101	92.8318	565	1.39492	71	0.203211	217	0.860872
102	686.6	0	0	11	0.0314834	0	0		102	94.2678	581	1.43443	86	0.246143	230	0.912445
103	693.2	1	0.00246889	5	0.0143107	0	0		103	95.726	601	1.4838	111	0.317697	231	0.916412
104	699.8	0	0	9	0.0257592	1	0.00396715		104	97.2068	583	1.43936	109	0.311972	249	0.987821
105	706.4	0	0	8	0.022897	1	0.00396715		105	98.7105	629	1.55293	109	0.311972	254	1.00766
106	713	0	0	4	0.0114485	0	0		106	100.237	573	1.41468	137	0.392112	269	1.06716
107	719.6	0	0	9	0.0257592	0	0		107	101.788	663	1.63688	128	0.366353	270	1.07113
108	726.2	0	0	9	0.0257592	1	0.00396715		108	103.363	590	1.45665	120	0.343456	309	1.22585
109	732.8	0	0	6	0.0171728	0	0		109	104.961	578	1.42702	128	0.366353	293	1.16238
110	739.4	0	0	4	0.0114485	0	0		110	106.585	597	1.47393	155	0.44363	319	1.26552
111	746	0	0	2	0.00572426	1	0.00396715		111	108.234	588	1.45171	167	0.477976	272	1.07907
112	752.6	0	0	1	0.00286213	0	0		112	109.908	617	1.52331	146	0.417871	284	1.12667
113	759.2	0	0	5	0.0143107	1	0.00396715		113	111.608	543	1.34061	170	0.486562	266	1.05526
114	765.8	0	0	3	0.00858639	0	0		114	113.335	604	1.49121	227	0.649704	347	1.3766
115	772.4	1	0.00246889	0	0	0	0		115	115.088	553	1.3653	201	0.575288	309	1.22585
116	779	1	0.00246889	0	0	0	0		116	116.868	527	1.30111	199	0.569564	351	1.39247
117	785.6	1	0.00246889	3	0.00858639	0	0		117	118.676	510	1.25913	232	0.664014	374	1.48371
118	792.2	0	0	3	0.00858639	0	0		118	120.512	505	1.24679	231	0.661152	284	1.12667
119	798.8	0	0	3	0.00858639	0	0		119	122.376	524	1.2937	242	0.692636	274	1.087
120	805.4	0	0	2	0.00572426	0	0		120	124.269	486	1.19988	263	0.752741	327	1.29726
121	812	0	0	2	0.00572426	0	0		121	126.191	470	1.16038	291	0.83288	345	1.36867
122	818.6	0	0	1	0.00286213	0	0		122	128.144	444	1.09619	243	0.695498	375	1.48768
123	825.2	0	0	2	0.00572426	0	0		123	130.126	467	1.15297	302	0.864364	344	1.3647
124	831.8	1	0.00246889	2	0.00572426	0	0		124	132.139	466	1.1505	294	0.841467	323	1.28139
125	838.4	0	0	2	0.00572426	0	0		125	134.183	445	1.09866	300	0.858639	334	1.32503
126	845	1	0.00246889	0	0	0	0		126	136.258	411	1.01471	350	1.00175	294	1.16634
127	851.6	0	0	2	0.00572426	0	0		127	138.366	431	1.06409	333	0.95309	354	1.40437
128	858.2	0	0	0	0	0	0		128	140.507	422	1.04187	340	0.973125	353	1.4004
129	864.8	1	0.00246889	0	0	0	0		129	142.68	375	0.925834	351	1.00461	293	1.16238
130	871.4	0	0	1	0.00286213	0	0		130	144.887	358	0.883863	366	1.04754	301	1.19411
131	878	0	0	1	0.00286213	1	0.00396715		131	147.128	396	0.977681	346	0.990297	321	1.27346
132	884.6	0	0	2	0.00572426	0	0		132	149.404	399	0.985088	386	1.10478	354	1.40437
133	891.2	0	0	1	0.00286213	0	0		133	151.716	344	0.849299	356	1.01892	330	1.30916
134	897.8	0	0	1	0.00286213	0	0		134	154.062	362	0.893739	419	1.19923	338	1.3409
135	904.4	0	0	0	0	0	0		135	156.446	343	0.84683	407	1.16489	335	1.329
136	911	1	0.00246889	1	0.00286213	0	0		136	158.866	284	0.701165	431	1.23358	304	1.20601
137	917.6	0	0	0	0	0	0		137	161.323	288	0.711041	402	1.15058	304	1.20601
138	924.2	0	0	2	0.00572426	0	0		138	163.819	254	0.627099	405	1.15916	263	1.04336
139	930.8	0	0	0	0	0	0		139	166.353	272	0.671539	459	1.31372	325	1.28932
140	937.4	0	0	2	0.00572426	0	0		140	168.926	252	0.622161	470	1.3452	295	1.17031
141	944	0	0	0	0	1	0.00396715		141	171.539	223	0.550563	459	1.31372	288	1.14254
142	950.6	0	0	0	0	0	0		142	174.193	223	0.550563	458	1.31086	246	0.975919
143	957.2	0	0	1	0.00286213	0	0		143	176.887	235	0.58019	431	1.23358	288	1.14254
144	963.8	0	0	0	0	0	0		144	179.624	243	0.599941	427	1.22213	249	0.987821
145	970.4	0	0	0	0	0	0		145	182.402	189	0.466621	433	1.2393	244	0.967985
146	977	0	0	2	0.00572426	0	0		146	185.224	192	0.474027	465	1.33089	259	1.02749
147	983.6	0	0	0	0	0	0		147	188.089	179	0.441932	430	1.23072	283	1.1227
148	990.2	0	0	0	0	0	0		148	190.999	157	0.387616	486	1.391	247	0.979887
149	996.8	0	0	0	0	0	0		149	193.953	160	0.395023	476	1.36237	248	0.983854
150	1003.4	0	0	0	0	0	0		150	196.953	128	0.316018	466	1.33375	230	0.912445
151	1010	0	0	0	0	1	0.00396715		151	200	145	0.357989	445	1.27365	233	0.924346
152	1016.6	1	0.00246889	0	0	0	0		152	203.094	145	0.357989	462	1.3223	227	0.900544
153	1023.2	0	0	0	0	0	0		153	206.235	118	0.291329	454	1.29941	201	0.797398
154	1029.8	1	0.00246889	0	0	0	0		154	209.426	123	0.303674	507	1.4511	219	0.868806
155	1036.4	0	0	0	0	0	0		155	212.665	104	0.256765	462	1.3223	231	0.916412
156	1043	0	0	0	0	0	0		156	215.955	106	0.261703	416	1.19065	194	0.769628
157	1049.6	0	0	0	0	0	0		157	219.296	81	0.19998	456	1.30513	198	0.785496
158	1056.2	0	0	1	0.00286213	0	0		158	222.688	84	0.207387	450	1.28796	209	0.829135
159	1062.8	0	0	0	0	0	0		159	226.133	71	0.175291	458	1.31086	171	0.678383
160	1069.4	0	0	0	0	0	0		160	229.631	91	0.224669	434	1.24216	162	0.642679
161	1076	0	0	0	0	0	0		161	233.183	80	0.197511	435	1.24503	170	0.674416
162	1082.6	0	0	0	0	0	0		162	236.79	60	0.148134	436	1.24789	175	0.694252
163	1089.2	0	0	1	0.00286213	1	0.00396715		163	240.453	69	0.170354	443	1.26792	122	0.483993
164	1095.8	0	0	0	0	0	0		164	244.172	46	0.113569	436	1.24789	148	0.587138
165	1102.4	0	0	1	0.00286213	1	0.00396715		165	247.95	68	0.167885	393	1.12482	144	0.57127
166	1109	0	0	0	0	0	0		166	251.785	56	0.138258	414	1.18492	106	0.420518
167	1115.6	0	0	0	0	0	0		167	255.68	57	0.140727	409	1.17061	117	0.464157
168	1122.2	1	0.00246889	0	0	0	0		168	259.635	40	0.0987557	350	1.00175	105	0.416551
169	1128.8	0	0	0	0	0	0		169	263.651	47	0.116038	362	1.03609	98	0.388781
170	1135.4	0	0	0	0	0	0		170	267.73	38	0.0938179	378	1.08189	116	0.46019
171	1142	0	0	0	0	0	0		171	271.871	33	0.0814734	339	0.970262	94	0.372912
172	1148.6	0	0	0	0	0	0		172	276.077	44	0.108631	325	0.930193	85	0.337208
173	1155.2	0	0	0	0	0	0		173	280.348	26	0.0641912	310	0.887261	86	0.341175
174	1161.8	0	0	0	0	0	0		174	284.684	35	0.0864112	331	0.947365	81	0.321339
175	1168.4	0	0	0	0	0	0		175	289.088	26	0.0641912	304	0.870088	80	0.317372
176	1175	0	0	0	0	0	0		176	293.56	31	0.0765356	326	0.933055	79	0.313405
177	1181.6	0	0	0	0	0	0		177	298.101	21	0.0518467	283	0.809983	66	0.261832
178	1188.2	0	0	0	0	0	0		178	302.712	19	0.0469089	236	0.675463	60	0.238029
179	1194.8	0	0	0	0	0	0		179	307.395	19	0.0469089	260	0.744154	58	0.230095
180	1201.4	0	0	0	0	0	0		180	312.15	16	0.0395023	252	0.721257	55	0.218193
181	1208	0	0	0	0	0	0		181	316.979	15	0.0370334	225	0.643979	61	0.241996
182	1214.6	0	0	0	0	0	0		182	321.882	14	0.0345645	227	0.649704	38	0.150752
183	1221.2	0	0	0	0	0	0		183	326.861	15	0.0370334	214	0.612496	41	0.162653
184	1227.8	0	0	0	0	0	0		184	331.917	16	0.0395023	229	0.655428	27	0.107113
185	1234.4	0	0	0	0	0	0		185	337.052	18	0.0444401	178	0.509459	30	0.119015
186	1241	0	0	0	0	0	0		186	342.266	16	0.0395023	189	0.540943	41	0.162653
187	1247.6	0	0	0	0	0	0		187	347.56	12	0.0296267	182	0.520908	27	0.107113
188	1254.2	0	0	0	0	0	0		188	352.937	17	0.0419712	162	0.463665	22	0.0872773
189	1260.8	0	0	0	0	0	0		189	358.396	14	0.0345645	142	0.406423	27	0.107113
190	1267.4	0	0	0	0	0	0		190	363.94	11	0.0271578	154	0.440768	27	0.107113
191	1274	0	0	0	0	0	0		191	369.57	13	0.0320956	146	0.417871	18	0.0714087
192	1280.6	0	0	0	0	0	0		192	375.287	4	0.00987557	146	0.417871	19	0.0753759
193	1287.2	1	0.00246889	0	0	0	0		193	381.092	4	0.00987557	118	0.337731	9	0.0357044
194	1293.8	0	0	0	0	0	0		194	386.987	11	0.0271578	141	0.40356	13	0.051573
195	1300.4	0	0	0	0	0	0		195	392.974	4	0.00987557	103	0.2948	16	0.0634744
196	1307	0	0	0	0	0	0		196	399.053	11	0.0271578	95	0.271902	26	0.103146
197	1313.6	0	0	0	0	0	0		197	405.225	11	0.0271578	106	0.303386	17	0.0674416
198	1320.2	0	0	0	0	0	0		198	411.494	8	0.0197511	94	0.26904	18	0.0714087
199	1326.8	0	0	0	0	0	0		199	417.859	11	0.0271578	92	0.263316	17	0.0674416
200	1333.4	0	0	0	0	0	0		200	424.323	5	0.0123445	71	0.203211	14	0.0555401
201	1340	0	0	0	0	1	0.00396715		201	430.887	4	0.00987557	63	0.180314	20	0.079343
202	1346.6	0	0	0	0	0	0		202	437.552	5	0.0123445	64	0.183176	15	0.0595073
203	1353.2	1	0.00246889	0	0	0	0		203	444.321	6	0.0148134	60	0.171728	7	0.0277701
204	1359.8	0	0	0	0	0	0		204	451.194	8	0.0197511	53	0.151693	5	0.0198358
205	1366.4	0	0	0	0	0	0		205	458.174	6	0.0148134	55	0.157417	8	0.0317372
206	1373	0	0	0	0	0	0		206	465.261	5	0.0123445	65	0.186039	6	0.0238029
207	1379.6	0	0	0	0	0	0		207	472.458	2	0.00493778	38	0.108761	8	0.0317372
208	1386.2	0	0	0	0	0	0		208	479.767	1	0.00246889	54	0.154555	7	0.0277701
209	1392.8	0	0	0	0	0	0		209	487.188	3	0.00740668	47	0.13452	5	0.0198358
210	1399.4	0	0	0	0	0	0		210	494.724	1	0.00246889	43	0.123072	7	0.0277701
211	1406	0	0	0	0	0	0		211	502.377	3	0.00740668	35	0.100175	6	0.0238029
212	1412.6	0	0	0	0	0	0		212	510.149	5	0.0123445	29	0.0830018	3	0.0119015
213	1419.2	0	0	0	0	0	0		213	518.04	6	0.0148134	48	0.137382	6	0.0238029
214	1425.8	0	0	0	0	0	0		214	526.054	1	0.00246889	37	0.105899	7	0.0277701
215	1432.4	0	0	0	0	0	0		215	534.191	5	0.0123445	33	0.0944503	6	0.0238029
216	1439	0	0	0	0	0	0		216	542.455	2	0.00493778	38	0.108761	2	0.0079343
217	1445.6	0	0	1	0.00286213	0	0		217	550.846	1	0.00246889	28	0.0801397	2	0.0079343
218	1452.2	0	0	0	0	0	0		218	559.367	1	0.00246889	22	0.0629669	1	0.00396715
219	1458.8	0	0	0	0	0	0		219	568.02	1	0.00246889	39	0.111623	0	0
220	1465.4	0	0	0	0	0	0		220	576.806	0	0	30	0.0858639	0	0
221	1472	0	0	0	0	1	0.00396715		221	585.729	0	0	28	0.0801397	1	0.00396715
222	1478.6	0	0	0	0	0	0		222	594.79	0	0	23	0.065829	2	0.0079343
223	1485.2	0	0	0	0	0	0		223	603.99	0	0	22	0.0629669	0	0
224	1491.8	0	0	0	0	0	0		224	613.333	1	0.00246889	12	0.0343456	0	0
225	1498.4	0	0	0	0	0	0		225	622.821	1	0.00246889	28	0.0801397	1	0.00396715
226	1505	0	0	0	0	0	0		226	632.456	1	0.00246889	13	0.0372077	1	0.00396715
227	1511.6	0	0	0	0	0	0		227	642.239	0	0	19	0.0543805	2	0.0079343
228	1518.2	0	0	0	0	0	0		228	652.174	1	0.00246889	14	0.0400698	0	0
229	1524.8	0	0	0	0	0	0		229	662.262	2	0.00493778	8	0.022897	1	0.00396715
230	1531.4	0	0	0	0	1	0.00396715		230	672.507	1	0.00246889	11	0.0314834	1	0.00396715
231	1538	0	0	0	0	0	0		231	682.91	0	0	13	0.0372077	1	0.00396715
232	1544.6	0	0	0	0	0	0		232	693.474	1	0.00246889	14	0.0400698	1	0.00396715
233	1551.2	0	0	0	0	0	0		233	704.201	0	0	8	0.022897	1	0.00396715
234	1557.8	0	0	0	0	0	0		234	715.094	0	0	13	0.0372077	0	0
235	1564.4	0	0	0	0	0	0		235	726.156	0	0	13	0.0372077	1	0.00396715
236	1571	0	0	0	0	0	0		236	737.389	0	0	7	0.0200349	1	0.00396715
237	1577.6	0	0	0	0	0	0		237	748.796	0	0	2	0.00572426	0	0
238	1584.2	0	0	0	0	0	0		238	760.379	0	0	7	0.0200349	1	0.00396715
239	1590.8	0	0	0	0	0	0		239	772.141	2	0.00493778	1	0.00286213	0	0
240	1597.4	0	0	0	0	0	0		240	784.085	1	0.00246889	5	0.0143107	0	0
241	1604	0	0	0	0	0	0		241	796.214	0	0	5	0.0143107	0	0
242	1610.6	0	0	0	0	0	0		242	808.531	0	0	3	0.00858639	0	0
243	1617.2	0	0	0	0	0	0		243	821.038	0	0	4	0.0114485	0	0
244	1623.8	0	0	0	0	0	0		244	833.739	1	0.00246889	3	0.00858639	0	0
245	1630.4	0	0	0	0	0	0		245	846.636	1	0.00246889	2	0.00572426	0	0
246	1637	0	0	0	0	0	0		246	859.733	1	0.00246889	1	0.00286213	0	0
247	1643.6	0	0	0	0	0	0		247	873.032	0	0	1	0.00286213	1	0.00396715
248	1650.2	0	0	0	0	0	0		248	886.537	0	0	4	0.0114485	0	0
249	1656.8	0	0	0	0	0	0		249	900.25	0	0	1	0.00286213	0	0
250	1663.4	0	0	0	0	0	0		250	914.176	1	0.00246889	1	0.00286213	0	0
251	1670	0	0	0	0	0	0		251	928.318	0	0	2	0.00572426	0	0
252	1676.6	0	0	0	0	0	0		252	942.678	0	0	1	0.00286213	1	0.00396715
253	1683.2	0	0	0	0	0	0		253	957.26	0	0	1	0.00286213	0	0
254	1689.8	0	0	0	0	0	0		254	972.068	0	0	2	0.00572426	0	0
255	1696.4	0	0	0	0	0	0		255	987.105	0	0	0	0	0	0
256	1703	0	0	0	0	0	0		256	1002.37	0	0	0	0	1	0.00396715
257	1709.6	0	0	0	0	0	0		257	1017.88	2	0.00493778	0	0	0	0
258	1716.2	0	0	0	0	0	0		258	1033.63	0	0	0	0	0	0
259	1722.8	1	0.00246889	0	0	0	0		259	1049.61	0	0	1	0.00286213	0	0
260	1729.4	0	0	0	0	0	0		260	1065.85	0	0	0	0	0	0
261	1736	0	0	0	0	0	0		261	1082.34	0	0	1	0.00286213	1	0.00396715
262	1742.6	0	0	0	0	0	0		262	1099.08	0	0	1	0.00286213	1	0.00396715
263	1749.2	0	0	0	0	0	0		263	1116.08	1	0.00246889	0	0	0	0
264	1755.8	0	0	0	0	0	0		264	1133.35	0	0	0	0	0	0
265	1762.4	0	0	0	0	1	0.00396715		265	1150.88	0	0	0	0	0	0
266	1769	0	0	0	0	0	0		266	1168.68	0	0	0	0	0	0
267	1775.6	0	0	0	0	0	0		267	1186.76	0	0	0	0	0	0
268	1782.2	0	0	0	0	0	0		268	1205.12	0	0	0	0	0	0
269	1788.8	0	0	0	0	0	0		269	1223.76	0	0	0	0	0	0
270	1795.4	0	0	0	0	0	0		270	1242.69	0	0	0	0	0	0
271	1802	0	0	0	0	0	0		271	1261.91	0	0	0	0	0	0
272	1808.6	0	0	0	0	0	0		272	1281.44	1	0.00246889	0	0	0	0
273	1815.2	0	0	0	0	0	0		273	1301.26	0	0	0	0	0	0
274	1821.8	0	0	0	0	0	0		274	1321.39	0	0	0	0	0	0
275	1828.4	0	0	0	0	0	0		275	1341.83	1	0.00246889	0	0	1	0.00396715
276	1835	0	0	0	0	0	0		276	1362.58	0	0	0	0	0	0
277	1841.6	0	0	0	0	0	0		277	1383.66	0	0	0	0	0	0
278	1848.2	0	0	0	0	0	0		278	1405.07	0	0	0	0	0	0
279	1854.8	0	0	0	0	0	0		279	1426.8	0	0	1	0.00286213	0	0
280	1861.4	0	0	0	0	0	0		280	1448.87	0	0	0	0	0	0
281	1868	0	0	0	0	0	0		281	1471.28	0	0	0	0	1	0.00396715
282	1874.6	0	0	0	0	0	0		282	1494.04	0	0	0	0	0	0
283	1881.2	0	0	0	0	0	0		283	1517.16	0	0	0	0	1	0.00396715
284	1887.8	0	0	0	0	0	0		284	1540.62	0	0	0	0	0	0
285	1894.4	0	0	0	0	0	0		285	1564.46	0	0	0	0	0	0
286	1901	0	0	0	0	0	0		286	1588.66	0	0	0	0	0	0
287	1907.6	0	0	0	0	0	0		287	1613.23	0	0	0	0	0	0
288	1914.2	0	0	0	0	0	0		288	1638.19	0	0	0	0	0	0
289	1920.8	0	0	0	0	0	0		289	1663.53	0	0	0	0	0	0
290	1927.4	0	0	0	0	0	0		290	1689.26	0	0	0	0	0	0
291	1934	0	0	0	0	0	0		291	1715.39	1	0.00246889	0	0	0	0
292	1940.6	0	0	0	0	0	0		292	1741.93	0	0	0	0	1	0.00396715
293	1947.2	1	0.00246889	0	0	0	0		293	1768.87	0	0	0	0	0	0
294	1953.8	0	0	0	0	0	0		294	1796.24	0	0	0	0	0	0
295	1960.4	0	0	0	0	0	0		295	1824.02	0	0	0	0	0	0
296	1967	0	0	0	0	0	0		296	1852.24	0	0	0	0	0	0
297	1973.6	0	0	1	0.00286213	0	0		297	1880.89	0	0	0	0	0	0
298	1980.2	0	0	0	0	0	0		298	1909.99	0	0	0	0	0	0
299	1986.8	0	0	0	0	0	0		299	1939.53	1	0.00246889	0	0	0	0
300	1993.4	0	0	0	0	0	0		300	1969.53	0	0	1	0.00286213	0	0
	2000									2000

## Sheet: 5D
linear X bin													log X bin
Bin Number		aph7 rpl23 T		aph7 rpl23 T		aph7 tny_14_		aph7 TNY tny		aph7 rpl23 T			Bin Number		aph7 rpl23 T		aph7 rpl23 T		aph7 tny_14_		aph7 TNY tny		aph7 rpl23 T
	Bin Volume	NY tny_14_0	Diff.	NY tny_17_0	Diff.	20_01.#M3	Diff.	_29_01.#M3	Diff.	NY tny_13_0	Diff.			Bin Volume	NY tny_14_0	Diff.	NY tny_17_0	Diff.	20_01.#M3	Diff.	_29_01.#M3	Diff.	NY tny_13_0	Diff.
	(Lower)	.#M3	Number	.#M3	Number	Diff.	Number	Diff.	Number	.#M3	Number			(Lower)	.#M3	Number	.#M3	Number	Diff.	Number	Diff.	Number	.#M3	Number
	µm^3	Diff.	%	Diff.	%	Number	%	Number	%	Diff.	%			µm^3	Diff.	%	Diff.	%	Number	%	Number	%	Diff.	%
		Number		Number						Number					Number		Number						Number
1	20	428	0.56667	2677	1.7238	17893	15.8803	367	3.38748	450	0.541152		1	20	19	0.0251559	94	0.0605296	778	0.690488	13	0.119993	17	0.0204435
2	26.6	404	0.534894	4903	3.1572	17898	15.8848	789	7.28263	629	0.75641		2	20.3094	27	0.0357479	108	0.0695446	719	0.638124	16	0.147683	12	0.0144307
3	33.2	554	0.733493	7992	5.1463	15620	13.863	1159	10.6978	1810	2.17663		3	20.6235	8	0.010592	94	0.0605296	776	0.688713	7	0.0646114	20	0.0240512
4	39.8	1279	1.69339	11228	7.23006	12297	10.9138	1244	11.4824	4184	5.03151		4	20.9426	21	0.0278039	93	0.0598856	837	0.742851	11	0.101532	22	0.0264563
5	46.4	2853	3.77736	13427	8.64607	9753	8.65595	1335	12.3223	7054	8.48285		5	21.2665	24	0.0317759	112	0.0721203	916	0.812965	10	0.092302	34	0.040887
6	53	4799	6.35385	13407	8.63319	7769	6.89511	1217	11.2332	8183	9.84054		6	21.5955	25	0.0330999	122	0.0785597	875	0.776577	12	0.110762	22	0.0264563
7	59.6	6167	8.16508	12383	7.9738	6167	5.47331	1011	9.33173	7959	9.57117		7	21.9296	19	0.0251559	104	0.0669689	915	0.812077	14	0.129223	20	0.0240512
8	66.2	6691	8.85885	10763	6.93064	4914	4.36125	868	8.01182	7348	8.8364		8	22.2688	31	0.0410438	144	0.0927261	928	0.823615	13	0.119993	20	0.0240512
9	72.8	6352	8.41002	9196	5.9216	3900	3.46131	637	5.87964	6863	8.25316		9	22.6133	18	0.0238319	103	0.066325	924	0.820065	20	0.184604	22	0.0264563
10	79.4	5653	7.48454	7980	5.13857	3201	2.84094	463	4.27358	6033	7.25504		10	22.9631	19	0.0251559	125	0.0804914	933	0.828053	15	0.138453	38	0.0456972
11	86	4901	6.4889	7111	4.579	2565	2.27648	374	3.4521	5161	6.20641		11	23.3183	22	0.0291279	143	0.0920822	977	0.867103	20	0.184604	28	0.0336717
12	92.6	4546	6.01888	6164	3.96919	2101	1.86467	314	2.89828	4431	5.32854		12	23.679	23	0.0304519	154	0.0991655	1099	0.97538	20	0.184604	12	0.0144307
13	99.2	3978	5.26685	5236	3.37163	1645	1.45996	187	1.72605	3408	4.09832		13	24.0453	8	0.010592	197	0.126855	1036	0.919467	19	0.175374	16	0.0192409
14	105.8	3458	4.57837	4544	2.92603	1339	1.18838	161	1.48606	2952	3.54995		14	24.4172	33	0.0436918	168	0.108181	1042	0.924792	26	0.239985	29	0.0348742
15	112.4	3046	4.03289	4031	2.59569	1063	0.94343	139	1.283	2368	2.84766		15	24.795	29	0.0383958	189	0.121703	1101	0.977155	26	0.239985	34	0.040887
16	119	2558	3.38678	3328	2.143	861	0.764151	81	0.747646	2093	2.51696		16	25.1785	19	0.0251559	191	0.122991	1152	1.02242	37	0.341517	28	0.0336717
17	125.6	2148	2.84394	3088	1.98846	707	0.627474	72	0.664575	1711	2.05758		17	25.568	33	0.0436918	206	0.13265	1082	0.960293	34	0.313827	28	0.0336717
18	132.2	1751	2.31831	2781	1.79077	566	0.502334	57	0.526121	1445	1.7377		18	25.9635	31	0.0410438	255	0.164203	1204	1.06857	31	0.286136	34	0.040887
19	138.8	1519	2.01115	2539	1.63494	450	0.399382	47	0.433819	1241	1.49238		19	26.3651	29	0.0383958	214	0.137801	1081	0.959405	40	0.369208	22	0.0264563
20	145.4	1235	1.63513	2325	1.49714	347	0.307968	35	0.323057	1101	1.32402		20	26.773	17	0.0225079	221	0.142309	1032	0.915917	41	0.378438	32	0.0384819
21	152	1140	1.50935	2119	1.36449	282	0.25028	27	0.249215	881	1.05945		21	27.1871	41	0.0542838	249	0.160339	1224	1.08632	40	0.369208	24	0.0288614
22	158.6	986	1.30546	2022	1.30203	233	0.206791	41	0.378438	801	0.96325		22	27.6077	27	0.0357479	233	0.150036	1116	0.990468	34	0.313827	18	0.0216461
23	165.2	931	1.23264	1745	1.12366	192	0.170403	24	0.221525	710	0.853817		23	28.0347	10	0.0132399	313	0.201551	1194	1.05969	35	0.323057	28	0.0336717
24	171.8	880	1.16512	1545	0.994874	149	0.13224	23	0.212295	614	0.738371		24	28.4684	19	0.0251559	301	0.193823	1296	1.15022	48	0.44305	37	0.0444947
25	178.4	800	1.0592	1374	0.884762	148	0.131352	11	0.101532	455	0.547164		25	28.9088	21	0.0278039	300	0.193179	1226	1.08809	42	0.387668	28	0.0336717
26	185	688	0.910908	1258	0.810066	94	0.0834265	10	0.092302	413	0.496657		26	29.356	25	0.0330999	371	0.238899	1263	1.12093	58	0.535352	48	0.0577228
27	191.6	665	0.880457	1138	0.732794	79	0.0701138	12	0.110762	378	0.454567		27	29.8101	29	0.0383958	344	0.221512	1248	1.10762	51	0.47074	38	0.0456972
28	198.2	527	0.697745	1033	0.665181	69	0.0612386	16	0.147683	321	0.386021		28	30.2712	47	0.0622278	346	0.2228	1295	1.14933	66	0.609193	39	0.0468998
29	204.8	462	0.611686	812	0.522872	61	0.0541385	15	0.138453	307	0.369186		29	30.7395	29	0.0383958	378	0.243406	1322	1.1733	60	0.553812	42	0.0505075
30	211.4	424	0.561374	791	0.50935	48	0.0426008	5	0.046151	268	0.322286		30	31.215	40	0.0529598	393	0.253065	1275	1.13158	66	0.609193	75	0.0901919
31	218	380	0.503118	656	0.422419	31	0.027513	17	0.156913	198	0.238107		31	31.6979	46	0.0609038	437	0.281398	1314	1.1662	74	0.683035	76	0.0913945
32	224.6	338	0.44751	638	0.410828	22	0.0195254	7	0.0646114	174	0.209245		32	32.1882	25	0.0330999	394	0.253709	1274	1.1307	71	0.655344	75	0.0901919
33	231.2	303	0.40117	577	0.371549	26	0.0230754	6	0.0553812	160	0.192409		33	32.6861	18	0.0238319	481	0.309731	1322	1.1733	84	0.775337	59	0.070951
34	237.8	271	0.358803	530	0.341284	18	0.0159753	7	0.0646114	134	0.161143		34	33.1917	38	0.0503118	599	0.385715	1301	1.15466	90	0.830718	97	0.116648
35	244.4	225	0.297899	442	0.284618	13	0.0115377	6	0.0553812	122	0.146712		35	33.7052	37	0.0489878	476	0.306511	1314	1.1662	82	0.756877	119	0.143105
36	251	204	0.270095	374	0.24083	16	0.0142003	6	0.0553812	101	0.121458		36	34.2266	46	0.0609038	657	0.423063	1337	1.18661	83	0.766107	86	0.10342
37	257.6	216	0.285983	367	0.236323	9	0.00798765	5	0.046151	98	0.117851		37	34.756	44	0.0582558	583	0.375412	1352	1.19992	85	0.784567	117	0.140699
38	264.2	183	0.242291	307	0.197687	5	0.00443758	2	0.0184604	75	0.0901919		38	35.2937	46	0.0609038	691	0.444957	1399	1.24164	99	0.91379	90	0.10823
39	270.8	159	0.210515	257	0.16549	11	0.00976268	2	0.0184604	69	0.0829766		39	35.8396	33	0.0436918	547	0.352231	1324	1.17507	97	0.89533	112	0.134687
40	277.4	153	0.202571	234	0.15068	11	0.00976268	0	0	50	0.060128		40	36.394	42	0.0556078	645	0.415336	1258	1.1165	97	0.89533	165	0.198422
41	284	120	0.158879	222	0.142953	3	0.00266255	3	0.0276906	53	0.0637356		41	36.957	50	0.0661997	633	0.407609	1295	1.14933	110	1.01532	180	0.216461
42	290.6	121	0.160203	187	0.120415	4	0.00355006	0	0	40	0.0481024		42	37.5287	54	0.0714957	783	0.504198	1321	1.17241	105	0.969171	236	0.283804
43	297.2	108	0.142991	180	0.115908	6	0.0053251	0	0	42	0.0505075		43	38.1092	53	0.0701717	809	0.520941	1247	1.10673	116	1.0707	203	0.244119
44	303.8	103	0.136371	116	0.0746961	6	0.0053251	3	0.0276906	28	0.0336717		44	38.6987	59	0.0781157	905	0.582758	1372	1.21767	100	0.92302	213	0.256145
45	310.4	80	0.10592	152	0.0978776	4	0.00355006	2	0.0184604	34	0.040887		45	39.2974	60	0.0794397	811	0.522229	1325	1.17596	112	1.03378	229	0.275386
46	317	76	0.100624	117	0.07534	5	0.00443758	2	0.0184604	32	0.0384819		46	39.9053	74	0.0979756	923	0.594349	1190	1.05614	114	1.05224	297	0.35716
47	323.6	70	0.0926796	114	0.0734082	0	0	0	0	20	0.0240512		47	40.5225	94	0.124456	935	0.602076	1215	1.07833	104	0.959941	331	0.398047
48	330.2	67	0.0887076	91	0.0585978	1	0.000887516	2	0.0184604	23	0.0276589		48	41.1494	107	0.141667	1048	0.67484	1214	1.07744	118	1.08916	330	0.396844
49	336.8	55	0.0728197	77	0.0495827	4	0.00355006	0	0	16	0.0192409		49	41.7859	101	0.133723	1019	0.656166	1240	1.10052	121	1.11685	352	0.423301
50	343.4	40	0.0529598	67	0.0431434	2	0.00177503	2	0.0184604	10	0.0120256		50	42.4323	98	0.129751	1049	0.675484	1270	1.12715	139	1.283	416	0.500265
51	350	46	0.0609038	62	0.0399238	2	0.00177503	0	0	7	0.00841791		51	43.0887	122	0.161527	1212	0.780445	1281	1.13691	140	1.29223	441	0.530329
52	356.6	38	0.0503118	60	0.0386359	2	0.00177503	1	0.0092302	13	0.0156333		52	43.7552	150	0.198599	1124	0.723779	1226	1.08809	122	1.12608	465	0.55919
53	363.2	25	0.0330999	47	0.0302648	2	0.00177503	0	0	6	0.00721535		53	44.4321	161	0.213163	1289	0.830028	1269	1.12626	136	1.25531	507	0.609697
54	369.8	26	0.0344239	47	0.0302648	0	0	0	0	8	0.00962047		54	45.1194	168	0.222431	1423	0.916315	1208	1.07212	116	1.0707	499	0.600077
55	376.4	20	0.0264799	41	0.0264012	0	0	0	0	4	0.00481024		55	45.8174	232	0.307167	1316	0.847414	1178	1.04549	147	1.35684	636	0.764828
56	383	23	0.0304519	38	0.0244694	2	0.00177503	0	0	8	0.00962047		56	46.5261	216	0.285983	1494	0.962034	1243	1.10318	143	1.31992	660	0.793689
57	389.6	28	0.0370719	31	0.0199619	1	0.000887516	0	0	5	0.0060128		57	47.2458	264	0.349535	1447	0.931769	1145	1.01621	154	1.42145	649	0.780461
58	396.2	13	0.0172119	32	0.0206058	0	0	0	0	5	0.0060128		58	47.9767	252	0.333647	1440	0.927261	1127	1.00023	132	1.21839	720	0.865843
59	402.8	19	0.0251559	20	0.0128786	1	0.000887516	0	0	3	0.00360768		59	48.7188	294	0.389254	1498	0.96461	1147	1.01798	161	1.48606	799	0.960845
60	409.4	5	0.00661997	26	0.0167422	3	0.00266255	0	0	3	0.00360768		60	49.4724	343	0.45413	1558	1.00325	1170	1.03839	155	1.43068	854	1.02699
61	416	13	0.0172119	20	0.0128786	3	0.00266255	0	0	1	0.00120256		61	50.2377	362	0.479286	1613	1.03866	1081	0.959405	180	1.66144	902	1.08471
62	422.6	13	0.0172119	15	0.00965897	1	0.000887516	1	0.0092302	1	0.00120256		62	51.0149	425	0.562698	1709	1.10048	1061	0.941655	147	1.35684	953	1.14604
63	429.2	11	0.0145639	19	0.0122347	2	0.00177503	0	0	2	0.00240512		63	51.804	426	0.564022	1685	1.08502	1083	0.96118	162	1.49529	928	1.11597
64	435.8	12	0.0158879	8	0.00515145	0	0	2	0.0184604	2	0.00240512		64	52.6054	475	0.628897	1649	1.06184	1033	0.916804	145	1.33838	959	1.15325
65	442.4	11	0.0145639	11	0.00708325	3	0.00266255	0	0	1	0.00120256		65	53.4191	507	0.671265	1807	1.16358	1061	0.941655	173	1.59682	1013	1.21819
66	449	13	0.0172119	19	0.0122347	1	0.000887516	0	0	0	0		66	54.2455	572	0.757325	1777	1.14427	1010	0.896391	150	1.38453	1035	1.24465
67	455.6	7	0.00926796	15	0.00965897	1	0.000887516	0	0	0	0		67	55.0846	618	0.818229	1741	1.12108	1090	0.967393	166	1.53221	1030	1.23864
68	462.2	7	0.00926796	13	0.00837111	0	0	0	0	2	0.00240512		68	55.9367	668	0.884429	1740	1.12044	1046	0.928342	182	1.6799	1109	1.33364
69	468.8	13	0.0172119	16	0.0103029	2	0.00177503	0	0	2	0.00240512		69	56.802	686	0.90826	1747	1.12495	953	0.845803	170	1.56913	1131	1.36009
70	475.4	9	0.011916	13	0.00837111	0	0	0	0	1	0.00120256		70	57.6806	716	0.94798	1752	1.12817	960	0.852016	149	1.3753	1098	1.32041
71	482	6	0.00794397	10	0.00643932	0	0	1	0.0092302	3	0.00360768		71	58.5729	694	0.918852	1676	1.07923	979	0.868878	135	1.24608	1128	1.35649
72	488.6	4	0.00529598	10	0.00643932	2	0.00177503	0	0	1	0.00120256		72	59.479	809	1.07111	1850	1.19127	979	0.868878	153	1.41222	1109	1.33364
73	495.2	5	0.00661997	3	0.00193179	0	0	0	0	1	0.00120256		73	60.399	813	1.07641	1718	1.10627	900	0.798765	146	1.34761	1241	1.49238
74	501.8	5	0.00661997	8	0.00515145	2	0.00177503	0	0	0	0		74	61.3334	884	1.17041	1830	1.17839	901	0.799652	144	1.32915	1144	1.37573
75	508.4	5	0.00661997	6	0.00386359	1	0.000887516	0	0	1	0.00120256		75	62.2821	892	1.181	1833	1.18033	885	0.785452	152	1.40299	1083	1.30237
76	515	4	0.00529598	4	0.00257573	1	0.000887516	1	0.0092302	0	0		76	63.2456	885	1.17174	1725	1.11078	866	0.768589	148	1.36607	1168	1.40459
77	521.6	1	0.00132399	1	0.000643932	0	0	1	0.0092302	0	0		77	64.2239	957	1.26706	1882	1.21188	905	0.803202	160	1.47683	1200	1.44307
78	528.2	5	0.00661997	4	0.00257573	1	0.000887516	0	0	1	0.00120256		78	65.2174	1051	1.39152	1840	1.18483	877	0.778352	134	1.23685	1187	1.42744
79	534.8	1	0.00132399	2	0.00128786	0	0	0	0	0	0		79	66.2262	1173	1.55305	1790	1.15264	865	0.767702	147	1.35684	1268	1.52484
80	541.4	2	0.00264799	6	0.00386359	0	0	0	0	0	0		80	67.2507	1019	1.34915	1787	1.15071	780	0.692263	146	1.34761	1216	1.46231
81	548	0	0	1	0.000643932	0	0	0	0	0	0		81	68.291	1005	1.33061	1650	1.06249	819	0.726876	114	1.05224	1191	1.43225
82	554.6	2	0.00264799	3	0.00193179	2	0.00177503	0	0	0	0		82	69.3474	1047	1.38622	1753	1.12881	774	0.686938	141	1.30146	1126	1.35408
83	561.2	1	0.00132399	3	0.00193179	0	0	0	0	1	0.00120256		83	70.4201	1079	1.42859	1745	1.12366	761	0.6754	149	1.3753	1132	1.3613
84	567.8	1	0.00132399	3	0.00193179	1	0.000887516	1	0.0092302	0	0		84	71.5094	1154	1.52789	1705	1.0979	767	0.680725	131	1.20916	1192	1.43345
85	574.4	3	0.00397198	0	0	0	0	1	0.0092302	1	0.00120256		85	72.6156	1108	1.46699	1728	1.11271	717	0.636349	134	1.23685	1158	1.39256
86	581	3	0.00397198	1	0.000643932	1	0.000887516	0	0	0	0		86	73.7389	1144	1.51465	1616	1.04059	727	0.645224	111	1.02455	1216	1.46231
87	587.6	0	0	0	0	0	0	0	0	0	0		87	74.8796	1140	1.50935	1642	1.05734	718	0.637237	110	1.01532	1209	1.45389
88	594.2	0	0	1	0.000643932	1	0.000887516	0	0	0	0		88	76.0379	1123	1.48685	1649	1.06184	696	0.617711	117	1.07993	1249	1.502
89	600.8	2	0.00264799	0	0	1	0.000887516	0	0	1	0.00120256		89	77.2141	1093	1.44713	1589	1.02321	657	0.583098	116	1.0707	1198	1.44067
90	607.4	0	0	3	0.00193179	2	0.00177503	0	0	1	0.00120256		90	78.4085	1149	1.52127	1554	1.00067	609	0.540497	109	1.00609	1245	1.49719
91	614	2	0.00264799	0	0	0	0	0	0	2	0.00240512		91	79.6214	1151	1.52392	1586	1.02128	668	0.592861	88	0.812258	1247	1.49959
92	620.6	1	0.00132399	0	0	0	0	0	0	0	0		92	80.8531	1054	1.39549	1556	1.00196	672	0.596411	88	0.812258	1163	1.39858
93	627.2	0	0	2	0.00128786	1	0.000887516	0	0	0	0		93	82.1038	1044	1.38225	1542	0.992943	596	0.52896	97	0.89533	1155	1.38896
94	633.8	1	0.00132399	1	0.000643932	0	0	0	0	1	0.00120256		94	83.3739	1132	1.49876	1523	0.980708	619	0.549373	92	0.849178	1155	1.38896
95	640.4	0	0	1	0.000643932	0	0	0	0	0	0		95	84.6636	1031	1.36504	1451	0.934345	539	0.478371	69	0.636884	1072	1.28914
96	647	0	0	1	0.000643932	0	0	0	0	0	0		96	85.9733	1033	1.36769	1485	0.956238	518	0.459733	89	0.821488	1147	1.37934
97	653.6	2	0.00264799	2	0.00128786	0	0	0	0	0	0		97	87.3032	1004	1.32929	1420	0.914383	549	0.487246	70	0.646114	1066	1.28193
98	660.2	0	0	0	0	0	0	0	0	1	0.00120256		98	88.6537	1048	1.38755	1537	0.989723	512	0.454408	77	0.710725	1070	1.28674
99	666.8	0	0	1	0.000643932	0	0	0	0	1	0.00120256		99	90.025	1010	1.33723	1487	0.957526	543	0.481921	85	0.784567	1042	1.25307
100	673.4	1	0.00132399	2	0.00128786	0	0	0	0	0	0		100	91.4176	997	1.32002	1426	0.918246	542	0.481034	75	0.692265	1040	1.25066
101	680	0	0	1	0.000643932	0	0	0	0	0	0		101	92.8318	1041	1.37828	1435	0.924042	497	0.441096	71	0.655344	1006	1.20977
102	686.6	1	0.00132399	1	0.000643932	0	0	0	0	0	0		102	94.2678	1040	1.37695	1449	0.933057	503	0.446421	61	0.563042	1004	1.20737
103	693.2	1	0.00132399	0	0	0	0	0	0	0	0		103	95.726	995	1.31737	1343	0.8648	444	0.394057	67	0.618423	975	1.1725
104	699.8	0	0	0	0	0	0	0	0	0	0		104	97.2068	987	1.30678	1291	0.831316	432	0.383407	73	0.673805	958	1.15205
105	706.4	0	0	1	0.000643932	0	0	0	0	0	0		105	98.7105	977	1.29354	1297	0.835179	420	0.372757	54	0.498431	899	1.0811
106	713	1	0.00132399	2	0.00128786	0	0	0	0	0	0		106	100.237	1002	1.32664	1223	0.787528	414	0.367432	60	0.553812	826	0.993314
107	719.6	2	0.00264799	2	0.00128786	0	0	0	0	0	0		107	101.788	920	1.21808	1304	0.839687	375	0.332819	33	0.304597	810	0.974073
108	726.2	2	0.00264799	0	0	0	0	0	0	0	0		108	103.363	921	1.2194	1216	0.783021	406	0.360332	41	0.378438	799	0.960845
109	732.8	0	0	0	0	0	0	0	0	0	0		109	104.961	917	1.2141	1211	0.779801	345	0.306193	51	0.47074	766	0.92116
110	739.4	1	0.00132399	0	0	0	0	0	0	0	0		110	106.585	926	1.22602	1222	0.786884	356	0.315956	38	0.350748	800	0.962047
111	746	0	0	0	0	0	0	0	0	0	0		111	108.234	880	1.16512	1164	0.749536	346	0.307081	45	0.415359	730	0.877868
112	752.6	1	0.00132399	0	0	0	0	0	0	0	0		112	109.908	873	1.15585	1114	0.71734	328	0.291105	37	0.341517	729	0.876666
113	759.2	0	0	0	0	0	0	0	0	0	0		113	111.608	840	1.11216	1079	0.694802	294	0.26093	33	0.304597	668	0.803309
114	765.8	0	0	0	0	0	0	0	0	0	0		114	113.335	849	1.12407	1130	0.727643	285	0.252942	45	0.415359	657	0.790081
115	772.4	0	0	0	0	0	0	0	0	0	0		115	115.088	815	1.07906	1037	0.667757	305	0.270692	39	0.359978	611	0.734764
116	779	0	0	0	0	0	0	0	0	0	0		116	116.868	753	0.996968	1052	0.677416	273	0.242292	29	0.267676	619	0.744384
117	785.6	0	0	0	0	0	0	0	0	0	0		117	118.676	760	1.00624	1012	0.651659	279	0.247617	22	0.203064	658	0.791284
118	792.2	0	0	1	0.000643932	1	0.000887516	0	0	0	0		118	120.512	679	0.898992	953	0.613667	244	0.216554	18	0.166144	602	0.723941
119	798.8	1	0.00132399	0	0	0	0	0	0	0	0		119	122.376	744	0.985052	894	0.575675	227	0.201466	25	0.230755	530	0.637356
120	805.4	0	0	0	0	0	0	0	0	0	0		120	124.269	744	0.985052	963	0.620106	208	0.184603	30	0.276906	575	0.691471
121	812	0	0	0	0	0	0	0	0	0	0		121	126.191	582	0.770565	897	0.577607	215	0.190816	16	0.147683	542	0.651787
122	818.6	0	0	0	0	0	0	0	0	1	0.00120256		122	128.144	656	0.868541	923	0.594349	215	0.190816	26	0.239985	504	0.60609
123	825.2	1	0.00132399	0	0	0	0	1	0.0092302	0	0		123	130.126	633	0.838089	939	0.604652	214	0.189928	20	0.184604	499	0.600077
124	831.8	1	0.00132399	0	0	0	0	0	0	0	0		124	132.139	607	0.803665	880	0.56666	186	0.165078	17	0.156913	465	0.55919
125	838.4	0	0	0	0	0	0	0	0	1	0.00120256		125	134.183	535	0.708337	886	0.570523	170	0.150878	24	0.221525	445	0.535139
126	845	0	0	0	0	0	0	0	0	0	0		126	136.258	544	0.720253	856	0.551205	188	0.166853	14	0.129223	472	0.567608
127	851.6	0	0	1	0.000643932	0	0	0	0	0	0		127	138.366	507	0.671265	854	0.549918	148	0.131352	16	0.147683	403	0.484631
128	858.2	2	0.00264799	0	0	0	0	1	0.0092302	0	0		128	140.507	508	0.672589	875	0.56344	141	0.12514	12	0.110762	415	0.499062
129	864.8	0	0	0	0	0	0	0	0	1	0.00120256		129	142.68	482	0.638165	796	0.51257	154	0.136677	16	0.147683	415	0.499062
130	871.4	0	0	0	0	0	0	0	0	0	0		130	144.887	465	0.615658	800	0.515145	128	0.113602	17	0.156913	390	0.468998
131	878	0	0	0	0	0	0	0	0	0	0		131	147.128	429	0.567994	849	0.546698	117	0.103839	10	0.092302	371	0.446149
132	884.6	0	0	0	0	0	0	0	0	0	0		132	149.404	408	0.54019	790	0.508706	118	0.104727	11	0.101532	372	0.447352
133	891.2	0	0	0	0	0	0	0	0	0	0		133	151.716	433	0.57329	745	0.479729	110	0.0976268	12	0.110762	341	0.410073
134	897.8	0	0	0	0	0	0	0	0	0	0		134	154.062	414	0.548134	795	0.511926	106	0.0940767	9	0.0830718	291	0.349945
135	904.4	0	0	0	0	0	0	0	0	0	0		135	156.446	387	0.512386	737	0.474578	94	0.0834265	10	0.092302	342	0.411275
136	911	0	0	0	0	1	0.000887516	0	0	0	0		136	158.866	393	0.52033	749	0.482305	99	0.0878641	17	0.156913	318	0.382414
137	917.6	0	0	0	0	0	0	0	0	0	0		137	161.323	352	0.466046	813	0.523516	79	0.0701138	11	0.101532	298	0.358363
138	924.2	0	0	0	0	0	0	0	0	0	0		138	163.819	382	0.505766	701	0.451396	82	0.0727763	18	0.166144	281	0.337919
139	930.8	0	0	1	0.000643932	0	0	0	0	0	0		139	166.353	356	0.471342	704	0.453328	68	0.0603511	11	0.101532	298	0.358363
140	937.4	0	0	0	0	0	0	0	0	0	0		140	168.926	360	0.476638	677	0.435942	81	0.0718888	6	0.0553812	250	0.30064
141	944	0	0	0	0	0	0	1	0.0092302	0	0		141	171.539	368	0.48723	669	0.43079	53	0.0470384	10	0.092302	257	0.309058
142	950.6	0	0	0	0	0	0	0	0	0	0		142	174.193	357	0.472666	602	0.387647	69	0.0612386	10	0.092302	238	0.286209
143	957.2	0	0	0	0	0	0	0	0	0	0		143	176.887	349	0.462074	568	0.365753	67	0.0594636	6	0.0553812	250	0.30064
144	963.8	0	0	0	0	0	0	0	0	0	0		144	179.624	333	0.44089	569	0.366397	62	0.055026	3	0.0276906	196	0.235702
145	970.4	0	0	0	0	0	0	0	0	0	0		145	182.402	332	0.439566	599	0.385715	59	0.0523635	6	0.0553812	170	0.204435
146	977	0	0	0	0	0	0	0	0	0	0		146	185.224	309	0.409114	587	0.377988	45	0.0399382	6	0.0553812	200	0.240512
147	983.6	0	0	1	0.000643932	0	0	0	0	0	0		147	188.089	283	0.374691	540	0.347723	35	0.0310631	4	0.0369208	162	0.194815
148	990.2	1	0.00132399	0	0	0	0	0	0	0	0		148	190.999	311	0.411762	516	0.332269	33	0.029288	4	0.0369208	181	0.217663
149	996.8	0	0	0	0	0	0	0	0	0	0		149	193.953	297	0.393226	505	0.325185	39	0.0346131	4	0.0369208	174	0.209245
150	1003.4	0	0	0	0	0	0	0	0	0	0		150	196.953	282	0.373367	516	0.332269	38	0.0337256	10	0.092302	156	0.187599
151	1010	0	0	1	0.000643932	0	0	0	0	0	0		151	200	256	0.338943	495	0.318746	27	0.0239629	2	0.0184604	135	0.162345
152	1016.6	0	0	0	0	0	0	0	0	0	0		152	203.094	222	0.293927	429	0.276247	34	0.0301755	12	0.110762	148	0.177979
153	1023.2	0	0	0	0	0	0	0	0	0	0		153	206.235	232	0.307167	386	0.248558	26	0.0230754	5	0.046151	167	0.200827
154	1029.8	0	0	0	0	0	0	1	0.0092302	0	0		154	209.426	220	0.291279	384	0.24727	28	0.0248505	7	0.0646114	130	0.156333
155	1036.4	0	0	0	0	1	0.000887516	0	0	0	0		155	212.665	217	0.287307	392	0.252421	23	0.0204129	3	0.0276906	135	0.162345
156	1043	0	0	0	0	0	0	0	0	0	0		156	215.955	171	0.226403	393	0.253065	24	0.0213004	6	0.0553812	118	0.141902
157	1049.6	0	0	0	0	0	0	1	0.0092302	0	0		157	219.296	206	0.272743	320	0.206058	14	0.0124252	9	0.0830718	106	0.127471
158	1056.2	0	0	0	0	0	0	0	0	0	0		158	222.688	197	0.260827	314	0.202195	16	0.0142003	4	0.0369208	95	0.114243
159	1062.8	0	0	0	0	0	0	0	0	0	0		159	226.133	205	0.271419	342	0.220225	14	0.0124252	6	0.0553812	102	0.122661
160	1069.4	0	0	0	0	0	0	0	0	0	0		160	229.631	132	0.174767	350	0.225376	13	0.0115377	3	0.0276906	85	0.102218
161	1076	0	0	0	0	0	0	0	0	0	0		161	233.183	182	0.240967	320	0.206058	12	0.0106502	3	0.0276906	87	0.104623
162	1082.6	0	0	0	0	0	0	0	0	0	0		162	236.79	142	0.188007	294	0.189316	9	0.00798765	1	0.0092302	74	0.0889894
163	1089.2	0	0	0	0	0	0	0	0	0	0		163	240.453	157	0.207867	286	0.184164	12	0.0106502	6	0.0553812	80	0.0962047
164	1095.8	0	0	0	0	1	0.000887516	0	0	0	0		164	244.172	139	0.184035	281	0.180945	7	0.00621261	4	0.0369208	69	0.0829766
165	1102.4	0	0	0	0	0	0	0	0	0	0		165	247.95	119	0.157555	227	0.146172	8	0.00710013	2	0.0184604	73	0.0877868
166	1109	0	0	0	0	0	0	0	0	0	0		166	251.785	131	0.173443	217	0.139733	10	0.00887516	5	0.046151	61	0.0733561
167	1115.6	0	0	0	0	0	0	0	0	0	0		167	255.68	127	0.168147	235	0.151324	5	0.00443758	1	0.0092302	53	0.0637356
168	1122.2	0	0	0	0	1	0.000887516	0	0	0	0		168	259.635	124	0.164175	216	0.139089	8	0.00710013	5	0.046151	60	0.0721535
169	1128.8	1	0.00132399	0	0	1	0.000887516	1	0.0092302	0	0		169	263.651	115	0.152259	205	0.132006	1	0.000887516	0	0	46	0.0553177
170	1135.4	0	0	0	0	1	0.000887516	0	0	0	0		170	267.73	107	0.141667	172	0.110756	4	0.00355006	2	0.0184604	53	0.0637356
171	1142	0	0	0	0	0	0	0	0	0	0		171	271.871	101	0.133723	166	0.106893	10	0.00887516	0	0	39	0.0468998
172	1148.6	1	0.00132399	0	0	0	0	0	0	0	0		172	276.077	109	0.144315	178	0.11462	5	0.00443758	2	0.0184604	33	0.0396844
173	1155.2	0	0	0	0	0	0	0	0	0	0		173	280.348	95	0.125779	131	0.084355	7	0.00621261	0	0	35	0.0420896
174	1161.8	0	0	0	0	0	0	0	0	0	0		174	284.684	80	0.10592	146	0.094014	3	0.00266255	3	0.0276906	38	0.0456972
175	1168.4	0	0	0	0	0	0	0	0	0	0		175	289.088	80	0.10592	139	0.0895065	4	0.00355006	0	0	29	0.0348742
176	1175	0	0	0	0	0	0	0	0	0	0		176	293.56	77	0.101948	124	0.0798475	1	0.000887516	0	0	25	0.030064
177	1181.6	0	0	0	0	0	0	0	0	2	0.00240512		177	298.101	75	0.0992996	134	0.0862868	4	0.00355006	0	0	35	0.0420896
178	1188.2	0	0	0	0	2	0.00177503	0	0	0	0		178	302.712	72	0.0953276	83	0.0534463	4	0.00355006	1	0.0092302	17	0.0204435
179	1194.8	0	0	0	0	0	0	0	0	0	0		179	307.395	68	0.0900316	94	0.0605296	4	0.00355006	2	0.0184604	29	0.0348742
180	1201.4	0	0	0	0	0	0	0	0	0	0		180	312.15	63	0.0834117	114	0.0734082	3	0.00266255	2	0.0184604	20	0.0240512
181	1208	0	0	0	0	0	0	0	0	0	0		181	316.979	49	0.0648757	89	0.0573099	4	0.00355006	2	0.0184604	25	0.030064
182	1214.6	1	0.00132399	0	0	0	0	0	0	0	0		182	321.882	62	0.0820877	89	0.0573099	1	0.000887516	0	0	17	0.0204435
183	1221.2	0	0	0	0	0	0	0	0	1	0.00120256		183	326.861	57	0.0754677	75	0.0482949	0	0	0	0	14	0.0168358
184	1227.8	0	0	0	0	0	0	0	0	0	0		184	331.917	47	0.0622278	73	0.047007	1	0.000887516	2	0.0184604	19	0.0228486
185	1234.4	0	0	0	0	0	0	0	0	0	0		185	337.052	43	0.0569318	60	0.0386359	4	0.00355006	0	0	11	0.0132281
186	1241	0	0	0	0	0	0	0	0	0	0		186	342.266	40	0.0529598	51	0.0328405	1	0.000887516	1	0.0092302	14	0.0168358
187	1247.6	0	0	0	0	0	0	0	0	0	0		187	347.56	27	0.0357479	50	0.0321966	2	0.00177503	1	0.0092302	4	0.00481024
188	1254.2	0	0	0	0	2	0.00177503	0	0	0	0		188	352.937	40	0.0529598	61	0.0392798	2	0.00177503	0	0	5	0.0060128
189	1260.8	0	0	1	0.000643932	0	0	0	0	0	0		189	358.396	32	0.0423678	48	0.0309087	2	0.00177503	1	0.0092302	14	0.0168358
190	1267.4	0	0	0	0	0	0	0	0	1	0.00120256		190	363.94	19	0.0251559	39	0.0251133	1	0.000887516	0	0	3	0.00360768
191	1274	0	0	0	0	0	0	0	0	0	0		191	369.57	24	0.0317759	41	0.0264012	0	0	0	0	9	0.010823
192	1280.6	0	0	0	0	0	0	0	0	0	0		192	375.287	17	0.0225079	36	0.0231815	0	0	0	0	3	0.00360768
193	1287.2	0	0	0	0	0	0	0	0	0	0		193	381.092	22	0.0291279	35	0.0225376	2	0.00177503	0	0	4	0.00481024
194	1293.8	0	0	0	0	0	0	0	0	0	0		194	386.987	24	0.0317759	30	0.0193179	0	0	0	0	9	0.010823
195	1300.4	0	0	0	0	0	0	0	0	0	0		195	392.974	17	0.0225079	29	0.018674	1	0.000887516	0	0	4	0.00481024
196	1307	0	0	0	0	1	0.000887516	0	0	1	0.00120256		196	399.053	14	0.0185359	28	0.0180301	0	0	0	0	3	0.00360768
197	1313.6	0	0	0	0	0	0	0	0	1	0.00120256		197	405.225	16	0.0211839	20	0.0128786	2	0.00177503	0	0	3	0.00360768
198	1320.2	0	0	0	0	0	0	1	0.0092302	0	0		198	411.494	5	0.00661997	20	0.0128786	3	0.00266255	0	0	2	0.00240512
199	1326.8	0	0	0	0	0	0	0	0	0	0		199	417.859	13	0.0172119	20	0.0128786	2	0.00177503	0	0	1	0.00120256
200	1333.4	0	0	0	0	0	0	0	0	0	0		200	424.323	14	0.0185359	13	0.00837111	2	0.00177503	1	0.0092302	1	0.00120256
201	1340	1	0.00132399	0	0	0	0	0	0	0	0		201	430.887	9	0.011916	18	0.0115908	1	0.000887516	0	0	2	0.00240512
202	1346.6	0	0	0	0	0	0	0	0	0	0		202	437.552	13	0.0172119	11	0.00708325	2	0.00177503	2	0.0184604	3	0.00360768
203	1353.2	0	0	0	0	0	0	0	0	0	0		203	444.321	10	0.0132399	17	0.0109468	1	0.000887516	0	0	0	0
204	1359.8	0	0	0	0	1	0.000887516	0	0	0	0		204	451.194	13	0.0172119	13	0.00837111	1	0.000887516	0	0	0	0
205	1366.4	0	0	0	0	0	0	0	0	0	0		205	458.174	7	0.00926796	16	0.0103029	1	0.000887516	0	0	0	0
206	1373	0	0	0	0	0	0	0	0	0	0		206	465.261	11	0.0145639	15	0.00965897	1	0.000887516	0	0	4	0.00481024
207	1379.6	0	0	0	0	0	0	0	0	0	0		207	472.458	13	0.0172119	18	0.0115908	1	0.000887516	0	0	1	0.00120256
208	1386.2	0	0	1	0.000643932	0	0	0	0	0	0		208	479.767	8	0.010592	13	0.00837111	0	0	1	0.0092302	3	0.00360768
209	1392.8	0	0	0	0	1	0.000887516	1	0.0092302	0	0		209	487.188	5	0.00661997	8	0.00515145	2	0.00177503	0	0	0	0
210	1399.4	0	0	0	0	0	0	0	0	1	0.00120256		210	494.724	6	0.00794397	6	0.00386359	0	0	0	0	2	0.00240512
211	1406	0	0	0	0	0	0	1	0.0092302	0	0		211	502.377	6	0.00794397	11	0.00708325	3	0.00266255	0	0	0	0
212	1412.6	0	0	0	0	0	0	0	0	0	0		212	510.149	4	0.00529598	4	0.00257573	0	0	0	0	1	0.00120256
213	1419.2	0	0	0	0	0	0	0	0	0	0		213	518.04	4	0.00529598	4	0.00257573	1	0.000887516	2	0.0184604	0	0
214	1425.8	0	0	0	0	0	0	0	0	0	0		214	526.054	4	0.00529598	4	0.00257573	1	0.000887516	0	0	0	0
215	1432.4	0	0	0	0	0	0	0	0	0	0		215	534.191	2	0.00264799	2	0.00128786	0	0	0	0	1	0.00120256
216	1439	0	0	0	0	0	0	0	0	0	0		216	542.455	2	0.00264799	6	0.00386359	0	0	0	0	0	0
217	1445.6	0	0	0	0	0	0	0	0	0	0		217	550.846	1	0.00132399	4	0.00257573	2	0.00177503	0	0	0	0
218	1452.2	0	0	0	0	0	0	0	0	1	0.00120256		218	559.367	2	0.00264799	3	0.00193179	0	0	0	0	1	0.00120256
219	1458.8	0	0	0	0	0	0	0	0	0	0		219	568.02	3	0.00397198	3	0.00193179	1	0.000887516	1	0.0092302	1	0.00120256
220	1465.4	0	0	0	0	0	0	0	0	0	0		220	576.806	3	0.00397198	0	0	1	0.000887516	1	0.0092302	0	0
221	1472	1	0.00132399	0	0	0	0	0	0	0	0		221	585.729	1	0.00132399	1	0.000643932	0	0	0	0	0	0
222	1478.6	0	0	0	0	0	0	0	0	0	0		222	594.79	2	0.00264799	1	0.000643932	2	0.00177503	0	0	1	0.00120256
223	1485.2	1	0.00132399	0	0	0	0	0	0	0	0		223	603.99	0	0	3	0.00193179	2	0.00177503	0	0	1	0.00120256
224	1491.8	0	0	0	0	0	0	0	0	1	0.00120256		224	613.333	2	0.00264799	0	0	0	0	0	0	2	0.00240512
225	1498.4	0	0	0	0	0	0	0	0	0	0		225	622.821	1	0.00132399	2	0.00128786	0	0	0	0	0	0
226	1505	0	0	0	0	0	0	0	0	0	0		226	632.456	1	0.00132399	1	0.000643932	1	0.000887516	0	0	1	0.00120256
227	1511.6	0	0	0	0	1	0.000887516	0	0	0	0		227	642.239	0	0	1	0.000643932	0	0	0	0	0	0
228	1518.2	0	0	0	0	0	0	0	0	0	0		228	652.174	2	0.00264799	3	0.00193179	0	0	0	0	1	0.00120256
229	1524.8	0	0	0	0	0	0	0	0	0	0		229	662.262	0	0	1	0.000643932	0	0	0	0	1	0.00120256
230	1531.4	0	0	0	0	0	0	0	0	0	0		230	672.507	1	0.00132399	3	0.00193179	0	0	0	0	0	0
231	1538	0	0	0	0	1	0.000887516	0	0	0	0		231	682.91	1	0.00132399	1	0.000643932	0	0	0	0	0	0
232	1544.6	0	0	0	0	0	0	0	0	0	0		232	693.474	1	0.00132399	0	0	0	0	0	0	0	0
233	1551.2	0	0	0	0	0	0	1	0.0092302	0	0		233	704.201	1	0.00132399	1	0.000643932	0	0	0	0	0	0
234	1557.8	0	0	0	0	0	0	0	0	0	0		234	715.094	2	0.00264799	4	0.00257573	0	0	0	0	0	0
235	1564.4	0	0	0	0	0	0	0	0	0	0		235	726.156	2	0.00264799	0	0	0	0	0	0	0	0
236	1571	0	0	0	0	0	0	0	0	0	0		236	737.389	1	0.00132399	0	0	0	0	0	0	0	0
237	1577.6	0	0	0	0	2	0.00177503	0	0	0	0		237	748.796	1	0.00132399	0	0	0	0	0	0	0	0
238	1584.2	0	0	0	0	0	0	0	0	0	0		238	760.379	0	0	0	0	0	0	0	0	0	0
239	1590.8	0	0	0	0	0	0	0	0	1	0.00120256		239	772.141	0	0	0	0	0	0	0	0	0	0
240	1597.4	0	0	0	0	0	0	0	0	0	0		240	784.085	0	0	1	0.000643932	0	0	0	0	0	0
241	1604	0	0	0	0	0	0	0	0	0	0		241	796.214	1	0.00132399	0	0	1	0.000887516	0	0	0	0
242	1610.6	0	0	0	0	0	0	0	0	0	0		242	808.531	0	0	0	0	0	0	0	0	0	0
243	1617.2	0	0	1	0.000643932	0	0	0	0	0	0		243	821.038	1	0.00132399	0	0	0	0	1	0.0092302	1	0.00120256
244	1623.8	0	0	0	0	0	0	0	0	0	0		244	833.739	1	0.00132399	0	0	0	0	0	0	1	0.00120256
245	1630.4	0	0	0	0	1	0.000887516	0	0	0	0		245	846.636	0	0	1	0.000643932	0	0	0	0	0	0
246	1637	0	0	0	0	0	0	0	0	1	0.00120256		246	859.733	2	0.00264799	0	0	0	0	1	0.0092302	1	0.00120256
247	1643.6	0	0	0	0	0	0	0	0	1	0.00120256		247	873.032	0	0	0	0	0	0	0	0	0	0
248	1650.2	0	0	0	0	0	0	0	0	0	0		248	886.537	0	0	0	0	0	0	0	0	0	0
249	1656.8	0	0	0	0	1	0.000887516	0	0	0	0		249	900.25	0	0	0	0	1	0.000887516	0	0	0	0
250	1663.4	2	0.00264799	0	0	0	0	0	0	0	0		250	914.176	0	0	0	0	0	0	0	0	0	0
251	1670	1	0.00132399	0	0	0	0	0	0	0	0		251	928.318	0	0	1	0.000643932	0	0	0	0	0	0
252	1676.6	0	0	0	0	0	0	0	0	0	0		252	942.678	0	0	0	0	0	0	1	0.0092302	0	0
253	1683.2	0	0	0	0	0	0	0	0	0	0		253	957.26	0	0	0	0	0	0	0	0	0	0
254	1689.8	0	0	1	0.000643932	0	0	0	0	0	0		254	972.068	0	0	0	0	0	0	0	0	0	0
255	1696.4	0	0	1	0.000643932	0	0	0	0	0	0		255	987.105	1	0.00132399	1	0.000643932	0	0	0	0	0	0
256	1703	0	0	0	0	0	0	0	0	0	0		256	1002.37	0	0	1	0.000643932	0	0	0	0	0	0
257	1709.6	0	0	0	0	0	0	1	0.0092302	0	0		257	1017.88	0	0	0	0	0	0	0	0	0	0
258	1716.2	0	0	0	0	0	0	0	0	0	0		258	1033.63	0	0	0	0	1	0.000887516	1	0.0092302	0	0
259	1722.8	0	0	1	0.000643932	0	0	0	0	0	0		259	1049.61	0	0	0	0	0	0	1	0.0092302	0	0
260	1729.4	0	0	0	0	0	0	0	0	0	0		260	1065.85	0	0	0	0	0	0	0	0	0	0
261	1736	0	0	0	0	0	0	0	0	0	0		261	1082.34	0	0	0	0	1	0.000887516	0	0	0	0
262	1742.6	0	0	0	0	0	0	0	0	0	0		262	1099.08	0	0	0	0	0	0	0	0	0	0
263	1749.2	0	0	0	0	0	0	0	0	0	0		263	1116.08	0	0	0	0	2	0.00177503	1	0.0092302	0	0
264	1755.8	0	0	0	0	0	0	0	0	0	0		264	1133.35	2	0.00264799	0	0	1	0.000887516	0	0	0	0
265	1762.4	0	0	0	0	0	0	0	0	0	0		265	1150.88	0	0	0	0	0	0	0	0	0	0
266	1769	0	0	0	0	0	0	0	0	0	0		266	1168.68	0	0	0	0	0	0	0	0	2	0.00240512
267	1775.6	0	0	0	0	0	0	0	0	0	0		267	1186.76	0	0	0	0	2	0.00177503	0	0	0	0
268	1782.2	0	0	0	0	1	0.000887516	0	0	0	0		268	1205.12	1	0.00132399	0	0	0	0	0	0	1	0.00120256
269	1788.8	0	0	0	0	0	0	0	0	0	0		269	1223.76	0	0	0	0	0	0	0	0	0	0
270	1795.4	0	0	0	0	0	0	0	0	0	0		270	1242.69	0	0	0	0	2	0.00177503	0	0	0	0
271	1802	0	0	0	0	0	0	0	0	0	0		271	1261.91	0	0	1	0.000643932	0	0	0	0	1	0.00120256
272	1808.6	0	0	0	0	0	0	0	0	0	0		272	1281.44	0	0	0	0	0	0	0	0	0	0
273	1815.2	0	0	0	0	0	0	0	0	0	0		273	1301.26	0	0	0	0	1	0.000887516	0	0	2	0.00240512
274	1821.8	0	0	0	0	0	0	0	0	0	0		274	1321.39	0	0	0	0	0	0	1	0.0092302	0	0
275	1828.4	0	0	0	0	0	0	0	0	0	0		275	1341.83	1	0.00132399	0	0	1	0.000887516	0	0	0	0
276	1835	0	0	0	0	0	0	0	0	0	0		276	1362.58	0	0	0	0	0	0	0	0	0	0
277	1841.6	1	0.00132399	0	0	0	0	0	0	0	0		277	1383.66	0	0	1	0.000643932	1	0.000887516	1	0.0092302	1	0.00120256
278	1848.2	0	0	0	0	0	0	1	0.0092302	0	0		278	1405.07	0	0	0	0	0	0	1	0.0092302	0	0
279	1854.8	0	0	0	0	0	0	0	0	0	0		279	1426.8	0	0	0	0	0	0	0	0	0	0
280	1861.4	0	0	0	0	0	0	0	0	0	0		280	1448.87	0	0	0	0	0	0	0	0	1	0.00120256
281	1868	0	0	0	0	0	0	0	0	0	0		281	1471.28	2	0.00264799	0	0	0	0	0	0	0	0
282	1874.6	0	0	0	0	0	0	0	0	0	0		282	1494.04	0	0	0	0	1	0.000887516	0	0	1	0.00120256
283	1881.2	0	0	0	0	0	0	0	0	0	0		283	1517.16	0	0	0	0	0	0	0	0	0	0
284	1887.8	0	0	0	0	0	0	0	0	0	0		284	1540.62	0	0	0	0	1	0.000887516	1	0.0092302	0	0
285	1894.4	0	0	0	0	1	0.000887516	0	0	0	0		285	1564.46	0	0	0	0	2	0.00177503	0	0	0	0
286	1901	0	0	0	0	0	0	0	0	0	0		286	1588.66	0	0	0	0	0	0	0	0	1	0.00120256
287	1907.6	0	0	0	0	1	0.000887516	0	0	0	0		287	1613.23	0	0	1	0.000643932	1	0.000887516	0	0	0	0
288	1914.2	0	0	0	0	0	0	0	0	0	0		288	1638.19	0	0	0	0	1	0.000887516	0	0	2	0.00240512
289	1920.8	0	0	0	0	1	0.000887516	0	0	0	0		289	1663.53	3	0.00397198	0	0	0	0	0	0	0	0
290	1927.4	0	0	0	0	0	0	0	0	0	0		290	1689.26	0	0	2	0.00128786	0	0	0	0	0	0
291	1934	0	0	0	0	0	0	0	0	0	0		291	1715.39	0	0	1	0.000643932	0	0	1	0.0092302	0	0
292	1940.6	0	0	0	0	0	0	0	0	0	0		292	1741.93	0	0	0	0	0	0	0	0	0	0
293	1947.2	0	0	0	0	0	0	0	0	0	0		293	1768.87	0	0	0	0	1	0.000887516	0	0	0	0
294	1953.8	0	0	0	0	0	0	0	0	0	0		294	1796.24	0	0	0	0	0	0	0	0	0	0
295	1960.4	0	0	1	0.000643932	0	0	0	0	0	0		295	1824.02	1	0.00132399	0	0	0	0	1	0.0092302	0	0
296	1967	0	0	0	0	0	0	0	0	0	0		296	1852.24	0	0	0	0	0	0	0	0	0	0
297	1973.6	0	0	0	0	0	0	0	0	0	0		297	1880.89	0	0	0	0	2	0.00177503	0	0	0	0
298	1980.2	0	0	0	0	0	0	0	0	0	0		298	1909.99	0	0	0	0	1	0.000887516	0	0	0	0
299	1986.8	0	0	0	0	0	0	0	0	0	0		299	1939.53	0	0	1	0.000643932	0	0	0	0	0	0
300	1993.4	0	0	0	0	0	0	0	0	0	0		300	1969.53	0	0	0	0	0	0	0	0	0	0
	2000													2000

## Sheet: S1C
linear X bin
Bin Number		12hr tny__17		12hr tny__18		0hr tny__11_		0hr tny__12_		0hr wild typ		0hr wild typ			Bin Number		13hr wild ty		13hr tny__26		13hr tny__27		12hr wild ty		12hr wild ty		13hr wild ty			Bin Number		4hr wild typ		4hr wild typ		2hr wild typ		2hr wild typ		2hr tny__31_		2hr tny__32_			Bin Number		6hr tny__51_		6hr tny__52_
	Bin Volume	_01.#M3	Diff.	_01.#M3	Diff.	01.#M3	Diff.	01.#M3	Diff.	e__13_01.#M3	Diff.	e__14_01.#M3	Diff.			Bin Volume	pe __25_01.	Diff.	_01.#M3	Diff.	_01.#M3	Diff.	pe__19_01.#	Diff.	pe__20_01.#	Diff.	pe __24_01.	Diff.			Bin Volume	e__40_01.#M3	Diff.	e__41_01.#M3	Diff.	e__29_01.#M3	Diff.	e__30_01.#M3	Diff.	01.#M3	Diff.	01.#M3	Diff.			Bin Volume	01.#M3	Diff.	01.#M3
	(Lower)	Diff.	Number	Diff.	Number	Diff.	Number	Diff.	Number	Diff.	Number	Diff.	Number			(Lower)	M3	Number	Diff.	Number	Diff.	Number	3	Number	3	Number	M3	Number			(Lower)	Diff.	Number	Diff.	Number	Diff.	Number	Diff.	Number	Diff.	Number	Diff.	Number			(Lower)	Diff.	Number	Diff.
	µm^3	Number	%	Number	%	Number	%	Number	%	Number	%	Number	%			µm^3	Diff.	%	Number	%	Number	%	Diff.	%	Diff.	%	Diff.	%			µm^3	Number	%	Number	%	Number	%	Number	%	Number	%	Number	%			µm^3	Number	%	Number
1	20	171	1.29105	113	0.73234	904	6.17993	546	3.55724	219	0.830426	249	0.981745				Number						Number		Number		Number			1	20	356	1.21864	253	1.19661	432	1.53349	314	1.52791	396	3.93873	244	2.05353		1	20	256	3.16088	206
2	26.6	127	0.958852	92	0.596241	1623	11.0952	1823	11.877	479	1.81632	341	1.34448		1	20	293	1.16594	215	1.40744	161	0.931767	120	0.57943	245	1.11683	379	1.47793		2	26.6	312	1.06802	258	1.22026	379	1.34536	232	1.1289	589	5.85837	469	3.94715		2	26.6	245	3.02506	440
3	33.2	97	0.732352	65	0.421257	1934	13.2212	2380	15.5059	1542	5.84711	1118	4.408		2	26.6	267	1.06248	182	1.19141	118	0.68291	113	0.54563	161	0.73392	319	1.24396		3	33.2	293	1.00298	196	0.927021	453	1.60804	274	1.33327	925	9.20032	1102	9.27453		3	33.2	239	2.95098	479
4	39.8	108	0.815402	53	0.343487	1841	12.5855	2269	14.7827	2627	9.96132	2408	9.49415		3	33.2	186	0.740151	134	0.877193	68	0.393541	45	0.217286	136	0.619957	257	1.00218		4	39.8	301	1.03036	174	0.822967	922	3.27287	482	2.34538	1016	10.1054	1424	11.9845		4	39.8	263	3.24731	544
5	46.4	78	0.588901	49	0.317563	1563	10.685	2009	13.0888	2969	11.2582	2985	11.7691		4	39.8	155	0.616793	114	0.746269	79	0.457202	59	0.284887	105	0.478643	227	0.885197		5	46.4	483	1.65337	229	1.0831	1629	5.78254	939	4.56912	959	9.53849	1429	12.0266		5	46.4	319	3.93876	613
6	53	77	0.581351	48	0.311082	1335	9.12633	1640	10.6847	3005	11.3947	3022	11.915		5	46.4	124	0.493434	104	0.680807	67	0.387754	54	0.260744	73	0.332771	218	0.850101		6	53	760	2.60158	436	2.06215	2175	7.72071	1520	7.39623	936	9.30973	1330	11.1934		6	53	418	5.16113	626
7	59.6	66	0.498301	38	0.246273	1015	6.93875	1173	7.64219	2875	10.9017	2840	11.1974		6	53	99	0.393951	110	0.720084	66	0.381967	44	0.212458	75	0.341888	188	0.733115		7	59.6	1211	4.14541	716	3.38646	2308	8.19282	1848	8.99226	769	7.6487	1159	9.75425		7	59.6	430	5.3093	547
8	66.2	65	0.490751	57	0.36941	792	5.41427	941	6.13069	2547	9.65797	2451	9.66368		7	59.6	107	0.425786	90	0.589159	72	0.416691	36	0.173829	63	0.287186	174	0.678521		8	66.2	1506	5.15524	1027	4.8574	2260	8.02243	1892	9.20636	652	6.48498	1013	8.5255		8	66.2	454	5.60563	608
9	72.8	70	0.528501	38	0.246273	556	3.80093	606	3.94814	2218	8.41044	2184	8.61097		8	66.2	100	0.397931	80	0.523697	77	0.445628	35	0.169	48	0.218808	142	0.553736		9	72.8	1794	6.1411	1264	5.97834	2230	7.91594	1827	8.89008	536	5.33121	762	6.41306		9	72.8	413	5.09939	495
10	79.4	101	0.762552	30	0.194426	493	3.37025	515	3.35527	1736	6.58274	1782	7.02598		9	72.8	68	0.270593	84	0.549882	63	0.364604	36	0.173829	33	0.150431	126	0.491343		10	79.4	1923	6.58269	1447	6.84387	2067	7.33733	1578	7.67846	453	4.50567	627	5.27689		10	79.4	426	5.25991	513
11	86	96	0.724802	28	0.181465	382	2.61143	347	2.26073	1372	5.20249	1420	5.59871		10	79.4	60	0.238758	84	0.549882	49	0.283581	39	0.188315	40	0.18234	113	0.440649		11	86	1788	6.12056	1503	7.10874	1957	6.94686	1578	7.67846	394	3.91884	467	3.93031		11	86	442	5.45746	463
12	92.6	87	0.656852	26	0.168503	337	2.3038	276	1.79816	1064	4.03458	1001	3.94669		11	86	41	0.163152	91	0.595706	49	0.283581	32	0.154515	30	0.136755	79	0.308064		12	92.6	1789	6.12399	1462	6.91482	1681	5.96713	1319	6.41818	296	2.9441	374	3.14762		12	92.6	361	4.45734	418
13	99.2	104	0.785202	24	0.155541	255	1.74323	176	1.14665	860	3.26103	825	3.25277		12	92.6	58	0.2308	93	0.608798	50	0.289369	29	0.140029	41	0.186899	88	0.34316		13	99.2	1759	6.02129	1403	6.63577	1575	5.59086	1253	6.09703	288	2.86453	297	2.49958		13	99.2	337	4.16101	369
14	105.8	72	0.543601	29	0.187946	214	1.46295	167	1.08802	634	2.40406	574	2.26314		13	99.2	38	0.151214	92	0.602252	49	0.283581	26	0.125543	24	0.109404	98	0.382156		14	105.8	1683	5.76113	1401	6.62631	1373	4.87381	1027	4.99732	227	2.25781	252	2.12086		14	105.8	293	3.61773	350
15	112.4	90	0.679502	36	0.233312	202	1.38091	112	0.729689	540	2.04763	477	1.88069		14	105.8	45	0.179069	106	0.693899	54	0.312518	28	0.1352	21	0.0957287	77	0.300265		15	112.4	1571	5.37774	1228	5.80807	1034	3.67044	788	3.83436	172	1.71076	195	1.64114		15	112.4	267	3.2967	323
16	119	108	0.815402	36	0.233312	163	1.1143	78	0.508176	384	1.45609	402	1.58499		15	112.4	32	0.127338	101	0.661168	35	0.202558	26	0.125543	33	0.150431	59	0.230073		16	119	1488	5.09362	1065	5.03713	908	3.22317	676	3.28938	141	1.40243	169	1.42232		16	119	258	3.18558	293
17	125.6	88	0.664402	16	0.103694	145	0.99125	49	0.319239	327	1.23995	340	1.34054		16	119	36	0.143255	75	0.490966	43	0.248857	38	0.183486	31	0.141314	55	0.214475		17	125.6	1321	4.52196	1067	5.04659	777	2.75816	548	2.66654	133	1.32286	116	0.976267		17	125.6	250	3.0868	258
18	132.2	107	0.807852	23	0.14906	131	0.895543	34	0.221513	229	0.868345	233	0.918661		17	125.6	29	0.1154	112	0.733176	42	0.24307	25	0.120715	18	0.0820532	50	0.194977		18	132.2	1184	4.05299	842	3.98241	642	2.27894	475	2.31132	115	1.14382	93	0.782697		18	132.2	222	2.74108	238
19	138.8	102	0.770102	22	0.142579	100	0.68362	35	0.228028	181	0.686334	164	0.646611		18	132.2	32	0.127338	133	0.870647	49	0.283581	38	0.183486	17	0.0774946	46	0.179379		19	138.8	1079	3.69356	775	3.66552	541	1.92041	343	1.66902	101	1.00458	76	0.639623		19	138.8	170	2.09902	226
20	145.4	126	0.951302	23	0.14906	111	0.758819	25	0.162877	120	0.455028	118	0.465245		19	138.8	31	0.123359	86	0.562975	31	0.179409	32	0.154515	20	0.0911702	51	0.198877		20	145.4	910	3.11505	679	3.21146	485	1.72163	297	1.44519	100	0.994629	47	0.395556		20	145.4	145	1.79034	156
21	152	150	1.1325	24	0.155541	105	0.717801	20	0.130302	100	0.37919	92	0.362733		20	145.4	23	0.0915241	159	1.04085	29	0.167834	34	0.164172	24	0.109404	44	0.17158		21	152	768	2.62897	570	2.69593	377	1.33826	232	1.1289	92	0.915059	36	0.302979		21	152	158	1.95086	171
22	158.6	164	1.2382	18	0.116656	63	0.430681	28	0.182422	72	0.273017	68	0.268107		21	152	26	0.103462	162	1.06049	21	0.121535	24	0.115886	17	0.0774946	51	0.198877		22	158.6	689	2.35854	481	2.27498	314	1.11462	204	0.992652	86	0.855381	27	0.227234		22	158.6	113	1.39523	176
23	165.2	173	1.30615	27	0.174984	63	0.430681	11	0.0716659	47	0.178219	65	0.256279		22	158.6	22	0.0875448	151	0.988479	37	0.214133	44	0.212458	29	0.132197	30	0.116986		23	165.2	615	2.10523	403	1.90607	260	0.922935	173	0.841808	78	0.775811	22	0.185154		23	165.2	98	1.21003	151
24	171.8	153	1.15515	42	0.272197	59	0.403336	18	0.117271	48	0.182011	41	0.161653		23	165.2	25	0.0994827	168	1.09976	51	0.295156	41	0.197972	22	0.100287	53	0.206676		24	171.8	497	1.7013	332	1.57026	210	0.745447	135	0.656902	66	0.656455	21	0.176738		24	171.8	106	1.3088	109
25	178.4	178	1.3439	48	0.311082	33	0.225595	5	0.0325754	31	0.117549	25	0.0985688		24	171.8	15	0.0596896	192	1.25687	30	0.173621	40	0.193143	28	0.127638	48	0.187178		25	178.4	434	1.48564	295	1.39526	165	0.585709	124	0.603377	57	0.566939	14	0.117825		25	178.4	81	1.00012	100
26	185	165	1.24575	40	0.259235	37	0.25294	6	0.0390905	27	0.102381	28	0.110397		25	178.4	19	0.0756068	157	1.02776	37	0.214133	55	0.265572	31	0.141314	48	0.187178		26	185	401	1.37268	247	1.16824	157	0.557311	86	0.418471	70	0.69624	15	0.126241		26	185	95	1.17298	92
27	191.6	189	1.42695	69	0.447181	30	0.205086	9	0.0586357	11	0.0417109	16	0.063084		26	185	27	0.107441	163	1.06703	40	0.231495	59	0.284887	27	0.12308	42	0.163781		27	191.6	344	1.17756	221	1.04526	117	0.415321	69	0.33575	58	0.576885	12	0.100993		27	191.6	78	0.963082	86
28	198.2	179	1.35145	71	0.460143	20	0.136724	5	0.0325754	19	0.0720461	14	0.0551985		27	191.6	35	0.139276	188	1.23069	50	0.289369	56	0.270401	33	0.150431	49	0.191078		28	198.2	268	0.9174	180	0.851346	95	0.337226	44	0.214102	40	0.397852	8	0.0673287		28	198.2	70	0.864304	71
29	204.8	182	1.3741	67	0.434219	20	0.136724	5	0.0325754	8	0.0303352	10	0.0394275		28	198.2	31	0.123359	196	1.28306	55	0.318305	103	0.497344	44	0.200574	64	0.249571		29	204.8	255	0.872899	164	0.77567	104	0.369174	35	0.170308	34	0.338174	7	0.0589126		29	204.8	59	0.728485	61
30	211.4	169	1.27595	98	0.635126	14	0.0957069	1	0.00651508	14	0.0530866	7	0.0275993		29	204.8	37	0.147234	169	1.10631	68	0.393541	90	0.434573	45	0.205133	81	0.315863		30	211.4	219	0.749666	124	0.586483	73	0.259132	32	0.15571	37	0.368013	3	0.0252483		30	211.4	56	0.691443	52
31	218	202	1.5251	105	0.680493	13	0.0888707	3	0.0195452	8	0.0303352	10	0.0394275		30	211.4	43	0.17111	210	1.37471	62	0.358817	126	0.608402	55	0.250718	91	0.354859		31	218	157	0.537432	112	0.529726	60	0.212985	30	0.145978	27	0.26855	1	0.00841609		31	218	50	0.61736	37
32	224.6	188	1.4194	117	0.758263	12	0.0820345	4	0.0260603	9	0.0341271	3	0.0118283		31	218	68	0.270593	191	1.25033	69	0.399329	85	0.41043	47	0.21425	90	0.350959		32	224.6	172	0.588779	101	0.477699	63	0.223634	23	0.111917	20	0.198926	6	0.0504965		32	224.6	46	0.567971	46
33	231.2	158	1.1929	118	0.764744	12	0.0820345	3	0.0195452	7	0.0265433	5	0.0197138		32	224.6	41	0.163152	187	1.22414	94	0.544013	112	0.540802	91	0.414824	115	0.448448		33	231.2	118	0.40393	77	0.364187	48	0.170388	21	0.102185	35	0.34812	8	0.0673287		33	231.2	37	0.456847	35
34	237.8	182	1.3741	151	0.978613	3	0.0205086	2	0.0130302	9	0.0341271	5	0.0197138		33	231.2	45	0.179069	193	1.26342	92	0.532438	133	0.642202	88	0.401149	125	0.487443		34	237.8	80	0.273851	58	0.274322	35	0.124241	16	0.0778551	31	0.308335	4	0.0336644		34	237.8	56	0.691443	27
35	244.4	160	1.208	143	0.926766	3	0.0205086	4	0.0260603	4	0.0151676	4	0.015771		34	237.8	38	0.151214	202	1.32234	101	0.584525	167	0.806374	60	0.273511	123	0.479644		35	244.4	92	0.314928	49	0.231755	34	0.120691	12	0.0583913	16	0.159141	3	0.0252483		35	244.4	34	0.419805	21
36	251	166	1.2533	140	0.907323	3	0.0205086	1	0.00651508	3	0.0113757	0	0		35	244.4	53	0.210903	183	1.19796	128	0.740784	158	0.762916	71	0.323654	130	0.506941		36	251	68	0.232773	36	0.170269	14	0.0496965	13	0.0632573	12	0.119355	7	0.0589126		36	251	29	0.358069	19
37	257.6	180	1.359	170	1.10175	1	0.0068362	0	0	5	0.0189595	1	0.00394275		36	251	102	0.405889	204	1.33543	115	0.665548	162	0.782231	87	0.39659	145	0.565434		37	257.6	70	0.239619	26	0.122972	23	0.0816442	10	0.0486594	15	0.149194	5	0.0420805		37	257.6	22	0.271638	14
38	264.2	186	1.4043	168	1.08879	2	0.0136724	1	0.00651508	2	0.0075838	3	0.0118283		37	257.6	97	0.385993	228	1.49254	124	0.717634	158	0.762916	116	0.528787	166	0.647325		38	264.2	50	0.171157	23	0.108783	18	0.0638955	12	0.0583913	10	0.0994629	2	0.0168322		38	264.2	37	0.456847	7
39	270.8	182	1.3741	176	1.14064	4	0.0273448	0	0	1	0.0037919	1	0.00394275		38	264.2	93	0.370076	185	1.21105	132	0.763933	198	0.95606	99	0.451292	184	0.717517		39	270.8	41	0.140348	32	0.15135	31	0.110042	10	0.0486594	9	0.0895166	3	0.0252483		39	270.8	40	0.493888	9
40	277.4	190	1.4345	167	1.08231	2	0.0136724	0	0	1	0.0037919	2	0.0078855		39	270.8	82	0.326303	209	1.36816	151	0.873893	206	0.994689	122	0.556138	183	0.713617		40	277.4	38	0.130079	15	0.0709455	11	0.0390472	6	0.0291957	8	0.0795703	1	0.00841609		40	277.4	41	0.506235	12
41	284	166	1.2533	172	1.11471	1	0.0068362	1	0.00651508	2	0.0075838	0	0		40	277.4	77	0.306407	207	1.35507	175	1.01279	196	0.946403	120	0.547021	190	0.740914		41	284	30	0.102694	21	0.0993237	18	0.0638955	3	0.0145978	6	0.0596777	4	0.0336644		41	284	42	0.518583	7
42	290.6	157	1.18535	206	1.33506	1	0.0068362	1	0.00651508	2	0.0075838	1	0.00394275		41	284	100	0.397931	219	1.43362	156	0.90283	205	0.98986	136	0.619957	190	0.740914		42	290.6	31	0.106117	14	0.0662158	14	0.0496965	6	0.0291957	4	0.0397852	1	0.00841609		42	290.6	21	0.259291	5
43	297.2	180	1.359	210	1.36099	1	0.0068362	1	0.00651508	0	0	0	0		42	290.6	103	0.409869	220	1.44017	181	1.04751	192	0.927088	121	0.55158	211	0.822805		43	297.2	20	0.0684627	13	0.0614861	12	0.042597	4	0.0194638	3	0.0298389	1	0.00841609		43	297.2	42	0.518583	8
44	303.8	183	1.38165	237	1.53597	2	0.0136724	0	0	1	0.0037919	1	0.00394275		43	297.2	97	0.385993	189	1.23723	189	1.09381	204	0.985031	133	0.606282	249	0.970987		44	303.8	24	0.0821552	12	0.0567564	12	0.042597	2	0.00973189	2	0.0198926	2	0.0168322		44	303.8	26	0.321027	6
45	310.4	163	1.23065	202	1.30914	0	0	0	0	2	0.0075838	0	0		44	303.8	125	0.497413	214	1.40089	194	1.12275	204	0.985031	164	0.747595	217	0.846202		45	310.4	24	0.0821552	8	0.0378376	5	0.0177487	4	0.0194638	0	0	2	0.0168322		45	310.4	26	0.321027	6
46	317	189	1.42695	220	1.42579	1	0.0068362	1	0.00651508	1	0.0037919	1	0.00394275		45	310.4	105	0.417827	234	1.53181	206	1.1922	249	1.20232	132	0.601723	222	0.8657		46	317	18	0.0616164	8	0.0378376	7	0.0248482	3	0.0145978	4	0.0397852	2	0.0168322		46	317	29	0.358069	7
47	323.6	183	1.38165	223	1.44524	2	0.0136724	1	0.00651508	1	0.0037919	0	0		46	317	130	0.51731	222	1.45326	215	1.24428	211	1.01883	172	0.784063	222	0.8657		47	323.6	22	0.0753089	8	0.0378376	5	0.0177487	2	0.00973189	4	0.0397852	2	0.0168322		47	323.6	32	0.395111	1
48	330.2	186	1.4043	232	1.50356	0	0	0	0	1	0.0037919	0	0		47	323.6	118	0.469558	196	1.28306	234	1.35425	205	0.98986	164	0.747595	239	0.931992		48	330.2	18	0.0616164	4	0.0189188	3	0.0106492	1	0.00486594	2	0.0198926	1	0.00841609		48	330.2	31	0.382763	5
49	336.8	169	1.27595	217	1.40635	1	0.0068362	1	0.00651508	0	0	2	0.0078855		48	330.2	160	0.636689	231	1.51218	215	1.24428	216	1.04297	171	0.779505	221	0.8618		49	336.8	16	0.0547701	8	0.0378376	3	0.0106492	0	0	3	0.0298389	0	0		49	336.8	21	0.259291	3
50	343.4	179	1.35145	221	1.43227	0	0	0	0	0	0	0	0		49	336.8	129	0.513331	189	1.23723	253	1.46421	198	0.95606	170	0.774946	265	1.03338		50	343.4	9	0.0308082	9	0.0425673	4	0.014199	3	0.0145978	1	0.00994629	1	0.00841609		50	343.4	26	0.321027	3
51	350	164	1.2382	205	1.32858	1	0.0068362	1	0.00651508	0	0	0	0		50	343.4	122	0.485476	201	1.31579	257	1.48735	254	1.22646	161	0.73392	261	1.01778		51	350	13	0.0445007	3	0.0141891	4	0.014199	2	0.00973189	1	0.00994629	0	0		51	350	15	0.185208	4
52	356.6	165	1.24575	248	1.60726	1	0.0068362	0	0	0	0	0	0		51	350	146	0.580979	209	1.36816	256	1.48157	220	1.06229	198	0.902585	209	0.815005		52	356.6	13	0.0445007	3	0.0141891	3	0.0106492	1	0.00486594	2	0.0198926	0	0		52	356.6	17	0.209902	3
53	363.2	174	1.3137	278	1.80168	1	0.0068362	0	0	0	0	0	0		52	356.6	145	0.577	183	1.19796	275	1.59153	210	1.014	175	0.797739	237	0.924193		53	363.2	6	0.0205388	7	0.0331079	2	0.0070995	0	0	3	0.0298389	2	0.0168322		53	363.2	29	0.358069	3
54	369.8	130	0.981502	257	1.66559	1	0.0068362	1	0.00651508	0	0	0	0		53	363.2	157	0.624751	194	1.26997	262	1.51629	237	1.14437	195	0.888909	264	1.02948		54	369.8	9	0.0308082	0	0	4	0.014199	1	0.00486594	1	0.00994629	0	0		54	369.8	24	0.296333	2
55	376.4	139	1.04945	298	1.9313	0	0	1	0.00651508	0	0	0	0		54	369.8	168	0.668524	189	1.23723	310	1.79409	236	1.13955	180	0.820532	237	0.924193		55	376.4	8	0.0273851	3	0.0141891	0	0	0	0	0	0	2	0.0168322		55	376.4	11	0.135819	0
56	383	132	0.996602	244	1.58134	0	0	0	0	0	0	0	0		55	376.4	154	0.612813	169	1.10631	328	1.89826	223	1.07677	190	0.866117	252	0.982686		56	383	2	0.00684627	3	0.0141891	1	0.00354975	1	0.00486594	0	0	0	0		56	383	17	0.209902	1
57	389.6	143	1.07965	252	1.63318	1	0.0068362	1	0.00651508	0	0	0	0		56	383	170	0.676482	178	1.16523	300	1.73621	216	1.04297	177	0.806856	243	0.94759		57	389.6	3	0.0102694	1	0.0047297	2	0.0070995	1	0.00486594	0	0	0	0		57	389.6	13	0.160514	4
58	396.2	145	1.09475	269	1.74336	0	0	0	0	0	0	1	0.00394275		57	389.6	199	0.791882	181	1.18487	285	1.6494	245	1.183	216	0.984638	259	1.00998		58	396.2	1	0.00342313	1	0.0047297	0	0	1	0.00486594	0	0	0	0		58	396.2	13	0.160514	2
59	402.8	135	1.01925	258	1.67207	0	0	1	0.00651508	1	0.0037919	1	0.00394275		58	396.2	197	0.783924	156	1.02121	286	1.65519	239	1.15403	241	1.0986	230	0.896896		59	402.8	7	0.0239619	3	0.0141891	4	0.014199	1	0.00486594	1	0.00994629	0	0		59	402.8	12	0.148166	5
60	409.4	111	0.838052	276	1.78872	1	0.0068362	1	0.00651508	0	0	0	0		59	402.8	176	0.700358	161	1.05394	314	1.81723	239	1.15403	208	0.94817	234	0.912494		60	409.4	1	0.00342313	0	0	2	0.0070995	1	0.00486594	0	0	1	0.00841609		60	409.4	10	0.123472	2
61	416	144	1.0872	281	1.82113	0	0	0	0	1	0.0037919	0	0		60	409.4	182	0.724234	162	1.06049	313	1.81145	234	1.12989	224	1.02111	264	1.02948		61	416	4	0.0136925	1	0.0047297	1	0.00354975	2	0.00973189	0	0	1	0.00841609		61	416	15	0.185208	1
62	422.6	113	0.853152	231	1.49708	1	0.0068362	0	0	0	0	0	0		61	416	182	0.724234	151	0.988479	288	1.66676	222	1.07195	249	1.13507	273	1.06458		62	422.6	3	0.0102694	2	0.0094594	4	0.014199	0	0	0	0	0	0		62	422.6	11	0.135819	0
63	429.2	135	1.01925	275	1.78224	0	0	0	0	0	0	0	0		62	422.6	199	0.791882	157	1.02776	267	1.54523	286	1.38098	244	1.11228	253	0.986586		63	429.2	2	0.00684627	1	0.0047297	2	0.0070995	1	0.00486594	0	0	1	0.00841609		63	429.2	13	0.160514	0
64	435.8	128	0.966402	239	1.54893	0	0	0	0	0	0	0	0		63	429.2	243	0.966972	149	0.975386	297	1.71885	237	1.14437	228	1.03934	254	0.990485		64	435.8	2	0.00684627	1	0.0047297	1	0.00354975	0	0	0	0	1	0.00841609		64	435.8	12	0.148166	0
65	442.4	121	0.913552	239	1.54893	1	0.0068362	0	0	0	0	0	0		64	435.8	182	0.724234	145	0.949201	324	1.87511	216	1.04297	205	0.934494	264	1.02948		65	442.4	4	0.0136925	2	0.0094594	0	0	0	0	0	0	0	0		65	442.4	11	0.135819	1
66	449	109	0.822952	253	1.63966	0	0	1	0.00651508	0	0	0	0		65	442.4	210	0.835655	143	0.936109	261	1.5105	232	1.12023	211	0.961845	256	0.998284		66	449	3	0.0102694	0	0	0	0	0	0	0	0	0	0		66	449	4	0.0493888	1
67	455.6	130	0.981502	245	1.58782	0	0	0	0	0	0	0	0		66	449	222	0.883406	136	0.890285	291	1.68413	217	1.0478	220	1.00287	235	0.916394		67	455.6	1	0.00342313	2	0.0094594	1	0.00354975	0	0	0	0	0	0		67	455.6	6	0.0740832	4
68	462.2	116	0.875802	241	1.56189	1	0.0068362	1	0.00651508	0	0	0	0		67	455.6	218	0.867489	134	0.877193	318	1.84038	256	1.23612	233	1.06213	248	0.967088		68	462.2	2	0.00684627	2	0.0094594	2	0.0070995	0	0	0	0	0	0		68	462.2	7	0.0864304	1
69	468.8	101	0.762552	212	1.37395	0	0	0	0	0	0	0	0		68	462.2	232	0.923199	134	0.877193	272	1.57417	230	1.11057	221	1.00743	222	0.8657		69	468.8	4	0.0136925	0	0	0	0	0	0	1	0.00994629	0	0		69	468.8	4	0.0493888	0
70	475.4	107	0.807852	256	1.65911	0	0	0	0	0	0	1	0.00394275		69	468.8	182	0.724234	104	0.680807	267	1.54523	230	1.11057	228	1.03934	248	0.967088		70	475.4	1	0.00342313	0	0	0	0	1	0.00486594	1	0.00994629	1	0.00841609		70	475.4	6	0.0740832	1
71	482	110	0.830502	212	1.37395	0	0	0	0	0	0	0	0		70	475.4	186	0.740151	108	0.706991	266	1.53944	187	0.902945	236	1.07581	209	0.815005		71	482	1	0.00342313	0	0	0	0	0	0	0	0	0	0		71	482	4	0.0493888	2
72	488.6	97	0.732352	209	1.3545	0	0	0	0	0	0	1	0.00394275		71	482	211	0.839634	102	0.667714	239	1.38318	217	1.0478	199	0.907143	238	0.928092		72	488.6	1	0.00342313	1	0.0047297	1	0.00354975	0	0	0	0	0	0		72	488.6	10	0.123472	1
73	495.2	85	0.641752	203	1.31562	0	0	0	0	0	0	0	0		72	488.6	199	0.791882	113	0.739722	268	1.55102	190	0.917431	212	0.966404	198	0.77211		73	495.2	1	0.00342313	2	0.0094594	0	0	0	0	0	0	0	0		73	495.2	0	0	2
74	501.8	77	0.581351	203	1.31562	0	0	0	0	1	0.0037919	0	0		73	495.2	204	0.811779	122	0.798638	260	1.50472	203	0.980203	226	1.03022	223	0.869599		74	501.8	0	0	2	0.0094594	0	0	0	0	0	0	0	0		74	501.8	3	0.0370416	1
75	508.4	88	0.664402	198	1.28321	1	0.0068362	0	0	0	0	0	0		74	501.8	221	0.879427	111	0.72663	242	1.40054	182	0.878803	194	0.884351	224	0.873499		75	508.4	1	0.00342313	0	0	1	0.00354975	1	0.00486594	0	0	0	0		75	508.4	0	0	0
76	515	83	0.626652	180	1.16656	2	0.0136724	0	0	0	0	0	0		75	508.4	219	0.871468	116	0.759361	244	1.41212	206	0.994689	206	0.939053	237	0.924193		76	515	0	0	1	0.0047297	0	0	0	0	0	0	0	0		76	515	0	0	2
77	521.6	89	0.671952	183	1.186	0	0	0	0	0	0	1	0.00394275		76	515	209	0.831675	96	0.628437	232	1.34267	213	1.02849	188	0.857	221	0.8618		77	521.6	1	0.00342313	0	0	0	0	0	0	0	0	0	0		77	521.6	3	0.0370416	1
78	528.2	66	0.498301	184	1.19248	0	0	0	0	0	0	0	0		77	521.6	211	0.839634	114	0.746269	206	1.1922	197	0.951231	187	0.852441	216	0.842302		78	528.2	0	0	0	0	0	0	0	0	0	0	1	0.00841609		78	528.2	2	0.0246944	0
79	534.8	70	0.528501	181	1.17304	0	0	0	0	0	0	0	0		78	528.2	229	0.911261	96	0.628437	257	1.48735	171	0.825688	206	0.939053	241	0.939791		79	534.8	1	0.00342313	1	0.0047297	0	0	0	0	0	0	0	0		79	534.8	3	0.0370416	4
80	541.4	70	0.528501	173	1.12119	0	0	0	0	0	0	1	0.00394275		79	534.8	203	0.807799	98	0.641529	221	1.27901	162	0.782231	219	0.998313	215	0.838403		80	541.4	0	0	1	0.0047297	0	0	0	0	0	0	0	0		80	541.4	2	0.0246944	0
81	548	66	0.498301	165	1.06935	0	0	0	0	0	0	0	0		80	541.4	247	0.982889	85	0.556428	201	1.16326	191	0.92226	182	0.829649	216	0.842302		81	548	1	0.00342313	0	0	0	0	0	0	0	0	0	0		81	548	0	0	0
82	554.6	79	0.596452	196	1.27025	0	0	0	0	0	0	0	0		81	548	217	0.86351	74	0.48442	205	1.18641	173	0.835345	184	0.838766	198	0.77211		82	554.6	0	0	1	0.0047297	1	0.00354975	0	0	0	0	0	0		82	554.6	1	0.0123472	1
83	561.2	72	0.543601	132	0.855476	0	0	0	0	0	0	0	0		82	554.6	219	0.871468	79	0.517151	186	1.07645	175	0.845002	217	0.989196	199	0.77601		83	561.2	2	0.00684627	0	0	1	0.00354975	0	0	0	0	0	0		83	561.2	1	0.0123472	0
84	567.8	60	0.453001	151	0.978613	0	0	0	0	0	0	0	0		83	561.2	195	0.775965	76	0.497512	203	1.17484	199	0.960888	195	0.888909	183	0.713617		84	567.8	1	0.00342313	0	0	0	0	0	0	0	0	0	0		84	567.8	1	0.0123472	1
85	574.4	75	0.566251	138	0.894362	0	0	0	0	0	0	0	0		84	567.8	204	0.811779	77	0.504059	175	1.01279	162	0.782231	192	0.875234	203	0.791608		85	574.4	0	0	0	0	1	0.00354975	0	0	0	0	0	0		85	574.4	0	0	0
86	581	69	0.520951	140	0.907323	0	0	0	0	1	0.0037919	1	0.00394275		85	574.4	214	0.851572	110	0.720084	143	0.827594	199	0.960888	200	0.911702	180	0.701919		86	581	2	0.00684627	2	0.0094594	0	0	0	0	0	0	0	0		86	581	0	0	0
87	587.6	59	0.445451	125	0.81011	0	0	0	0	0	0	0	0		86	581	220	0.875448	90	0.589159	177	1.02436	160	0.772574	188	0.857	189	0.737015		87	587.6	0	0	0	0	0	0	1	0.00486594	0	0	0	0		87	587.6	0	0	1
88	594.2	51	0.385051	138	0.894362	0	0	0	0	0	0	1	0.00394275		87	587.6	211	0.839634	63	0.412412	138	0.798657	164	0.791888	178	0.811414	202	0.787709		88	594.2	0	0	1	0.0047297	1	0.00354975	0	0	0	0	0	0		88	594.2	1	0.0123472	0
89	600.8	53	0.400151	134	0.868438	0	0	0	0	0	0	0	0		88	594.2	242	0.962992	76	0.497512	136	0.787083	172	0.830517	210	0.957287	197	0.768211		89	600.8	1	0.00342313	0	0	0	0	0	0	0	0	0	0		89	600.8	0	0	1
90	607.4	66	0.498301	119	0.771225	0	0	0	0	0	0	1	0.00394275		89	600.8	203	0.807799	60	0.392773	137	0.79287	158	0.762916	169	0.770388	180	0.701919		90	607.4	0	0	1	0.0047297	0	0	0	0	0	0	0	0		90	607.4	1	0.0123472	0
91	614	38	0.286901	106	0.686973	0	0	0	0	0	0	0	0		90	607.4	213	0.847593	68	0.445143	104	0.601887	163	0.787059	213	0.970962	156	0.608329		91	614	0	0	0	0	0	0	0	0	1	0.00994629	0	0		91	614	0	0	0
92	620.6	60	0.453001	113	0.73234	0	0	0	0	0	0	0	0		91	614	228	0.907282	68	0.445143	145	0.839169	171	0.825688	151	0.688335	192	0.748713		92	620.6	0	0	0	0	0	0	0	0	1	0.00994629	0	0		92	620.6	0	0	0
93	627.2	48	0.362401	112	0.725859	0	0	0	0	0	0	0	0		92	620.6	198	0.787903	54	0.353496	113	0.653973	162	0.782231	204	0.929936	191	0.744814		93	627.2	0	0	0	0	1	0.00354975	0	0	0	0	0	0		93	627.2	0	0	2
94	633.8	33	0.249151	109	0.706416	1	0.0068362	0	0	0	0	0	0		93	627.2	203	0.807799	55	0.360042	121	0.700272	149	0.719459	189	0.861558	134	0.522539		94	633.8	1	0.00342313	1	0.0047297	0	0	0	0	0	0	0	0		94	633.8	1	0.0123472	0
95	640.4	54	0.407701	79	0.51199	0	0	0	0	0	0	0	0		94	633.8	186	0.740151	71	0.464781	111	0.642398	137	0.661516	172	0.784063	171	0.666823		95	640.4	0	0	0	0	0	0	0	0	1	0.00994629	0	0		95	640.4	0	0	0
96	647	48	0.362401	82	0.531432	0	0	0	0	0	0	0	0		95	640.4	178	0.708317	41	0.268395	91	0.526651	160	0.772574	167	0.761271	174	0.678521		96	647	1	0.00342313	0	0	0	0	0	0	0	0	0	0		96	647	1	0.0123472	0
97	653.6	57	0.430351	83	0.537913	0	0	0	0	0	0	0	0		96	647	204	0.811779	62	0.405865	116	0.671335	144	0.695316	151	0.688335	139	0.542037		97	653.6	0	0	0	0	1	0.00354975	1	0.00486594	0	0	0	0		97	653.6	0	0	0
98	660.2	44	0.332201	63	0.408296	0	0	0	0	0	0	0	0		97	653.6	179	0.712296	60	0.392773	88	0.509289	140	0.676002	154	0.70201	179	0.698019		98	660.2	0	0	1	0.0047297	0	0	0	0	0	0	0	0		98	660.2	0	0	0
99	666.8	58	0.437901	74	0.479585	1	0.0068362	0	0	0	0	0	0		98	660.2	182	0.724234	39	0.255302	80	0.46299	134	0.64703	171	0.779505	166	0.647325		99	666.8	0	0	0	0	0	0	0	0	0	0	0	0		99	666.8	0	0	0
100	673.4	40	0.302001	77	0.499028	0	0	0	0	0	0	0	0		99	666.8	205	0.815758	49	0.320765	77	0.445628	124	0.598745	189	0.861558	165	0.643425		100	673.4	0	0	1	0.0047297	0	0	0	0	0	0	0	0		100	673.4	0	0	0
101	680	47	0.354851	65	0.421257	0	0	0	0	0	0	0	0		100	673.4	161	0.640669	45	0.29458	64	0.370392	118	0.569773	145	0.660984	140	0.545937		101	680	2	0.00684627	0	0	0	0	0	0	0	0	0	0		101	680	0	0	0
102	686.6	34	0.256701	59	0.382372	0	0	0	0	0	0	0	0		101	680	179	0.712296	42	0.274941	91	0.526651	128	0.618059	146	0.665542	146	0.569334		102	686.6	0	0	0	0	0	0	0	0	0	0	0	0		102	686.6	0	0	1
103	693.2	39	0.294451	52	0.337006	0	0	0	0	0	0	0	0		102	686.6	201	0.799841	35	0.229118	62	0.358817	127	0.61323	154	0.70201	150	0.584932		103	693.2	0	0	0	0	0	0	0	0	2	0.0198926	0	0		103	693.2	0	0	0
104	699.8	32	0.241601	57	0.36941	0	0	1	0.00651508	0	0	0	0		103	693.2	177	0.704337	42	0.274941	72	0.416691	125	0.603573	159	0.724803	163	0.635626		104	699.8	0	0	0	0	1	0.00354975	0	0	0	0	0	0		104	699.8	0	0	0
105	706.4	41	0.309551	57	0.36941	0	0	0	0	0	0	0	0		104	699.8	200	0.795862	54	0.353496	57	0.32988	154	0.743602	160	0.729361	151	0.588832		105	706.4	1	0.00342313	0	0	0	0	0	0	0	0	0	0		105	706.4	0	0	0
106	713	33	0.249151	33	0.213869	0	0	0	0	0	0	0	0		105	706.4	186	0.740151	35	0.229118	63	0.364604	132	0.637373	159	0.724803	157	0.612229		106	713	0	0	1	0.0047297	0	0	0	0	0	0	0	0		106	713	0	0	1
107	719.6	32	0.241601	40	0.259235	0	0	0	0	0	0	0	0		106	713	201	0.799841	45	0.29458	50	0.289369	123	0.593916	192	0.875234	168	0.655124		107	719.6	0	0	0	0	0	0	0	0	0	0	0	0		107	719.6	0	0	0
108	726.2	43	0.324651	39	0.252754	0	0	0	0	0	0	0	0		107	719.6	164	0.652606	31	0.202933	53	0.306731	127	0.61323	156	0.711127	149	0.581033		108	726.2	0	0	0	0	0	0	0	0	0	0	0	0		108	726.2	0	0	0
109	732.8	27	0.203851	41	0.265716	0	0	0	0	0	0	0	0		108	726.2	162	0.644648	38	0.248756	64	0.370392	141	0.680831	168	0.765829	125	0.487443		109	732.8	0	0	1	0.0047297	0	0	0	0	0	0	0	0		109	732.8	0	0	0
110	739.4	23	0.17365	47	0.304601	0	0	0	0	0	0	0	0		109	732.8	179	0.712296	31	0.202933	44	0.254644	139	0.671173	149	0.679218	146	0.569334		110	739.4	0	0	1	0.0047297	0	0	0	0	0	0	0	0		110	739.4	0	0	0
111	746	38	0.286901	38	0.246273	0	0	0	0	0	0	0	0		110	739.4	174	0.6924	29	0.18984	39	0.225708	136	0.656688	150	0.683776	158	0.616129		111	746	0	0	0	0	0	0	0	0	0	0	0	0		111	746	0	0	1
112	752.6	36	0.271801	32	0.207388	0	0	0	0	0	0	0	0		111	746	185	0.736172	30	0.196386	48	0.277794	110	0.531144	148	0.674659	129	0.503042		112	752.6	0	0	0	0	0	0	0	0	0	0	0	0		112	752.6	0	0	0
113	759.2	26	0.1963	22	0.142579	0	0	0	0	0	0	0	0		112	752.6	183	0.728213	45	0.29458	33	0.190983	104	0.502173	135	0.615399	134	0.522539		113	759.2	1	0.00342313	0	0	0	0	0	0	0	0	0	0		113	759.2	0	0	0
114	765.8	39	0.294451	30	0.194426	0	0	0	0	0	0	0	0		113	759.2	168	0.668524	25	0.163655	40	0.231495	94	0.453887	164	0.747595	169	0.659024		114	765.8	0	0	0	0	0	0	0	0	0	0	0	0		114	765.8	0	0	0
115	772.4	26	0.1963	32	0.207388	0	0	0	0	0	0	0	0		114	765.8	203	0.807799	25	0.163655	30	0.173621	113	0.54563	139	0.633633	119	0.464046		115	772.4	0	0	0	0	0	0	0	0	0	0	0	0		115	772.4	0	0	0
116	779	25	0.18875	20	0.129618	0	0	0	0	0	0	0	0		115	772.4	137	0.545165	22	0.144017	38	0.21992	113	0.54563	131	0.597165	114	0.444548		116	779	0	0	0	0	0	0	0	0	0	0	0	0		116	779	0	0	0
117	785.6	34	0.256701	28	0.181465	0	0	0	0	0	0	0	0		116	779	169	0.672503	31	0.202933	28	0.162046	109	0.526316	149	0.679218	124	0.483544		117	785.6	0	0	0	0	0	0	0	0	0	0	0	0		117	785.6	0	0	0
118	792.2	20	0.151	24	0.155541	0	0	0	0	0	0	0	0		117	785.6	157	0.624751	25	0.163655	36	0.208345	107	0.516659	143	0.651867	124	0.483544		118	792.2	1	0.00342313	0	0	0	0	0	0	0	0	0	0		118	792.2	0	0	0
119	798.8	28	0.211401	21	0.136099	0	0	0	0	0	0	0	0		118	792.2	167	0.664544	30	0.196386	26	0.150472	144	0.695316	133	0.606282	157	0.612229		119	798.8	0	0	0	0	0	0	0	0	0	0	0	0		119	798.8	0	0	0
120	805.4	27	0.203851	24	0.155541	0	0	1	0.00651508	0	0	0	0		119	798.8	178	0.708317	26	0.170202	23	0.13311	96	0.463544	159	0.724803	123	0.479644		120	805.4	0	0	0	0	0	0	1	0.00486594	1	0.00994629	0	0		120	805.4	0	0	0
121	812	24	0.1812	11	0.0712897	0	0	0	0	0	0	0	0		120	805.4	170	0.676482	28	0.183294	31	0.179409	121	0.584259	121	0.55158	143	0.557635		121	812	0	0	0	0	0	0	1	0.00486594	0	0	0	0		121	812	0	0	0
122	818.6	26	0.1963	14	0.0907323	0	0	0	0	0	0	0	0		121	812	158	0.628731	26	0.170202	20	0.115747	106	0.51183	123	0.560697	111	0.43285		122	818.6	0	0	0	0	0	0	0	0	1	0.00994629	0	0		122	818.6	0	0	0
123	825.2	23	0.17365	16	0.103694	0	0	0	0	0	0	0	0		122	818.6	145	0.577	25	0.163655	26	0.150472	115	0.555287	122	0.556138	129	0.503042		123	825.2	0	0	0	0	0	0	0	0	0	0	0	0		123	825.2	0	0	0
124	831.8	25	0.18875	21	0.136099	0	0	0	0	0	0	0	0		123	825.2	163	0.648627	27	0.176748	17	0.0983853	99	0.47803	118	0.537904	136	0.530338		124	831.8	0	0	0	0	0	0	0	0	0	0	0	0		124	831.8	0	0	0
125	838.4	27	0.203851	10	0.0648088	0	0	0	0	0	0	0	0		124	831.8	177	0.704337	19	0.124378	22	0.127322	105	0.507001	145	0.660984	120	0.467946		125	838.4	0	0	0	0	1	0.00354975	0	0	0	0	0	0		125	838.4	0	0	0
126	845	23	0.17365	7	0.0453662	0	0	0	0	0	0	0	0		125	838.4	173	0.68842	28	0.183294	18	0.104173	90	0.434573	118	0.537904	132	0.51474		126	845	0	0	1	0.0047297	0	0	0	0	0	0	0	0		126	845	0	0	0
127	851.6	22	0.1661	9	0.0583279	0	0	0	0	0	0	0	0		126	845	172	0.684441	19	0.124378	19	0.10996	86	0.415258	144	0.656425	115	0.448448		127	851.6	0	0	0	0	0	0	0	0	0	0	0	0		127	851.6	0	0	0
128	858.2	32	0.241601	9	0.0583279	0	0	1	0.00651508	0	0	0	0		127	851.6	146	0.580979	20	0.130924	29	0.167834	86	0.415258	126	0.574372	141	0.549836		128	858.2	0	0	0	0	0	0	0	0	0	0	0	0		128	858.2	0	0	1
129	864.8	18	0.1359	10	0.0648088	0	0	0	0	0	0	0	0		128	858.2	153	0.608834	23	0.150563	15	0.0868106	94	0.453887	117	0.533345	114	0.444548		129	864.8	0	0	0	0	0	0	1	0.00486594	0	0	0	0		129	864.8	0	0	0
130	871.4	20	0.151	12	0.0777706	0	0	0	0	0	0	0	0		129	864.8	155	0.616793	24	0.157109	14	0.0810232	105	0.507001	105	0.478643	113	0.440649		130	871.4	0	0	0	0	0	0	1	0.00486594	0	0	0	0		130	871.4	0	0	0
131	878	19	0.14345	6	0.0388853	0	0	0	0	0	0	0	0		130	871.4	141	0.561082	29	0.18984	21	0.121535	95	0.458716	98	0.446734	106	0.413352		131	878	0	0	0	0	0	0	0	0	0	0	0	0		131	878	0	0	1
132	884.6	17	0.12835	13	0.0842515	0	0	0	0	0	0	0	0		131	878	159	0.63271	24	0.157109	13	0.0752358	81	0.391115	119	0.542463	112	0.436749		132	884.6	0	0	1	0.0047297	0	0	0	0	0	0	0	0		132	884.6	0	0	0
133	891.2	14	0.1057	10	0.0648088	0	0	0	0	0	0	0	0		132	884.6	149	0.592917	25	0.163655	18	0.104173	84	0.405601	113	0.515111	105	0.409452		133	891.2	0	0	0	0	0	0	0	0	0	0	0	0		133	891.2	0	0	0
134	897.8	12	0.0906002	6	0.0388853	0	0	0	0	0	0	0	0		133	891.2	138	0.549144	25	0.163655	11	0.0636611	69	0.333172	117	0.533345	99	0.386055		134	897.8	0	0	0	0	1	0.00354975	0	0	0	0	0	0		134	897.8	0	0	0
135	904.4	16	0.1208	10	0.0648088	0	0	0	0	0	0	0	0		134	897.8	140	0.557103	25	0.163655	13	0.0752358	79	0.381458	109	0.496877	104	0.405553		135	904.4	0	0	0	0	0	0	0	0	0	0	1	0.00841609		135	904.4	0	0	0
136	911	15	0.11325	17	0.110175	0	0	0	0	0	0	0	0		135	904.4	122	0.485476	29	0.18984	11	0.0636611	62	0.299372	100	0.455851	107	0.417252		136	911	0	0	0	0	0	0	1	0.00486594	0	0	0	0		136	911	0	0	0
137	917.6	19	0.14345	11	0.0712897	0	0	0	0	0	0	0	0		136	911	133	0.529248	23	0.150563	7	0.0405116	57	0.275229	86	0.392032	92	0.358758		137	917.6	1	0.00342313	0	0	0	0	0	0	0	0	0	0		137	917.6	0	0	0
138	924.2	20	0.151	8	0.0518471	0	0	0	0	0	0	0	0		137	917.6	139	0.553124	20	0.130924	18	0.104173	78	0.37663	85	0.387473	97	0.378256		138	924.2	0	0	0	0	0	0	0	0	0	0	0	0		138	924.2	0	0	0
139	930.8	24	0.1812	7	0.0453662	0	0	0	0	0	0	1	0.00394275		138	924.2	135	0.537207	19	0.124378	10	0.0578737	75	0.362144	104	0.474085	95	0.370457		139	930.8	0	0	0	0	0	0	0	0	0	0	0	0		139	930.8	0	0	0
140	937.4	17	0.12835	9	0.0583279	0	0	0	0	0	0	0	0		139	930.8	118	0.469558	7	0.0458235	16	0.092598	65	0.313858	111	0.505994	86	0.335361		140	937.4	0	0	0	0	0	0	0	0	2	0.0198926	0	0		140	937.4	0	0	1
141	944	16	0.1208	5	0.0324044	0	0	0	0	0	0	0	0		140	937.4	140	0.557103	20	0.130924	12	0.0694485	76	0.366972	101	0.460409	84	0.327562		141	944	0	0	0	0	0	0	0	0	0	0	0	0		141	944	0	0	0
142	950.6	23	0.17365	4	0.0259235	0	0	0	0	0	0	0	0		141	944	152	0.604855	25	0.163655	15	0.0868106	67	0.323515	83	0.378356	99	0.386055		142	950.6	0	0	0	0	0	0	0	0	0	0	0	0		142	950.6	0	0	0
143	957.2	21	0.15855	6	0.0388853	0	0	1	0.00651508	0	0	0	0		142	950.6	117	0.465579	19	0.124378	6	0.0347242	75	0.362144	90	0.410266	81	0.315863		143	957.2	0	0	0	0	0	0	0	0	0	0	0	0		143	957.2	0	0	0
144	963.8	14	0.1057	8	0.0518471	0	0	0	0	0	0	0	0		143	957.2	108	0.429765	16	0.104739	10	0.0578737	56	0.270401	88	0.401149	86	0.335361		144	963.8	0	0	0	0	0	0	0	0	0	0	0	0		144	963.8	0	0	0
145	970.4	15	0.11325	4	0.0259235	0	0	0	0	0	0	0	0		144	963.8	114	0.453641	9	0.0589159	8	0.046299	63	0.304201	91	0.414824	80	0.311964		145	970.4	0	0	0	0	0	0	0	0	0	0	0	0		145	970.4	0	0	0
146	977	18	0.1359	7	0.0453662	0	0	0	0	0	0	1	0.00394275		145	970.4	131	0.521289	12	0.0785546	8	0.046299	57	0.275229	95	0.433058	86	0.335361		146	977	0	0	0	0	0	0	0	0	0	0	0	0		146	977	0	0	1
147	983.6	13	0.0981502	6	0.0388853	0	0	0	0	0	0	0	0		146	977	99	0.393951	14	0.091647	9	0.0520863	59	0.284887	92	0.419383	64	0.249571		147	983.6	0	0	0	0	0	0	0	0	0	0	0	0		147	983.6	0	0	0
148	990.2	12	0.0906002	4	0.0259235	0	0	0	0	0	0	0	0		147	983.6	130	0.51731	10	0.0654622	3	0.0173621	40	0.193143	74	0.33733	74	0.288567		148	990.2	0	0	0	0	0	0	0	0	0	0	0	0		148	990.2	0	0	0
149	996.8	8	0.0604002	3	0.0194426	0	0	0	0	0	0	0	0		148	990.2	133	0.529248	14	0.091647	8	0.046299	50	0.241429	70	0.319096	69	0.269069		149	996.8	0	0	0	0	0	0	0	0	0	0	0	0		149	996.8	0	0	0
150	1003.4	8	0.0604002	0	0	0	0	0	0	0	0	0	0		149	996.8	115	0.45762	10	0.0654622	9	0.0520863	34	0.164172	70	0.319096	67	0.26127		150	1003.4	0	0	0	0	0	0	0	0	0	0	0	0		150	1003.4	0	0	0
151	1010	10	0.0755002	7	0.0453662	0	0	0	0	0	0	0	0		150	1003.4	117	0.465579	14	0.091647	6	0.0347242	49	0.236601	80	0.364681	74	0.288567		151	1010	0	0	0	0	0	0	0	0	1	0.00994629	1	0.00841609		151	1010	0	0	0
152	1016.6	8	0.0604002	4	0.0259235	0	0	0	0	0	0	1	0.00394275		151	1010	102	0.405889	15	0.0981932	3	0.0173621	42	0.202801	83	0.378356	67	0.26127		152	1016.6	0	0	0	0	0	0	0	0	0	0	0	0		152	1016.6	0	0	0
153	1023.2	8	0.0604002	2	0.0129618	0	0	0	0	0	0	0	0		152	1016.6	113	0.449662	8	0.0523697	4	0.0231495	46	0.222115	72	0.328213	67	0.26127		153	1023.2	0	0	0	0	0	0	0	0	0	0	0	0		153	1023.2	0	0	0
154	1029.8	2	0.0151	2	0.0129618	0	0	0	0	1	0.0037919	0	0		153	1023.2	90	0.358138	13	0.0851008	6	0.0347242	41	0.197972	60	0.273511	83	0.323662		154	1029.8	0	0	1	0.0047297	0	0	0	0	0	0	0	0		154	1029.8	0	0	0
155	1036.4	8	0.0604002	4	0.0259235	1	0.0068362	0	0	0	0	0	0		154	1029.8	90	0.358138	8	0.0523697	6	0.0347242	50	0.241429	71	0.323654	72	0.280767		155	1036.4	0	0	0	0	0	0	0	0	0	0	0	0		155	1036.4	0	0	0
156	1043	11	0.0830502	4	0.0259235	0	0	0	0	0	0	0	0		155	1036.4	104	0.413848	13	0.0851008	4	0.0231495	38	0.183486	65	0.296303	58	0.226174		156	1043	0	0	0	0	0	0	0	0	1	0.00994629	0	0		156	1043	0	0	0
157	1049.6	7	0.0528501	3	0.0194426	0	0	0	0	0	0	0	0		156	1043	104	0.413848	15	0.0981932	6	0.0347242	33	0.159343	51	0.232484	69	0.269069		157	1049.6	0	0	0	0	0	0	0	0	0	0	0	0		157	1049.6	0	0	0
158	1056.2	9	0.0679502	6	0.0388853	0	0	0	0	0	0	0	0		157	1049.6	104	0.413848	6	0.0392773	8	0.046299	35	0.169	57	0.259835	75	0.292466		158	1056.2	0	0	0	0	0	0	0	0	0	0	0	0		158	1056.2	0	0	0
159	1062.8	7	0.0528501	6	0.0388853	0	0	0	0	0	0	0	0		158	1056.2	97	0.385993	13	0.0851008	7	0.0405116	36	0.173829	66	0.300862	63	0.245671		159	1062.8	0	0	0	0	0	0	0	0	0	0	0	0		159	1062.8	0	0	0
160	1069.4	9	0.0679502	2	0.0129618	0	0	0	0	0	0	0	0		159	1062.8	93	0.370076	15	0.0981932	3	0.0173621	42	0.202801	46	0.209691	47	0.183279		160	1069.4	0	0	0	0	0	0	0	0	0	0	0	0		160	1069.4	0	0	0
161	1076	7	0.0528501	1	0.00648088	1	0.0068362	0	0	0	0	0	0		160	1069.4	83	0.330283	9	0.0589159	4	0.0231495	29	0.140029	58	0.264393	58	0.226174		161	1076	0	0	0	0	0	0	0	0	0	0	0	0		161	1076	0	0	0
162	1082.6	3	0.0226501	4	0.0259235	0	0	0	0	0	0	0	0		161	1076	92	0.366096	14	0.091647	4	0.0231495	28	0.1352	47	0.21425	65	0.253471		162	1082.6	0	0	0	0	0	0	0	0	0	0	0	0		162	1082.6	0	0	0
163	1089.2	9	0.0679502	2	0.0129618	0	0	0	0	1	0.0037919	0	0		162	1082.6	76	0.302427	6	0.0392773	3	0.0173621	24	0.115886	52	0.237042	53	0.206676		163	1089.2	0	0	0	0	0	0	0	0	0	0	0	0		163	1089.2	0	0	0
164	1095.8	4	0.0302001	6	0.0388853	0	0	0	0	0	0	0	0		163	1089.2	76	0.302427	8	0.0523697	6	0.0347242	32	0.154515	42	0.191457	46	0.179379		164	1095.8	0	0	1	0.0047297	0	0	0	0	0	0	0	0		164	1095.8	0	0	0
165	1102.4	4	0.0302001	2	0.0129618	0	0	0	0	0	0	0	0		164	1095.8	84	0.334262	8	0.0523697	2	0.0115747	22	0.106229	46	0.209691	54	0.210576		165	1102.4	0	0	0	0	0	0	0	0	0	0	0	0		165	1102.4	0	0	0
166	1109	5	0.0377501	1	0.00648088	0	0	0	0	0	0	0	0		165	1102.4	73	0.290489	7	0.0458235	4	0.0231495	23	0.111057	45	0.205133	42	0.163781		166	1109	0	0	0	0	0	0	0	0	0	0	1	0.00841609		166	1109	0	0	0
167	1115.6	4	0.0302001	3	0.0194426	0	0	0	0	0	0	0	0		166	1109	75	0.298448	13	0.0851008	4	0.0231495	31	0.149686	38	0.173223	41	0.159881		167	1115.6	0	0	0	0	0	0	0	0	0	0	0	0		167	1115.6	0	0	0
168	1122.2	7	0.0528501	1	0.00648088	0	0	0	0	0	0	0	0		167	1115.6	66	0.262634	10	0.0654622	7	0.0405116	29	0.140029	66	0.300862	50	0.194977		168	1122.2	0	0	0	0	0	0	0	0	0	0	0	0		168	1122.2	0	0	0
169	1128.8	0	0	4	0.0259235	0	0	0	0	0	0	0	0		168	1122.2	82	0.326303	7	0.0458235	5	0.0289369	21	0.1014	42	0.191457	53	0.206676		169	1128.8	0	0	0	0	0	0	0	0	0	0	0	0		169	1128.8	0	0	0
170	1135.4	6	0.0453001	2	0.0129618	1	0.0068362	0	0	0	0	0	0		169	1128.8	64	0.254676	13	0.0851008	5	0.0289369	22	0.106229	40	0.18234	43	0.167681		170	1135.4	0	0	0	0	0	0	0	0	0	0	0	0		170	1135.4	0	0	0
171	1142	4	0.0302001	2	0.0129618	0	0	0	0	0	0	0	0		170	1135.4	58	0.2308	4	0.0261849	4	0.0231495	21	0.1014	28	0.127638	51	0.198877		171	1142	0	0	1	0.0047297	1	0.00354975	0	0	0	0	0	0		171	1142	0	0	0
172	1148.6	5	0.0377501	2	0.0129618	0	0	0	0	0	0	1	0.00394275		171	1142	78	0.310386	7	0.0458235	4	0.0231495	24	0.115886	29	0.132197	36	0.140384		172	1148.6	0	0	1	0.0047297	0	0	0	0	0	0	0	0		172	1148.6	0	0	0
173	1155.2	5	0.0377501	3	0.0194426	0	0	0	0	0	0	0	0		172	1148.6	60	0.238758	6	0.0392773	1	0.00578737	14	0.0676002	31	0.141314	38	0.148183		173	1155.2	0	0	0	0	0	0	0	0	0	0	0	0		173	1155.2	1	0.0123472	0
174	1161.8	5	0.0377501	5	0.0324044	0	0	0	0	0	0	0	0		173	1155.2	53	0.210903	3	0.0196386	4	0.0231495	22	0.106229	24	0.109404	36	0.140384		174	1161.8	0	0	0	0	0	0	1	0.00486594	0	0	0	0		174	1161.8	0	0	0
175	1168.4	7	0.0528501	0	0	0	0	0	0	0	0	0	0		174	1161.8	67	0.266614	13	0.0851008	2	0.0115747	12	0.057943	26	0.118521	28	0.109187		175	1168.4	0	0	0	0	0	0	0	0	0	0	0	0		175	1168.4	0	0	0
176	1175	5	0.0377501	2	0.0129618	0	0	0	0	0	0	0	0		175	1168.4	73	0.290489	12	0.0785546	1	0.00578737	18	0.0869145	31	0.141314	37	0.144283		176	1175	0	0	0	0	0	0	0	0	0	0	0	0		176	1175	0	0	0
177	1181.6	6	0.0453001	1	0.00648088	0	0	0	0	0	0	0	0		176	1175	67	0.266614	9	0.0589159	0	0	15	0.0724288	33	0.150431	27	0.105288		177	1181.6	0	0	0	0	0	0	0	0	0	0	0	0		177	1181.6	0	0	0
178	1188.2	4	0.0302001	1	0.00648088	2	0.0136724	0	0	0	0	0	0		177	1181.6	46	0.183048	1	0.00654622	2	0.0115747	11	0.0531144	36	0.164106	23	0.0896896		178	1188.2	0	0	0	0	0	0	0	0	0	0	0	0		178	1188.2	0	0	1
179	1194.8	3	0.0226501	4	0.0259235	0	0	0	0	0	0	1	0.00394275		178	1188.2	39	0.155193	9	0.0589159	3	0.0173621	12	0.057943	31	0.141314	29	0.113087		179	1194.8	0	0	0	0	0	0	0	0	0	0	0	0		179	1194.8	0	0	0
180	1201.4	2	0.0151	1	0.00648088	0	0	0	0	0	0	1	0.00394275		179	1194.8	45	0.179069	12	0.0785546	3	0.0173621	9	0.0434573	22	0.100287	24	0.0935891		180	1201.4	0	0	0	0	0	0	0	0	0	0	0	0		180	1201.4	0	0	0
181	1208	3	0.0226501	0	0	0	0	0	0	0	0	0	0		180	1201.4	44	0.17509	6	0.0392773	4	0.0231495	10	0.0482859	27	0.12308	25	0.0974887		181	1208	0	0	0	0	0	0	0	0	0	0	0	0		181	1208	0	0	0
182	1214.6	4	0.0302001	1	0.00648088	1	0.0068362	0	0	0	0	0	0		181	1208	48	0.191007	6	0.0392773	0	0	7	0.0338001	22	0.100287	22	0.08579		182	1214.6	0	0	0	0	0	0	0	0	0	0	0	0		182	1214.6	0	0	0
183	1221.2	1	0.00755002	1	0.00648088	0	0	0	0	0	0	0	0		182	1214.6	49	0.194986	4	0.0261849	1	0.00578737	8	0.0386287	22	0.100287	20	0.077991		183	1221.2	0	0	0	0	0	0	0	0	0	0	0	0		183	1221.2	0	0	0
184	1227.8	2	0.0151	4	0.0259235	0	0	0	0	0	0	0	0		183	1221.2	39	0.155193	4	0.0261849	3	0.0173621	8	0.0386287	22	0.100287	22	0.08579		184	1227.8	0	0	0	0	0	0	0	0	0	0	0	0		184	1227.8	0	0	0
185	1234.4	4	0.0302001	1	0.00648088	0	0	0	0	0	0	0	0		184	1227.8	39	0.155193	3	0.0196386	1	0.00578737	8	0.0386287	18	0.0820532	23	0.0896896		185	1234.4	0	0	0	0	0	0	0	0	0	0	0	0		185	1234.4	0	0	0
186	1241	2	0.0151	0	0	0	0	0	0	0	0	0	0		185	1234.4	44	0.17509	2	0.0130924	2	0.0115747	10	0.0482859	19	0.0866117	21	0.0818905		186	1241	0	0	0	0	0	0	0	0	0	0	0	0		186	1241	0	0	0
187	1247.6	2	0.0151	0	0	0	0	0	0	0	0	0	0		186	1241	41	0.163152	5	0.0327311	2	0.0115747	9	0.0434573	20	0.0911702	20	0.077991		187	1247.6	0	0	0	0	1	0.00354975	0	0	0	0	0	0		187	1247.6	0	0	0
188	1254.2	0	0	0	0	0	0	0	0	0	0	0	0		187	1247.6	35	0.139276	6	0.0392773	3	0.0173621	5	0.0241429	16	0.0729361	24	0.0935891		188	1254.2	0	0	1	0.0047297	0	0	0	0	0	0	0	0		188	1254.2	0	0	0
189	1260.8	1	0.00755002	0	0	0	0	0	0	0	0	1	0.00394275		188	1254.2	22	0.0875448	3	0.0196386	1	0.00578737	8	0.0386287	20	0.0911702	16	0.0623928		189	1260.8	0	0	0	0	0	0	0	0	0	0	0	0		189	1260.8	0	0	0
190	1267.4	3	0.0226501	4	0.0259235	0	0	0	0	0	0	0	0		189	1260.8	31	0.123359	3	0.0196386	1	0.00578737	4	0.0193143	18	0.0820532	17	0.0662923		190	1267.4	0	0	0	0	0	0	0	0	0	0	0	0		190	1267.4	0	0	0
191	1274	2	0.0151	1	0.00648088	0	0	0	0	0	0	0	0		190	1267.4	34	0.135296	4	0.0261849	3	0.0173621	8	0.0386287	13	0.0592606	23	0.0896896		191	1274	0	0	1	0.0047297	0	0	0	0	1	0.00994629	0	0		191	1274	0	0	0
192	1280.6	4	0.0302001	2	0.0129618	0	0	0	0	0	0	0	0		191	1274	27	0.107441	0	0	1	0.00578737	10	0.0482859	11	0.0501436	10	0.0389955		192	1280.6	0	0	0	0	0	0	0	0	0	0	0	0		192	1280.6	0	0	1
193	1287.2	1	0.00755002	2	0.0129618	0	0	0	0	0	0	0	0		192	1280.6	21	0.0835655	3	0.0196386	4	0.0231495	7	0.0338001	8	0.0364681	17	0.0662923		193	1287.2	0	0	0	0	0	0	0	0	0	0	1	0.00841609		193	1287.2	0	0	0
194	1293.8	2	0.0151	2	0.0129618	0	0	0	0	0	0	0	0		193	1287.2	31	0.123359	1	0.00654622	1	0.00578737	10	0.0482859	17	0.0774946	16	0.0623928		194	1293.8	0	0	0	0	0	0	1	0.00486594	0	0	0	0		194	1293.8	0	0	0
195	1300.4	5	0.0377501	3	0.0194426	0	0	0	0	0	0	0	0		194	1293.8	28	0.111421	6	0.0392773	1	0.00578737	4	0.0193143	13	0.0592606	20	0.077991		195	1300.4	0	0	0	0	0	0	0	0	0	0	0	0		195	1300.4	1	0.0123472	0
196	1307	3	0.0226501	2	0.0129618	0	0	0	0	0	0	0	0		195	1300.4	21	0.0835655	2	0.0130924	1	0.00578737	9	0.0434573	15	0.0683776	16	0.0623928		196	1307	1	0.00342313	0	0	0	0	0	0	0	0	0	0		196	1307	0	0	0
197	1313.6	3	0.0226501	1	0.00648088	0	0	0	0	0	0	0	0		196	1307	29	0.1154	6	0.0392773	2	0.0115747	7	0.0338001	12	0.0547021	8	0.0311964		197	1313.6	0	0	0	0	0	0	0	0	0	0	0	0		197	1313.6	0	0	0
198	1320.2	0	0	1	0.00648088	0	0	0	0	0	0	0	0		197	1313.6	26	0.103462	0	0	1	0.00578737	6	0.0289715	11	0.0501436	12	0.0467946		198	1320.2	0	0	0	0	0	0	0	0	0	0	0	0		198	1320.2	0	0	0
199	1326.8	0	0	2	0.0129618	0	0	1	0.00651508	0	0	0	0		198	1320.2	22	0.0875448	2	0.0130924	1	0.00578737	6	0.0289715	13	0.0592606	16	0.0623928		199	1326.8	0	0	0	0	0	0	0	0	0	0	0	0		199	1326.8	0	0	0
200	1333.4	1	0.00755002	1	0.00648088	0	0	0	0	0	0	0	0		199	1326.8	25	0.0994827	1	0.00654622	3	0.0173621	5	0.0241429	12	0.0547021	5	0.0194977		200	1333.4	0	0	0	0	0	0	0	0	0	0	0	0		200	1333.4	0	0	0
201	1340	1	0.00755002	0	0	0	0	0	0	0	0	0	0		200	1333.4	15	0.0596896	1	0.00654622	0	0	7	0.0338001	4	0.018234	12	0.0467946		201	1340	0	0	0	0	0	0	0	0	0	0	0	0		201	1340	0	0	0
202	1346.6	2	0.0151	3	0.0194426	1	0.0068362	0	0	0	0	0	0		201	1340	15	0.0596896	3	0.0196386	0	0	9	0.0434573	8	0.0364681	11	0.042895		202	1346.6	0	0	0	0	0	0	0	0	0	0	0	0		202	1346.6	0	0	0
203	1353.2	0	0	0	0	0	0	0	0	0	0	0	0		202	1346.6	15	0.0596896	1	0.00654622	3	0.0173621	5	0.0241429	6	0.0273511	11	0.042895		203	1353.2	0	0	0	0	0	0	0	0	0	0	0	0		203	1353.2	0	0	0
204	1359.8	0	0	1	0.00648088	0	0	0	0	0	0	0	0		203	1353.2	19	0.0756068	1	0.00654622	0	0	5	0.0241429	5	0.0227925	10	0.0389955		204	1359.8	0	0	0	0	0	0	0	0	1	0.00994629	0	0		204	1359.8	0	0	0
205	1366.4	1	0.00755002	3	0.0194426	1	0.0068362	0	0	0	0	0	0		204	1359.8	20	0.0795862	1	0.00654622	2	0.0115747	1	0.00482859	9	0.0410266	9	0.0350959		205	1366.4	0	0	0	0	0	0	0	0	0	0	0	0		205	1366.4	0	0	0
206	1373	0	0	0	0	0	0	0	0	0	0	0	0		205	1366.4	17	0.0676482	2	0.0130924	1	0.00578737	5	0.0241429	6	0.0273511	15	0.0584932		206	1373	0	0	0	0	0	0	0	0	1	0.00994629	0	0		206	1373	0	0	0
207	1379.6	2	0.0151	1	0.00648088	0	0	0	0	0	0	0	0		206	1373	13	0.051731	2	0.0130924	1	0.00578737	3	0.0144858	6	0.0273511	6	0.0233973		207	1379.6	0	0	0	0	0	0	0	0	0	0	0	0		207	1379.6	0	0	0
208	1386.2	0	0	1	0.00648088	0	0	0	0	0	0	0	0		207	1379.6	14	0.0557103	3	0.0196386	1	0.00578737	5	0.0241429	6	0.0273511	3	0.0116986		208	1386.2	0	0	0	0	0	0	0	0	0	0	0	0		208	1386.2	0	0	0
209	1392.8	0	0	0	0	0	0	0	0	0	0	0	0		208	1386.2	15	0.0596896	1	0.00654622	0	0	2	0.00965717	7	0.0319096	5	0.0194977		209	1392.8	0	0	0	0	0	0	0	0	0	0	0	0		209	1392.8	0	0	0
210	1399.4	0	0	2	0.0129618	0	0	0	0	0	0	0	0		209	1392.8	10	0.0397931	1	0.00654622	1	0.00578737	2	0.00965717	7	0.0319096	7	0.0272968		210	1399.4	0	0	1	0.0047297	0	0	0	0	0	0	1	0.00841609		210	1399.4	0	0	0
211	1406	0	0	0	0	0	0	0	0	0	0	0	0		210	1399.4	8	0.0318345	0	0	1	0.00578737	4	0.0193143	9	0.0410266	8	0.0311964		211	1406	0	0	0	0	0	0	0	0	0	0	0	0		211	1406	0	0	0
212	1412.6	2	0.0151	0	0	0	0	0	0	0	0	0	0		211	1406	9	0.0358138	3	0.0196386	2	0.0115747	3	0.0144858	5	0.0227925	9	0.0350959		212	1412.6	0	0	0	0	0	0	0	0	0	0	0	0		212	1412.6	0	0	0
213	1419.2	0	0	3	0.0194426	0	0	0	0	0	0	0	0		212	1412.6	18	0.0716275	1	0.00654622	0	0	3	0.0144858	9	0.0410266	8	0.0311964		213	1419.2	0	0	0	0	0	0	0	0	0	0	0	0		213	1419.2	0	0	0
214	1425.8	1	0.00755002	0	0	0	0	1	0.00651508	0	0	1	0.00394275		213	1419.2	10	0.0397931	0	0	1	0.00578737	4	0.0193143	6	0.0273511	8	0.0311964		214	1425.8	0	0	1	0.0047297	0	0	0	0	0	0	0	0		214	1425.8	0	0	0
215	1432.4	0	0	0	0	0	0	0	0	0	0	0	0		214	1425.8	15	0.0596896	0	0	0	0	2	0.00965717	2	0.00911702	4	0.0155982		215	1432.4	1	0.00342313	0	0	0	0	0	0	0	0	0	0		215	1432.4	0	0	0
216	1439	0	0	0	0	0	0	0	0	0	0	0	0		215	1432.4	11	0.0437724	3	0.0196386	0	0	4	0.0193143	5	0.0227925	5	0.0194977		216	1439	0	0	0	0	0	0	0	0	0	0	0	0		216	1439	0	0	0
217	1445.6	0	0	0	0	0	0	0	0	0	0	0	0		216	1439	11	0.0437724	1	0.00654622	0	0	3	0.0144858	2	0.00911702	5	0.0194977		217	1445.6	0	0	0	0	0	0	0	0	0	0	0	0		217	1445.6	0	0	0
218	1452.2	0	0	1	0.00648088	0	0	0	0	0	0	0	0		217	1445.6	9	0.0358138	2	0.0130924	0	0	4	0.0193143	4	0.018234	8	0.0311964		218	1452.2	0	0	0	0	0	0	0	0	0	0	0	0		218	1452.2	0	0	0
219	1458.8	1	0.00755002	0	0	0	0	0	0	0	0	0	0		218	1452.2	9	0.0358138	3	0.0196386	3	0.0173621	1	0.00482859	3	0.0136755	2	0.0077991		219	1458.8	0	0	0	0	0	0	0	0	0	0	0	0		219	1458.8	0	0	0
220	1465.4	0	0	0	0	0	0	0	0	0	0	0	0		219	1458.8	7	0.0278552	1	0.00654622	0	0	1	0.00482859	0	0	7	0.0272968		220	1465.4	0	0	0	0	1	0.00354975	0	0	0	0	0	0		220	1465.4	0	0	0
221	1472	1	0.00755002	0	0	0	0	0	0	0	0	0	0		220	1465.4	8	0.0318345	1	0.00654622	3	0.0173621	2	0.00965717	3	0.0136755	5	0.0194977		221	1472	0	0	0	0	0	0	0	0	1	0.00994629	0	0		221	1472	0	0	0
222	1478.6	2	0.0151	0	0	0	0	0	0	0	0	0	0		221	1472	8	0.0318345	0	0	0	0	1	0.00482859	5	0.0227925	5	0.0194977		222	1478.6	0	0	1	0.0047297	0	0	0	0	0	0	0	0		222	1478.6	0	0	1
223	1485.2	0	0	1	0.00648088	0	0	0	0	0	0	1	0.00394275		222	1478.6	14	0.0557103	1	0.00654622	0	0	0	0	5	0.0227925	4	0.0155982		223	1485.2	0	0	0	0	0	0	0	0	0	0	0	0		223	1485.2	0	0	0
224	1491.8	0	0	0	0	0	0	0	0	0	0	0	0		223	1485.2	7	0.0278552	1	0.00654622	0	0	3	0.0144858	3	0.0136755	5	0.0194977		224	1491.8	0	0	0	0	0	0	0	0	0	0	0	0		224	1491.8	0	0	0
225	1498.4	0	0	1	0.00648088	0	0	0	0	0	0	0	0		224	1491.8	4	0.0159172	1	0.00654622	0	0	1	0.00482859	3	0.0136755	3	0.0116986		225	1498.4	0	0	0	0	0	0	0	0	0	0	0	0		225	1498.4	0	0	0
226	1505	0	0	0	0	0	0	0	0	1	0.0037919	0	0		225	1498.4	15	0.0596896	0	0	0	0	0	0	4	0.018234	2	0.0077991		226	1505	0	0	0	0	0	0	0	0	0	0	0	0		226	1505	0	0	1
227	1511.6	1	0.00755002	0	0	0	0	1	0.00651508	0	0	0	0		226	1505	8	0.0318345	1	0.00654622	2	0.0115747	4	0.0193143	4	0.018234	1	0.00389955		227	1511.6	0	0	0	0	0	0	0	0	0	0	0	0		227	1511.6	0	0	0
228	1518.2	0	0	1	0.00648088	0	0	0	0	0	0	0	0		227	1511.6	6	0.0238758	0	0	3	0.0173621	2	0.00965717	3	0.0136755	0	0		228	1518.2	0	0	0	0	0	0	0	0	0	0	0	0		228	1518.2	0	0	0
229	1524.8	0	0	0	0	0	0	0	0	0	0	0	0		228	1518.2	10	0.0397931	0	0	0	0	1	0.00482859	5	0.0227925	4	0.0155982		229	1524.8	0	0	0	0	0	0	0	0	0	0	0	0		229	1524.8	0	0	0
230	1531.4	0	0	0	0	1	0.0068362	0	0	0	0	0	0		229	1524.8	8	0.0318345	1	0.00654622	0	0	1	0.00482859	2	0.00911702	1	0.00389955		230	1531.4	0	0	0	0	0	0	0	0	0	0	0	0		230	1531.4	0	0	0
231	1538	0	0	0	0	0	0	0	0	0	0	0	0		230	1531.4	5	0.0198965	0	0	0	0	2	0.00965717	1	0.00455851	5	0.0194977		231	1538	0	0	0	0	0	0	0	0	0	0	0	0		231	1538	0	0	0
232	1544.6	0	0	0	0	0	0	0	0	0	0	0	0		231	1538	6	0.0238758	0	0	1	0.00578737	0	0	1	0.00455851	4	0.0155982		232	1544.6	0	0	0	0	0	0	1	0.00486594	0	0	0	0		232	1544.6	0	0	0
233	1551.2	0	0	1	0.00648088	0	0	0	0	0	0	0	0		232	1544.6	3	0.0119379	2	0.0130924	0	0	2	0.00965717	2	0.00911702	1	0.00389955		233	1551.2	0	0	0	0	0	0	0	0	0	0	0	0		233	1551.2	0	0	0
234	1557.8	0	0	0	0	0	0	0	0	0	0	0	0		233	1551.2	9	0.0358138	0	0	0	0	3	0.0144858	1	0.00455851	1	0.00389955		234	1557.8	0	0	0	0	0	0	0	0	0	0	0	0		234	1557.8	0	0	0
235	1564.4	0	0	0	0	0	0	0	0	0	0	1	0.00394275		234	1557.8	11	0.0437724	0	0	2	0.0115747	1	0.00482859	2	0.00911702	3	0.0116986		235	1564.4	0	0	0	0	0	0	0	0	0	0	0	0		235	1564.4	1	0.0123472	0
236	1571	0	0	1	0.00648088	1	0.0068362	0	0	0	0	0	0		235	1564.4	5	0.0198965	0	0	1	0.00578737	1	0.00482859	2	0.00911702	4	0.0155982		236	1571	0	0	0	0	0	0	0	0	0	0	0	0		236	1571	0	0	0
237	1577.6	0	0	0	0	0	0	0	0	0	0	0	0		236	1571	5	0.0198965	1	0.00654622	2	0.0115747	0	0	3	0.0136755	2	0.0077991		237	1577.6	0	0	0	0	0	0	0	0	0	0	0	0		237	1577.6	0	0	0
238	1584.2	0	0	0	0	0	0	0	0	0	0	0	0		237	1577.6	3	0.0119379	0	0	1	0.00578737	1	0.00482859	3	0.0136755	1	0.00389955		238	1584.2	0	0	0	0	0	0	0	0	0	0	1	0.00841609		238	1584.2	0	0	0
239	1590.8	0	0	0	0	0	0	0	0	0	0	0	0		238	1584.2	4	0.0159172	0	0	0	0	0	0	2	0.00911702	2	0.0077991		239	1590.8	0	0	0	0	0	0	0	0	0	0	0	0		239	1590.8	0	0	0
240	1597.4	0	0	1	0.00648088	0	0	0	0	0	0	1	0.00394275		239	1590.8	5	0.0198965	0	0	1	0.00578737	0	0	5	0.0227925	1	0.00389955		240	1597.4	0	0	0	0	0	0	0	0	0	0	0	0		240	1597.4	0	0	0
241	1604	0	0	1	0.00648088	0	0	0	0	0	0	0	0		240	1597.4	3	0.0119379	1	0.00654622	1	0.00578737	2	0.00965717	0	0	4	0.0155982		241	1604	0	0	0	0	0	0	0	0	0	0	0	0		241	1604	0	0	0
242	1610.6	0	0	0	0	0	0	0	0	0	0	0	0		241	1604	5	0.0198965	0	0	0	0	3	0.0144858	2	0.00911702	0	0		242	1610.6	0	0	0	0	0	0	0	0	0	0	0	0		242	1610.6	0	0	0
243	1617.2	0	0	0	0	0	0	0	0	0	0	0	0		242	1610.6	5	0.0198965	1	0.00654622	0	0	2	0.00965717	3	0.0136755	1	0.00389955		243	1617.2	0	0	0	0	0	0	0	0	0	0	0	0		243	1617.2	0	0	0
244	1623.8	0	0	0	0	0	0	0	0	0	0	0	0		243	1617.2	6	0.0238758	0	0	3	0.0173621	1	0.00482859	1	0.00455851	3	0.0116986		244	1623.8	0	0	0	0	0	0	0	0	0	0	0	0		244	1623.8	0	0	0
245	1630.4	0	0	2	0.0129618	0	0	0	0	0	0	0	0		244	1623.8	0	0	0	0	1	0.00578737	3	0.0144858	3	0.0136755	3	0.0116986		245	1630.4	0	0	0	0	0	0	0	0	0	0	0	0		245	1630.4	0	0	0
246	1637	0	0	0	0	0	0	0	0	0	0	0	0		245	1630.4	8	0.0318345	0	0	1	0.00578737	2	0.00965717	1	0.00455851	2	0.0077991		246	1637	0	0	0	0	0	0	0	0	0	0	0	0		246	1637	0	0	0
247	1643.6	0	0	0	0	0	0	0	0	0	0	0	0		246	1637	4	0.0159172	2	0.0130924	0	0	0	0	2	0.00911702	3	0.0116986		247	1643.6	0	0	1	0.0047297	0	0	0	0	0	0	0	0		247	1643.6	0	0	0
248	1650.2	0	0	0	0	0	0	0	0	0	0	0	0		247	1643.6	8	0.0318345	0	0	1	0.00578737	2	0.00965717	1	0.00455851	3	0.0116986		248	1650.2	0	0	0	0	0	0	0	0	0	0	0	0		248	1650.2	0	0	0
249	1656.8	0	0	1	0.00648088	0	0	0	0	0	0	1	0.00394275		248	1650.2	1	0.00397931	0	0	0	0	0	0	1	0.00455851	0	0		249	1656.8	0	0	0	0	0	0	0	0	0	0	0	0		249	1656.8	0	0	0
250	1663.4	0	0	0	0	0	0	0	0	0	0	0	0		249	1656.8	4	0.0159172	0	0	0	0	2	0.00965717	1	0.00455851	1	0.00389955		250	1663.4	0	0	0	0	0	0	0	0	0	0	0	0		250	1663.4	0	0	0
251	1670	0	0	0	0	0	0	0	0	0	0	0	0		250	1663.4	5	0.0198965	0	0	0	0	0	0	0	0	1	0.00389955		251	1670	0	0	0	0	0	0	0	0	0	0	0	0		251	1670	0	0	0
252	1676.6	0	0	0	0	0	0	0	0	0	0	0	0		251	1670	4	0.0159172	0	0	0	0	0	0	2	0.00911702	2	0.0077991		252	1676.6	0	0	0	0	0	0	0	0	0	0	0	0		252	1676.6	0	0	0
253	1683.2	0	0	0	0	0	0	0	0	0	0	0	0		252	1676.6	1	0.00397931	0	0	0	0	0	0	1	0.00455851	0	0		253	1683.2	0	0	0	0	0	0	0	0	0	0	0	0		253	1683.2	0	0	0
254	1689.8	0	0	0	0	0	0	0	0	0	0	0	0		253	1683.2	2	0.00795862	0	0	0	0	1	0.00482859	2	0.00911702	3	0.0116986		254	1689.8	0	0	0	0	0	0	0	0	1	0.00994629	0	0		254	1689.8	0	0	0
255	1696.4	0	0	0	0	0	0	0	0	0	0	0	0		254	1689.8	5	0.0198965	0	0	1	0.00578737	3	0.0144858	2	0.00911702	0	0		255	1696.4	0	0	0	0	0	0	0	0	0	0	0	0		255	1696.4	0	0	0
256	1703	0	0	0	0	0	0	0	0	0	0	0	0		255	1696.4	3	0.0119379	0	0	0	0	1	0.00482859	0	0	4	0.0155982		256	1703	0	0	0	0	0	0	0	0	0	0	0	0		256	1703	0	0	0
257	1709.6	0	0	0	0	0	0	0	0	0	0	0	0		256	1703	3	0.0119379	0	0	0	0	0	0	5	0.0227925	0	0		257	1709.6	0	0	0	0	0	0	0	0	0	0	0	0		257	1709.6	0	0	0
258	1716.2	0	0	0	0	0	0	0	0	0	0	0	0		257	1709.6	6	0.0238758	1	0.00654622	0	0	0	0	2	0.00911702	2	0.0077991		258	1716.2	0	0	0	0	0	0	0	0	0	0	0	0		258	1716.2	0	0	0
259	1722.8	0	0	0	0	0	0	0	0	0	0	0	0		258	1716.2	1	0.00397931	0	0	0	0	0	0	0	0	2	0.0077991		259	1722.8	0	0	0	0	0	0	0	0	0	0	0	0		259	1722.8	0	0	0
260	1729.4	0	0	0	0	0	0	0	0	0	0	0	0		259	1722.8	5	0.0198965	0	0	0	0	0	0	1	0.00455851	1	0.00389955		260	1729.4	0	0	1	0.0047297	0	0	0	0	0	0	0	0		260	1729.4	0	0	0
261	1736	0	0	0	0	0	0	0	0	0	0	0	0		260	1729.4	3	0.0119379	0	0	0	0	1	0.00482859	1	0.00455851	2	0.0077991		261	1736	0	0	0	0	0	0	0	0	0	0	0	0		261	1736	0	0	0
262	1742.6	0	0	0	0	0	0	0	0	0	0	0	0		261	1736	0	0	0	0	1	0.00578737	0	0	1	0.00455851	0	0		262	1742.6	1	0.00342313	0	0	0	0	0	0	0	0	0	0		262	1742.6	0	0	0
263	1749.2	0	0	0	0	0	0	0	0	0	0	0	0		262	1742.6	0	0	0	0	0	0	0	0	2	0.00911702	1	0.00389955		263	1749.2	0	0	0	0	0	0	0	0	0	0	0	0		263	1749.2	0	0	0
264	1755.8	0	0	0	0	0	0	0	0	0	0	0	0		263	1749.2	5	0.0198965	0	0	0	0	0	0	2	0.00911702	3	0.0116986		264	1755.8	0	0	0	0	1	0.00354975	0	0	0	0	0	0		264	1755.8	0	0	0
265	1762.4	0	0	0	0	0	0	0	0	0	0	1	0.00394275		264	1755.8	0	0	0	0	1	0.00578737	1	0.00482859	1	0.00455851	0	0		265	1762.4	0	0	0	0	0	0	0	0	0	0	0	0		265	1762.4	0	0	0
266	1769	0	0	0	0	0	0	0	0	0	0	0	0		265	1762.4	4	0.0159172	0	0	0	0	0	0	1	0.00455851	1	0.00389955		266	1769	0	0	0	0	0	0	0	0	0	0	0	0		266	1769	0	0	0
267	1775.6	0	0	0	0	0	0	0	0	0	0	0	0		266	1769	0	0	0	0	0	0	0	0	0	0	2	0.0077991		267	1775.6	0	0	0	0	0	0	0	0	0	0	0	0		267	1775.6	0	0	0
268	1782.2	0	0	0	0	0	0	0	0	0	0	0	0		267	1775.6	2	0.00795862	0	0	1	0.00578737	1	0.00482859	0	0	0	0		268	1782.2	0	0	0	0	0	0	0	0	0	0	0	0		268	1782.2	0	0	0
269	1788.8	0	0	0	0	0	0	0	0	0	0	0	0		268	1782.2	3	0.0119379	0	0	0	0	1	0.00482859	0	0	0	0		269	1788.8	0	0	0	0	0	0	1	0.00486594	0	0	0	0		269	1788.8	0	0	0
270	1795.4	2	0.0151	0	0	0	0	0	0	0	0	0	0		269	1788.8	2	0.00795862	0	0	0	0	1	0.00482859	0	0	2	0.0077991		270	1795.4	0	0	0	0	0	0	0	0	0	0	0	0		270	1795.4	0	0	0
271	1802	0	0	1	0.00648088	0	0	0	0	0	0	0	0		270	1795.4	1	0.00397931	0	0	1	0.00578737	0	0	3	0.0136755	1	0.00389955		271	1802	0	0	0	0	0	0	0	0	0	0	0	0		271	1802	0	0	0
272	1808.6	0	0	0	0	0	0	0	0	0	0	0	0		271	1802	5	0.0198965	0	0	0	0	0	0	1	0.00455851	1	0.00389955		272	1808.6	0	0	0	0	0	0	0	0	0	0	0	0		272	1808.6	0	0	0
273	1815.2	1	0.00755002	0	0	0	0	0	0	0	0	0	0		272	1808.6	3	0.0119379	0	0	0	0	0	0	0	0	3	0.0116986		273	1815.2	0	0	0	0	0	0	0	0	0	0	0	0		273	1815.2	1	0.0123472	0
274	1821.8	0	0	0	0	0	0	0	0	0	0	0	0		273	1815.2	0	0	0	0	0	0	0	0	3	0.0136755	0	0		274	1821.8	0	0	0	0	0	0	0	0	0	0	0	0		274	1821.8	0	0	0
275	1828.4	0	0	0	0	0	0	0	0	0	0	0	0		274	1821.8	4	0.0159172	0	0	0	0	0	0	1	0.00455851	2	0.0077991		275	1828.4	0	0	0	0	0	0	0	0	0	0	0	0		275	1828.4	0	0	0
276	1835	0	0	0	0	0	0	0	0	0	0	0	0		275	1828.4	2	0.00795862	0	0	0	0	0	0	0	0	1	0.00389955		276	1835	0	0	0	0	0	0	0	0	0	0	0	0		276	1835	0	0	0
277	1841.6	0	0	0	0	0	0	1	0.00651508	0	0	0	0		276	1835	3	0.0119379	0	0	0	0	1	0.00482859	0	0	1	0.00389955		277	1841.6	0	0	0	0	0	0	0	0	0	0	0	0		277	1841.6	0	0	0
278	1848.2	0	0	1	0.00648088	0	0	0	0	1	0.0037919	0	0		277	1841.6	1	0.00397931	0	0	0	0	0	0	2	0.00911702	0	0		278	1848.2	0	0	0	0	0	0	0	0	0	0	0	0		278	1848.2	0	0	0
279	1854.8	0	0	0	0	0	0	0	0	0	0	0	0		278	1848.2	1	0.00397931	0	0	0	0	0	0	0	0	0	0		279	1854.8	0	0	0	0	0	0	1	0.00486594	0	0	0	0		279	1854.8	0	0	0
280	1861.4	1	0.00755002	0	0	0	0	0	0	0	0	1	0.00394275		279	1854.8	2	0.00795862	0	0	0	0	0	0	0	0	1	0.00389955		280	1861.4	0	0	0	0	1	0.00354975	0	0	0	0	0	0		280	1861.4	0	0	0
281	1868	0	0	0	0	0	0	0	0	0	0	0	0		280	1861.4	2	0.00795862	0	0	0	0	0	0	0	0	1	0.00389955		281	1868	0	0	0	0	0	0	0	0	0	0	0	0		281	1868	0	0	0
282	1874.6	0	0	0	0	0	0	0	0	0	0	0	0		281	1868	1	0.00397931	0	0	1	0.00578737	0	0	3	0.0136755	0	0		282	1874.6	0	0	0	0	1	0.00354975	0	0	0	0	0	0		282	1874.6	0	0	0
283	1881.2	0	0	0	0	0	0	0	0	0	0	0	0		282	1874.6	1	0.00397931	0	0	0	0	0	0	1	0.00455851	2	0.0077991		283	1881.2	0	0	0	0	0	0	0	0	0	0	0	0		283	1881.2	0	0	0
284	1887.8	0	0	0	0	0	0	0	0	0	0	0	0		283	1881.2	0	0	0	0	0	0	0	0	1	0.00455851	0	0		284	1887.8	0	0	0	0	0	0	0	0	0	0	0	0		284	1887.8	0	0	0
285	1894.4	0	0	0	0	0	0	0	0	0	0	0	0		284	1887.8	0	0	0	0	0	0	1	0.00482859	0	0	0	0		285	1894.4	0	0	0	0	1	0.00354975	0	0	0	0	0	0		285	1894.4	0	0	0
286	1901	0	0	0	0	0	0	0	0	0	0	0	0		285	1894.4	2	0.00795862	0	0	0	0	0	0	0	0	0	0		286	1901	0	0	0	0	0	0	0	0	0	0	0	0		286	1901	0	0	0
287	1907.6	0	0	0	0	0	0	0	0	0	0	0	0		286	1901	1	0.00397931	0	0	0	0	0	0	0	0	0	0		287	1907.6	0	0	0	0	0	0	0	0	0	0	0	0		287	1907.6	0	0	0
288	1914.2	0	0	0	0	0	0	0	0	0	0	0	0		287	1907.6	3	0.0119379	1	0.00654622	0	0	0	0	1	0.00455851	1	0.00389955		288	1914.2	0	0	0	0	0	0	0	0	0	0	0	0		288	1914.2	0	0	0
289	1920.8	0	0	0	0	0	0	0	0	0	0	0	0		288	1914.2	2	0.00795862	0	0	0	0	2	0.00965717	2	0.00911702	1	0.00389955		289	1920.8	0	0	0	0	0	0	0	0	0	0	0	0		289	1920.8	0	0	0
290	1927.4	0	0	0	0	0	0	0	0	0	0	0	0		289	1920.8	2	0.00795862	0	0	0	0	0	0	0	0	2	0.0077991		290	1927.4	0	0	0	0	0	0	0	0	0	0	0	0		290	1927.4	0	0	0
291	1934	0	0	0	0	0	0	0	0	0	0	0	0		290	1927.4	1	0.00397931	0	0	0	0	0	0	1	0.00455851	1	0.00389955		291	1934	0	0	0	0	0	0	0	0	0	0	0	0		291	1934	1	0.0123472	0
292	1940.6	0	0	0	0	0	0	0	0	0	0	0	0		291	1934	3	0.0119379	0	0	0	0	0	0	0	0	0	0		292	1940.6	0	0	0	0	0	0	0	0	0	0	0	0		292	1940.6	0	0	0
293	1947.2	1	0.00755002	0	0	0	0	0	0	0	0	1	0.00394275		292	1940.6	1	0.00397931	0	0	0	0	0	0	0	0	0	0		293	1947.2	0	0	0	0	0	0	0	0	0	0	0	0		293	1947.2	0	0	0
294	1953.8	0	0	0	0	0	0	0	0	0	0	0	0		293	1947.2	2	0.00795862	0	0	0	0	1	0.00482859	1	0.00455851	1	0.00389955		294	1953.8	0	0	0	0	0	0	0	0	0	0	0	0		294	1953.8	0	0	0
295	1960.4	0	0	0	0	0	0	0	0	0	0	0	0		294	1953.8	1	0.00397931	0	0	0	0	0	0	0	0	0	0		295	1960.4	0	0	0	0	0	0	0	0	0	0	0	0		295	1960.4	0	0	0
296	1967	0	0	0	0	0	0	0	0	0	0	0	0		295	1960.4	2	0.00795862	0	0	0	0	0	0	1	0.00455851	2	0.0077991		296	1967	1	0.00342313	0	0	0	0	0	0	0	0	0	0		296	1967	0	0	0
297	1973.6	0	0	0	0	0	0	0	0	0	0	0	0		296	1967	2	0.00795862	0	0	0	0	0	0	2	0.00911702	1	0.00389955		297	1973.6	0	0	0	0	0	0	0	0	0	0	0	0		297	1973.6	0	0	0
298	1980.2	0	0	0	0	0	0	0	0	0	0	0	0		297	1973.6	1	0.00397931	0	0	0	0	0	0	0	0	0	0		298	1980.2	0	0	0	0	0	0	0	0	0	0	0	0		298	1980.2	0	0	0
299	1986.8	0	0	0	0	0	0	0	0	0	0	0	0		298	1980.2	2	0.00795862	0	0	0	0	0	0	0	0	1	0.00389955		299	1986.8	0	0	0	0	0	0	0	0	0	0	0	0		299	1986.8	0	0	0
300	1993.4	0	0	0	0	0	0	0	0	0	0	0	0		299	1986.8	1	0.00397931	0	0	0	0	0	0	0	0	0	0		300	1993.4	0	0	0	0	0	0	0	0	0	0	0	0		300	1993.4	0	0	0
	2000														300	1993.4	0	0	0	0	0	0	1	0.00482859	1	0.00455851	0	0			2000															2000
																2000
[truncated: 121 more columns]

## Sheet: S1D
linear X bin							log X bin
Bin Number		wt 7hr__01.#		tny 10hr__01			Bin Number		wt 7hr__01.#		tny 10hr__01
	Bin Volume	m3	Diff.	.#m3	Diff.			Bin Volume	m3	Diff.	.#m3	Diff.
	(Lower)	Diff.	Number	Diff.	Number			(Lower)	Diff.	Number	Diff.	Number
	µm^3	Number	%	Number	%			µm^3	Number	%	Number	%
1	20	71	0.975543	85	1.77676		1	20	3	0.0412201	6	0.125418
2	26.6	34	0.467161	89	1.86037		2	20.3094	1	0.01374	4	0.083612
3	33.2	43	0.590822	57	1.19147		3	20.6235	1	0.01374	7	0.146321
4	39.8	35	0.480901	59	1.23328		4	20.9426	7	0.0961803	4	0.083612
5	46.4	24	0.329761	80	1.67224		5	21.2665	3	0.0412201	4	0.083612
6	53	36	0.494641	83	1.73495		6	21.5955	4	0.0549602	6	0.125418
7	59.6	26	0.357241	89	1.86037		7	21.9296	7	0.0961803	8	0.167224
8	66.2	21	0.288541	81	1.69314		8	22.2688	6	0.0824402	5	0.104515
9	72.8	25	0.343501	87	1.81856		9	22.6133	8	0.10992	2	0.041806
10	79.4	29	0.398461	94	1.96488		10	22.9631	3	0.0412201	6	0.125418
11	86	27	0.370981	118	2.46656		11	23.3183	3	0.0412201	1	0.020903
12	92.6	34	0.467161	100	2.0903		12	23.679	4	0.0549602	3	0.062709
13	99.2	37	0.508381	108	2.25752		13	24.0453	6	0.0824402	7	0.146321
14	105.8	72	0.989283	108	2.25752		14	24.4172	1	0.01374	2	0.041806
15	112.4	61	0.838142	118	2.46656		15	24.795	2	0.0274801	2	0.041806
16	119	123	1.69002	112	2.34114		16	25.1785	6	0.0824402	6	0.125418
17	125.6	124	1.70376	113	2.36204		17	25.568	2	0.0274801	5	0.104515
18	132.2	161	2.21215	132	2.7592		18	25.9635	1	0.01374	5	0.104515
19	138.8	151	2.07475	130	2.71739		19	26.3651	5	0.0687002	9	0.188127
20	145.4	188	2.58313	101	2.1112		20	26.773	3	0.0412201	5	0.104515
21	152	210	2.88541	109	2.27843		21	27.1871	3	0.0412201	7	0.146321
22	158.6	213	2.92663	116	2.42475		22	27.6077	1	0.01374	11	0.229933
23	165.2	210	2.88541	96	2.00669		23	28.0347	1	0.01374	4	0.083612
24	171.8	212	2.91289	107	2.23662		24	28.4684	3	0.0412201	5	0.104515
25	178.4	199	2.73427	113	2.36204		25	28.9088	3	0.0412201	6	0.125418
26	185	258	3.54493	100	2.0903		26	29.356	3	0.0412201	7	0.146321
27	191.6	230	3.16021	101	2.1112		27	29.8101	5	0.0687002	2	0.041806
28	198.2	217	2.98159	109	2.27843		28	30.2712	1	0.01374	6	0.125418
29	204.8	237	3.25639	95	1.98579		29	30.7395	5	0.0687002	7	0.146321
30	211.4	227	3.11899	89	1.86037		30	31.215	1	0.01374	10	0.20903
31	218	219	3.00907	91	1.90217		31	31.6979	0	0	6	0.125418
32	224.6	205	2.81671	82	1.71405		32	32.1882	2	0.0274801	3	0.062709
33	231.2	203	2.78923	70	1.46321		33	32.6861	1	0.01374	3	0.062709
34	237.8	191	2.62435	87	1.81856		34	33.1917	4	0.0549602	9	0.188127
35	244.4	204	2.80297	71	1.48411		35	33.7052	2	0.0274801	5	0.104515
36	251	178	2.44573	72	1.50502		36	34.2266	4	0.0549602	4	0.083612
37	257.6	149	2.04727	69	1.44231		37	34.756	2	0.0274801	4	0.083612
38	264.2	161	2.21215	61	1.27508		38	35.2937	7	0.0961803	6	0.125418
39	270.8	180	2.47321	61	1.27508		39	35.8396	4	0.0549602	6	0.125418
40	277.4	152	2.08849	43	0.898829		40	36.394	0	0	1	0.020903
41	284	144	1.97857	54	1.12876		41	36.957	4	0.0549602	4	0.083612
42	290.6	136	1.86865	57	1.19147		42	37.5287	7	0.0961803	5	0.104515
43	297.2	152	2.08849	46	0.961538		43	38.1092	3	0.0412201	5	0.104515
44	303.8	118	1.62132	47	0.982441		44	38.6987	4	0.0549602	3	0.062709
45	310.4	111	1.52514	38	0.794314		45	39.2974	2	0.0274801	6	0.125418
46	317	123	1.69002	40	0.83612		46	39.9053	5	0.0687002	10	0.20903
47	323.6	111	1.52514	28	0.585284		47	40.5225	2	0.0274801	6	0.125418
48	330.2	111	1.52514	36	0.752508		48	41.1494	4	0.0549602	0	0
49	336.8	78	1.07172	28	0.585284		49	41.7859	5	0.0687002	9	0.188127
50	343.4	76	1.04424	30	0.62709		50	42.4323	3	0.0412201	7	0.146321
51	350	72	0.989283	32	0.668896		51	43.0887	2	0.0274801	5	0.104515
52	356.6	67	0.920583	40	0.83612		52	43.7552	5	0.0687002	5	0.104515
53	363.2	53	0.728222	34	0.710702		53	44.4321	4	0.0549602	3	0.062709
54	369.8	49	0.673262	31	0.647993		54	45.1194	4	0.0549602	5	0.104515
55	376.4	40	0.549602	18	0.376254		55	45.8174	2	0.0274801	8	0.167224
56	383	49	0.673262	15	0.313545		56	46.5261	5	0.0687002	9	0.188127
57	389.6	50	0.687002	20	0.41806		57	47.2458	3	0.0412201	9	0.188127
58	396.2	27	0.370981	19	0.397157		58	47.9767	1	0.01374	9	0.188127
59	402.8	29	0.398461	16	0.334448		59	48.7188	8	0.10992	9	0.188127
60	409.4	34	0.467161	18	0.376254		60	49.4724	2	0.0274801	8	0.167224
61	416	25	0.343501	14	0.292642		61	50.2377	1	0.01374	6	0.125418
62	422.6	25	0.343501	17	0.355351		62	51.0149	1	0.01374	8	0.167224
63	429.2	22	0.302281	16	0.334448		63	51.804	2	0.0274801	12	0.250836
64	435.8	9	0.12366	12	0.250836		64	52.6054	4	0.0549602	15	0.313545
65	442.4	21	0.288541	10	0.20903		65	53.4191	7	0.0961803	11	0.229933
66	449	16	0.219841	10	0.20903		66	54.2455	1	0.01374	8	0.167224
67	455.6	10	0.1374	11	0.229933		67	55.0846	2	0.0274801	14	0.292642
68	462.2	15	0.206101	13	0.271739		68	55.9367	10	0.1374	7	0.146321
69	468.8	10	0.1374	18	0.376254		69	56.802	5	0.0687002	13	0.271739
70	475.4	10	0.1374	16	0.334448		70	57.6806	5	0.0687002	9	0.188127
71	482	7	0.0961803	10	0.20903		71	58.5729	2	0.0274801	12	0.250836
72	488.6	11	0.15114	13	0.271739		72	59.479	5	0.0687002	13	0.271739
73	495.2	10	0.1374	16	0.334448		73	60.399	3	0.0412201	7	0.146321
74	501.8	9	0.12366	10	0.20903		74	61.3334	4	0.0549602	11	0.229933
75	508.4	8	0.10992	8	0.167224		75	62.2821	3	0.0412201	13	0.271739
76	515	5	0.0687002	6	0.125418		76	63.2456	5	0.0687002	18	0.376254
77	521.6	2	0.0274801	6	0.125418		77	64.2239	1	0.01374	15	0.313545
78	528.2	1	0.01374	16	0.334448		78	65.2174	5	0.0687002	16	0.334448
79	534.8	6	0.0824402	8	0.167224		79	66.2262	1	0.01374	10	0.20903
80	541.4	5	0.0687002	9	0.188127		80	67.2507	2	0.0274801	6	0.125418
81	548	1	0.01374	11	0.229933		81	68.291	3	0.0412201	16	0.334448
82	554.6	1	0.01374	6	0.125418		82	69.3474	5	0.0687002	18	0.376254
83	561.2	1	0.01374	5	0.104515		83	70.4201	5	0.0687002	15	0.313545
84	567.8	2	0.0274801	9	0.188127		84	71.5094	5	0.0687002	13	0.271739
85	574.4	1	0.01374	2	0.041806		85	72.6156	3	0.0412201	16	0.334448
86	581	3	0.0412201	5	0.104515		86	73.7389	3	0.0412201	16	0.334448
87	587.6	1	0.01374	5	0.104515		87	74.8796	4	0.0549602	14	0.292642
88	594.2	1	0.01374	8	0.167224		88	76.0379	4	0.0549602	12	0.250836
89	600.8	0	0	5	0.104515		89	77.2141	7	0.0961803	16	0.334448
90	607.4	0	0	3	0.062709		90	78.4085	4	0.0549602	18	0.376254
91	614	2	0.0274801	6	0.125418		91	79.6214	3	0.0412201	19	0.397157
92	620.6	1	0.01374	9	0.188127		92	80.8531	5	0.0687002	21	0.438963
93	627.2	2	0.0274801	5	0.104515		93	82.1038	5	0.0687002	24	0.501672
94	633.8	0	0	3	0.062709		94	83.3739	7	0.0961803	14	0.292642
95	640.4	1	0.01374	8	0.167224		95	84.6636	9	0.12366	12	0.250836
96	647	0	0	2	0.041806		96	85.9733	2	0.0274801	27	0.564381
97	653.6	1	0.01374	6	0.125418		97	87.3032	9	0.12366	23	0.480769
98	660.2	0	0	3	0.062709		98	88.6537	6	0.0824402	21	0.438963
99	666.8	1	0.01374	6	0.125418		99	90.025	3	0.0412201	28	0.585284
100	673.4	0	0	2	0.041806		100	91.4176	7	0.0961803	26	0.543478
101	680	1	0.01374	3	0.062709		101	92.8318	11	0.15114	19	0.397157
102	686.6	0	0	2	0.041806		102	94.2678	7	0.0961803	20	0.41806
103	693.2	0	0	3	0.062709		103	95.726	5	0.0687002	23	0.480769
104	699.8	2	0.0274801	5	0.104515		104	97.2068	7	0.0961803	31	0.647993
105	706.4	2	0.0274801	4	0.083612		105	98.7105	7	0.0961803	21	0.438963
106	713	0	0	4	0.083612		106	100.237	6	0.0824402	27	0.564381
107	719.6	0	0	3	0.062709		107	101.788	14	0.192361	26	0.543478
108	726.2	0	0	3	0.062709		108	103.363	9	0.12366	24	0.501672
109	732.8	1	0.01374	3	0.062709		109	104.961	12	0.16488	32	0.668896
110	739.4	1	0.01374	6	0.125418		110	106.585	17	0.233581	25	0.522575
111	746	0	0	3	0.062709		111	108.234	17	0.233581	25	0.522575
112	752.6	0	0	1	0.020903		112	109.908	21	0.288541	25	0.522575
113	759.2	0	0	6	0.125418		113	111.608	16	0.219841	36	0.752508
114	765.8	0	0	2	0.041806		114	113.335	15	0.206101	29	0.606187
115	772.4	0	0	3	0.062709		115	115.088	18	0.247321	30	0.62709
116	779	0	0	3	0.062709		116	116.868	21	0.288541	30	0.62709
117	785.6	0	0	1	0.020903		117	118.676	23	0.316021	30	0.62709
118	792.2	0	0	2	0.041806		118	120.512	31	0.425941	25	0.522575
119	798.8	0	0	4	0.083612		119	122.376	44	0.604562	30	0.62709
120	805.4	0	0	3	0.062709		120	124.269	42	0.577082	36	0.752508
121	812	0	0	0	0		121	126.191	38	0.522121	33	0.689799
122	818.6	0	0	0	0		122	128.144	31	0.425941	37	0.773411
123	825.2	0	0	5	0.104515		123	130.126	36	0.494641	39	0.815217
124	831.8	0	0	1	0.020903		124	132.139	47	0.645782	42	0.877926
125	838.4	0	0	1	0.020903		125	134.183	51	0.700742	40	0.83612
126	845	0	0	2	0.041806		126	136.258	52	0.714482	43	0.898829
127	851.6	0	0	1	0.020903		127	138.366	47	0.645782	41	0.857023
128	858.2	0	0	0	0		128	140.507	45	0.618302	41	0.857023
129	864.8	0	0	4	0.083612		129	142.68	62	0.851882	42	0.877926
130	871.4	0	0	2	0.041806		130	144.887	59	0.810662	40	0.83612
131	878	0	0	1	0.020903		131	147.128	83	1.14042	34	0.710702
132	884.6	0	0	2	0.041806		132	149.404	49	0.673262	35	0.731605
133	891.2	0	0	1	0.020903		133	151.716	64	0.879362	42	0.877926
134	897.8	0	0	2	0.041806		134	154.062	79	1.08546	34	0.710702
135	904.4	0	0	3	0.062709		135	156.446	84	1.15416	43	0.898829
136	911	0	0	0	0		136	158.866	79	1.08546	34	0.710702
137	917.6	0	0	0	0		137	161.323	85	1.1679	51	1.06605
138	924.2	0	0	0	0		138	163.819	78	1.07172	45	0.940635
139	930.8	0	0	0	0		139	166.353	76	1.04424	35	0.731605
140	937.4	0	0	0	0		140	168.926	87	1.19538	41	0.857023
141	944	2	0.0274801	1	0.020903		141	171.539	87	1.19538	46	0.961538
142	950.6	0	0	0	0		142	174.193	80	1.0992	41	0.857023
143	957.2	0	0	0	0		143	176.887	89	1.22286	47	0.982441
144	963.8	0	0	2	0.041806		144	179.624	80	1.0992	38	0.794314
145	970.4	0	0	0	0		145	182.402	95	1.3053	53	1.10786
146	977	0	0	0	0		146	185.224	115	1.5801	44	0.919732
147	983.6	0	0	0	0		147	188.089	107	1.47018	45	0.940635
148	990.2	0	0	0	0		148	190.999	113	1.55262	48	1.00334
149	996.8	0	0	0	0		149	193.953	104	1.42896	44	0.919732
150	1003.4	0	0	0	0		150	196.953	88	1.20912	43	0.898829
151	1010	0	0	0	0		151	200	113	1.55262	47	0.982441
152	1016.6	0	0	0	0		152	203.094	94	1.29156	60	1.25418
153	1023.2	0	0	1	0.020903		153	206.235	125	1.7175	51	1.06605
154	1029.8	0	0	1	0.020903		154	209.426	120	1.6488	37	0.773411
155	1036.4	0	0	0	0		155	212.665	104	1.42896	44	0.919732
156	1043	0	0	0	0		156	215.955	120	1.6488	49	1.02425
157	1049.6	0	0	0	0		157	219.296	105	1.4427	51	1.06605
158	1056.2	0	0	0	0		158	222.688	120	1.6488	37	0.773411
159	1062.8	0	0	2	0.041806		159	226.133	105	1.4427	42	0.877926
160	1069.4	1	0.01374	0	0		160	229.631	117	1.60758	36	0.752508
161	1076	1	0.01374	0	0		161	233.183	110	1.5114	47	0.982441
162	1082.6	0	0	0	0		162	236.79	97	1.33278	44	0.919732
163	1089.2	0	0	0	0		163	240.453	109	1.49766	50	1.04515
164	1095.8	0	0	0	0		164	244.172	124	1.70376	36	0.752508
165	1102.4	0	0	1	0.020903		165	247.95	113	1.55262	50	1.04515
166	1109	1	0.01374	0	0		166	251.785	114	1.56636	41	0.857023
167	1115.6	0	0	0	0		167	255.68	92	1.26408	45	0.940635
168	1122.2	0	0	0	0		168	259.635	90	1.2366	37	0.773411
169	1128.8	0	0	0	0		169	263.651	91	1.25034	40	0.83612
170	1135.4	0	0	0	0		170	267.73	116	1.59384	36	0.752508
171	1142	0	0	0	0		171	271.871	111	1.52514	34	0.710702
172	1148.6	0	0	0	0		172	276.077	94	1.29156	37	0.773411
173	1155.2	0	0	0	0		173	280.348	105	1.4427	29	0.606187
174	1161.8	0	0	0	0		174	284.684	83	1.14042	36	0.752508
175	1168.4	0	0	0	0		175	289.088	114	1.56636	40	0.83612
176	1175	1	0.01374	1	0.020903		176	293.56	93	1.27782	38	0.794314
177	1181.6	0	0	0	0		177	298.101	100	1.374	33	0.689799
178	1188.2	0	0	0	0		178	302.712	87	1.19538	25	0.522575
179	1194.8	0	0	0	0		179	307.395	92	1.26408	35	0.731605
180	1201.4	0	0	0	0		180	312.15	76	1.04424	29	0.606187
181	1208	0	0	0	0		181	316.979	97	1.33278	29	0.606187
182	1214.6	0	0	0	0		182	321.882	76	1.04424	23	0.480769
183	1221.2	0	0	0	0		183	326.861	89	1.22286	25	0.522575
184	1227.8	1	0.01374	0	0		184	331.917	89	1.22286	29	0.606187
185	1234.4	0	0	0	0		185	337.052	60	0.824402	22	0.459866
186	1241	0	0	0	0		186	342.266	62	0.851882	21	0.438963
187	1247.6	0	0	1	0.020903		187	347.56	57	0.783182	29	0.606187
188	1254.2	0	0	0	0		188	352.937	64	0.879362	23	0.480769
189	1260.8	0	0	0	0		189	358.396	49	0.673262	37	0.773411
190	1267.4	0	0	0	0		190	363.94	45	0.618302	30	0.62709
191	1274	0	0	0	0		191	369.57	50	0.687002	24	0.501672
192	1280.6	1	0.01374	0	0		192	375.287	30	0.412201	18	0.376254
193	1287.2	1	0.01374	0	0		193	381.092	45	0.618302	15	0.313545
194	1293.8	0	0	0	0		194	386.987	34	0.467161	16	0.334448
195	1300.4	0	0	0	0		195	392.974	46	0.632042	17	0.355351
196	1307	0	0	0	0		196	399.053	27	0.370981	19	0.397157
197	1313.6	0	0	0	0		197	405.225	24	0.329761	15	0.313545
198	1320.2	0	0	1	0.020903		198	411.494	30	0.412201	15	0.313545
199	1326.8	0	0	1	0.020903		199	417.859	29	0.398461	16	0.334448
200	1333.4	0	0	0	0		200	424.323	19	0.261061	20	0.41806
201	1340	0	0	0	0		201	430.887	22	0.302281	12	0.250836
202	1346.6	0	0	0	0		202	437.552	9	0.12366	12	0.250836
203	1353.2	0	0	0	0		203	444.321	26	0.357241	10	0.20903
204	1359.8	0	0	0	0		204	451.194	12	0.16488	12	0.250836
205	1366.4	0	0	0	0		205	458.174	14	0.192361	12	0.250836
206	1373	0	0	0	0		206	465.261	10	0.1374	19	0.397157
207	1379.6	1	0.01374	0	0		207	472.458	15	0.206101	20	0.41806
208	1386.2	0	0	0	0		208	479.767	7	0.0961803	11	0.229933
209	1392.8	0	0	0	0		209	487.188	13	0.178621	13	0.271739
210	1399.4	0	0	1	0.020903		210	494.724	12	0.16488	18	0.376254
211	1406	1	0.01374	0	0		211	502.377	9	0.12366	12	0.250836
212	1412.6	0	0	0	0		212	510.149	8	0.10992	7	0.146321
213	1419.2	0	0	0	0		213	518.04	5	0.0687002	7	0.146321
214	1425.8	0	0	0	0		214	526.054	0	0	17	0.355351
215	1432.4	0	0	0	0		215	534.191	8	0.10992	15	0.313545
216	1439	0	0	0	0		216	542.455	4	0.0549602	11	0.229933
217	1445.6	0	0	0	0		217	550.846	2	0.0274801	7	0.146321
218	1452.2	0	0	0	0		218	559.367	1	0.01374	8	0.167224
219	1458.8	0	0	0	0		219	568.02	3	0.0412201	10	0.20903
220	1465.4	0	0	0	0		220	576.806	2	0.0274801	4	0.083612
221	1472	0	0	0	0		221	585.729	2	0.0274801	8	0.167224
222	1478.6	0	0	0	0		222	594.79	1	0.01374	8	0.167224
223	1485.2	0	0	0	0		223	603.99	0	0	7	0.146321
224	1491.8	0	0	0	0		224	613.333	3	0.0412201	10	0.20903
225	1498.4	0	0	0	0		225	622.821	1	0.01374	10	0.20903
226	1505	0	0	0	0		226	632.456	1	0.01374	5	0.104515
227	1511.6	1	0.01374	1	0.020903		227	642.239	1	0.01374	7	0.146321
228	1518.2	0	0	0	0		228	652.174	1	0.01374	10	0.20903
229	1524.8	0	0	0	0		229	662.262	1	0.01374	5	0.104515
230	1531.4	0	0	0	0		230	672.507	0	0	6	0.125418
231	1538	0	0	0	0		231	682.91	1	0.01374	2	0.041806
232	1544.6	0	0	0	0		232	693.474	1	0.01374	8	0.167224
233	1551.2	0	0	0	0		233	704.201	3	0.0412201	5	0.104515
234	1557.8	1	0.01374	0	0		234	715.094	0	0	6	0.125418
235	1564.4	0	0	0	0		235	726.156	1	0.01374	5	0.104515
236	1571	0	0	0	0		236	737.389	1	0.01374	9	0.188127
237	1577.6	0	0	0	0		237	748.796	0	0	4	0.083612
238	1584.2	0	0	0	0		238	760.379	0	0	6	0.125418
239	1590.8	0	0	0	0		239	772.141	0	0	6	0.125418
240	1597.4	0	0	0	0		240	784.085	0	0	2	0.041806
241	1604	0	0	0	0		241	796.214	0	0	7	0.146321
242	1610.6	1	0.01374	0	0		242	808.531	0	0	1	0.020903
243	1617.2	0	0	0	0		243	821.038	0	0	5	0.104515
244	1623.8	0	0	0	0		244	833.739	0	0	2	0.041806
245	1630.4	0	0	0	0		245	846.636	0	0	3	0.062709
246	1637	0	0	0	0		246	859.733	0	0	4	0.083612
247	1643.6	1	0.01374	0	0		247	873.032	0	0	3	0.062709
248	1650.2	0	0	0	0		248	886.537	0	0	4	0.083612
249	1656.8	1	0.01374	0	0		249	900.25	0	0	4	0.083612
250	1663.4	0	0	0	0		250	914.176	0	0	0	0
251	1670	0	0	0	0		251	928.318	0	0	0	0
252	1676.6	0	0	0	0		252	942.678	2	0.0274801	1	0.020903
253	1683.2	0	0	0	0		253	957.26	0	0	2	0.041806
254	1689.8	0	0	0	0		254	972.068	0	0	0	0
255	1696.4	1	0.01374	0	0		255	987.105	0	0	0	0
256	1703	0	0	0	0		256	1002.37	0	0	0	0
257	1709.6	0	0	0	0		257	1017.88	0	0	1	0.020903
258	1716.2	0	0	0	0		258	1033.63	0	0	1	0.020903
259	1722.8	1	0.01374	0	0		259	1049.61	0	0	2	0.041806
260	1729.4	0	0	0	0		260	1065.85	2	0.0274801	0	0
261	1736	0	0	0	0		261	1082.34	0	0	0	0
262	1742.6	0	0	0	0		262	1099.08	1	0.01374	1	0.020903
263	1749.2	0	0	0	0		263	1116.08	0	0	0	0
264	1755.8	0	0	0	0		264	1133.35	0	0	0	0
265	1762.4	0	0	0	0		265	1150.88	0	0	0	0
266	1769	0	0	0	0		266	1168.68	1	0.01374	1	0.020903
267	1775.6	0	0	0	0		267	1186.76	0	0	0	0
268	1782.2	0	0	0	0		268	1205.12	0	0	0	0
269	1788.8	0	0	0	0		269	1223.76	1	0.01374	0	0
270	1795.4	0	0	0	0		270	1242.69	0	0	1	0.020903
271	1802	0	0	0	0		271	1261.91	0	0	0	0
272	1808.6	0	0	0	0		272	1281.44	2	0.0274801	0	0
273	1815.2	0	0	0	0		273	1301.26	0	0	0	0
274	1821.8	0	0	0	0		274	1321.39	0	0	2	0.041806
275	1828.4	0	0	0	0		275	1341.83	0	0	0	0
276	1835	0	0	0	0		276	1362.58	0	0	0	0
277	1841.6	0	0	0	0		277	1383.66	1	0.01374	0	0
278	1848.2	0	0	0	0		278	1405.07	1	0.01374	1	0.020903
279	1854.8	0	0	0	0		279	1426.8	0	0	0	0
280	1861.4	0	0	0	0		280	1448.87	0	0	0	0
281	1868	0	0	0	0		281	1471.28	0	0	0	0
282	1874.6	0	0	0	0		282	1494.04	1	0.01374	1	0.020903
283	1881.2	0	0	0	0		283	1517.16	0	0	0	0
284	1887.8	0	0	0	0		284	1540.62	1	0.01374	0	0
285	1894.4	0	0	0	0		285	1564.46	0	0	0	0
286	1901	0	0	0	0		286	1588.66	0	0	0	0
287	1907.6	0	0	0	0		287	1613.23	1	0.01374	0	0
288	1914.2	0	0	0	0		288	1638.19	2	0.0274801	0	0
289	1920.8	0	0	0	0		289	1663.53	0	0	0	0
290	1927.4	0	0	0	0		290	1689.26	1	0.01374	0	0
291	1934	0	0	0	0		291	1715.39	1	0.01374	0	0
292	1940.6	0	0	0	0		292	1741.93	0	0	0	0
293	1947.2	0	0	0	0		293	1768.87	0	0	0	0
294	1953.8	0	0	0	0		294	1796.24	0	0	0	0
295	1960.4	0	0	0	0		295	1824.02	0	0	0	0
296	1967	0	0	0	0		296	1852.24	0	0	0	0
297	1973.6	0	0	0	0		297	1880.89	0	0	0	0
298	1980.2	0	0	0	0		298	1909.99	0	0	0	0
299	1986.8	0	0	0	0		299	1939.53	0	0	0	0
300	1993.4	0	0	0	0		300	1969.53	0	0	0	0
	2000							2000

## Sheet: S2A
linear X bin																	log X bin
Bin Number		gTNY tny__01		tny rep2__03		cdkg1_01.#m3		wild type__0		dp-__01.#m3		mat3__01.#m3		tny rep1__18			Bin Number		gTNY tny__01		tny rep2__03		cdkg1_01.#m3		wild type__0		dp-__01.#m3		mat3__01.#m3		tny rep1__18
	Bin Volume	.#m3	Diff.	.#m3	Diff.	Diff.	Diff.	3.#m3	Diff.	Diff.	Diff.	Diff.	Diff.	4_01.#M3	Diff.			Bin Volume	.#m3	Diff.	.#m3	Diff.	Diff.	Diff.	3.#m3	Diff.	Diff.	Diff.	Diff.	Diff.	4_01.#M3	Diff.
	(Lower)	Diff.	Number	Diff.	Number	Number	Number	Diff.	Number	Number	Number	Number	Number	Diff.	Number			(Lower)	Diff.	Number	Diff.	Number	Number	Number	Diff.	Number	Number	Number	Number	Number	Diff.	Number
	µm^3	Number	%	Number	%		%	Number	%		%		%	Number	%			µm^3	Number	%	Number	%		%	Number	%		%		%	Number	%
1	20	144	0.391762	304	1.5625	20	0.436872	184	0.439204	217	0.610099	13875	20.4939	1367	1.5303		1	20	9	0.0244851	13	0.0668174	1	0.0218436	11	0.0262567	17	0.0477958	551	0.813849	31	0.0347032
2	26.6	156	0.424409	563	2.89371	15	0.327654	189	0.451139	142	0.399235	13625	20.1247	2950	3.3024		2	20.3094	14	0.038088	23	0.118215	1	0.0218436	8	0.0190958	15	0.0421727	602	0.889178	48	0.0537339
3	33.2	306	0.832494	1157	5.94675	8	0.174749	706	1.68521	111	0.312078	10353	15.2918	6900	7.72426		3	20.6235	8	0.0217646	15	0.077097	0	0	7	0.0167088	11	0.0309267	650	0.960076	43	0.0481367
4	39.8	1066	2.90013	1726	8.8713	10	0.218436	2308	5.50914	125	0.35144	6709	9.90946	9415	10.5397		4	20.9426	6	0.0163234	9	0.0462582	2	0.0436872	12	0.0286437	15	0.0421727	633	0.934966	50	0.0559729
5	46.4	2323	6.31988	1968	10.1151	12	0.262123	3911	9.33547	214	0.601664	4341	6.41183	9803	10.974		5	21.2665	5	0.0136029	11	0.0565378	4	0.0873744	8	0.0190958	13	0.0365497	624	0.921673	50	0.0559729
6	53	3431	9.33428	1944	9.99178	17	0.371341	4473	10.6769	597	1.67848	2946	4.35136	9327	10.4412		6	21.5955	5	0.0136029	19	0.0976563	5	0.109218	13	0.0310307	6	0.0168691	692	1.02211	60	0.0671674
7	59.6	3681	10.0144	1865	9.58573	44	0.961118	4542	10.8416	1306	3.67184	2199	3.24801	8429	9.43591		7	21.9296	4	0.0108823	13	0.0668174	1	0.0218436	14	0.0334177	8	0.0224921	738	1.09006	53	0.0593312
8	66.2	3462	9.41861	1621	8.33162	111	2.42464	4396	10.4931	1821	5.11977	1710	2.52574	7289	8.15972		8	22.2688	3	0.00816171	14	0.0719572	1	0.0218436	7	0.0167088	14	0.0393612	737	1.08858	70	0.078362
9	72.8	3221	8.76296	1358	6.97985	257	5.61381	4096	9.77706	2222	6.24719	1427	2.10774	6240	6.98541		9	22.6133	10	0.0272057	15	0.077097	0	0	4	0.00954791	12	0.0337382	807	1.19197	72	0.0806009
10	79.4	2874	7.81892	1099	5.64864	345	7.53604	3510	8.37829	2282	6.41588	1170	1.72814	5180	5.79879		10	22.9631	7	0.019044	15	0.077097	0	0	9	0.0214828	14	0.0393612	728	1.07528	88	0.0985122
11	86	2649	7.20679	879	4.51789	367	8.0166	2857	6.81959	2358	6.62955	1053	1.55532	4168	4.6659		11	23.3183	5	0.0136029	16	0.0822368	0	0	5	0.0119349	14	0.0393612	788	1.16391	80	0.0895566
12	92.6	2220	6.03967	700	3.59786	371	8.10398	2248	5.36592	2332	6.55646	960	1.41796	3354	3.75466		12	23.679	5	0.0136029	21	0.107936	1	0.0218436	13	0.0310307	15	0.0421727	817	1.20674	75	0.0839593
13	99.2	1777	4.83445	579	2.97595	306	6.68414	1743	4.1605	2410	6.77575	873	1.28946	2641	2.95649		13	24.0453	6	0.0163234	15	0.077097	0	0	6	0.0143219	13	0.0365497	781	1.15357	100	0.111946
14	105.8	1494	4.06453	477	2.45169	297	6.48755	1293	3.08636	2351	6.60987	767	1.13289	2124	2.37773		14	24.4172	5	0.0136029	11	0.0565378	1	0.0218436	13	0.0310307	7	0.0196806	856	1.26435	99	0.110826
15	112.4	1204	3.27557	420	2.15872	270	5.89777	1022	2.43949	2054	5.77485	718	1.06051	1755	1.96465		15	24.795	11	0.0299263	17	0.0873766	2	0.0436872	11	0.0262567	8	0.0224921	853	1.25991	99	0.110826
16	119	977	2.658	340	1.74753	245	5.35168	929	2.2175	2086	5.86482	640	0.945305	1472	1.64784		16	25.1785	6	0.0163234	21	0.107936	1	0.0218436	10	0.0238698	9	0.0253036	755	1.11516	95	0.106348
17	125.6	809	2.20094	273	1.40317	237	5.17693	761	1.81649	1841	5.176	562	0.830096	1199	1.34223		17	25.568	14	0.038088	18	0.0925164	0	0	13	0.0310307	11	0.0309267	904	1.33524	74	0.0828398
18	132.2	694	1.88808	208	1.06908	197	4.30319	596	1.42264	1587	4.46188	519	0.766583	961	1.0758		18	25.9635	14	0.038088	25	0.128495	0	0	13	0.0310307	9	0.0253036	852	1.25844	103	0.115304
19	138.8	605	1.64594	184	0.945724	197	4.30319	451	1.07653	1461	4.10763	465	0.686823	742	0.830637		19	26.3651	9	0.0244851	24	0.123355	2	0.0436872	8	0.0190958	14	0.0393612	856	1.26435	116	0.129857
20	145.4	493	1.34124	177	0.909745	158	3.45129	354	0.84499	1201	3.37663	427	0.630696	617	0.690705		20	26.773	8	0.0217646	35	0.179893	0	0	8	0.0190958	12	0.0337382	903	1.33377	114	0.127618
21	152	384	1.0447	158	0.812089	149	3.2547	243	0.580035	970	2.72717	309	0.456405	494	0.553012		21	27.1871	14	0.038088	24	0.123355	3	0.0655308	11	0.0262567	15	0.0421727	924	1.36478	121	0.135454
22	158.6	357	0.971244	137	0.704153	137	2.99257	206	0.491717	887	2.49381	307	0.453451	444	0.497039		22	27.6077	8	0.0217646	26	0.133635	0	0	11	0.0262567	12	0.0337382	926	1.36774	132	0.147768
23	165.2	310	0.843377	88	0.452303	105	2.29358	151	0.360433	742	2.08614	244	0.360398	368	0.41196		23	28.0347	8	0.0217646	28	0.143914	0	0	9	0.0214828	5	0.0140576	1032	1.5243	134	0.150007
24	171.8	269	0.731833	82	0.421464	108	2.35911	104	0.248246	617	1.73471	224	0.330857	294	0.32912		24	28.4684	10	0.0272057	37	0.190173	1	0.0218436	13	0.0310307	14	0.0393612	900	1.32934	127	0.142171
25	178.4	246	0.66926	69	0.354646	74	1.61643	93	0.221989	539	1.51541	186	0.274729	245	0.274267		25	28.9088	14	0.038088	32	0.164474	2	0.0436872	8	0.0190958	11	0.0309267	910	1.34411	157	0.175755
26	185	205	0.557717	63	0.323808	66	1.44168	75	0.179023	468	1.31579	162	0.23928	213	0.238444		26	29.356	12	0.0326468	31	0.159334	1	0.0218436	13	0.0310307	10	0.0281152	909	1.34263	156	0.174635
27	191.6	171	0.465218	60	0.308388	65	1.41983	73	0.174249	406	1.14148	133	0.196446	171	0.191427		27	29.8101	14	0.038088	35	0.179893	1	0.0218436	11	0.0262567	7	0.0196806	1017	1.50215	222	0.24852
28	198.2	169	0.459776	69	0.354646	40	0.873744	61	0.145606	352	0.989654	117	0.172814	164	0.183591		28	30.2712	14	0.038088	26	0.133635	0	0	17	0.0405786	5	0.0140576	899	1.32786	209	0.233967
29	204.8	133	0.361836	61	0.313528	55	1.2014	27	0.0644484	267	0.750675	88	0.129979	121	0.135454		29	30.7395	13	0.0353674	42	0.215872	4	0.0873744	13	0.0310307	9	0.0253036	989	1.46079	286	0.320165
30	211.4	115	0.312866	61	0.313528	44	0.961118	41	0.097866	244	0.68601	81	0.11964	112	0.125379		30	31.215	8	0.0217646	40	0.205592	0	0	22	0.0525135	10	0.0281152	977	1.44307	277	0.31009
31	218	107	0.291101	54	0.277549	31	0.677152	25	0.0596744	193	0.542623	59	0.0871453	107	0.119782		31	31.6979	13	0.0353674	48	0.246711	0	0	17	0.0405786	9	0.0253036	970	1.43273	296	0.331359
32	224.6	96	0.261175	55	0.282689	37	0.808213	24	0.0572874	164	0.461089	28	0.0413571	99	0.110826		32	32.1882	9	0.0244851	70	0.359786	1	0.0218436	18	0.0429656	8	0.0224921	967	1.4283	320	0.358226
33	231.2	66	0.179558	42	0.215872	16	0.349498	33	0.0787702	137	0.385178	39	0.0576045	70	0.078362		33	32.6861	9	0.0244851	78	0.400905	0	0	17	0.0405786	5	0.0140576	937	1.38399	355	0.397407
34	237.8	66	0.179558	50	0.25699	23	0.502403	14	0.0334177	108	0.303644	40	0.0590816	63	0.0705258		34	33.1917	12	0.0326468	80	0.411184	0	0	26	0.0620614	17	0.0477958	968	1.42977	395	0.442186
35	244.4	67	0.182278	43	0.221012	18	0.393185	18	0.0429656	86	0.24179	30	0.0443112	58	0.0649285		35	33.7052	25	0.0680143	56	0.287829	0	0	31	0.0739963	10	0.0281152	989	1.46079	423	0.47353
36	251	41	0.111543	43	0.221012	20	0.436872	16	0.0381916	86	0.24179	22	0.0324949	42	0.0470172		36	34.2266	24	0.0652937	79	0.406044	1	0.0218436	33	0.0787702	9	0.0253036	884	1.3057	467	0.522787
37	257.6	60	0.163234	42	0.215872	11	0.24028	13	0.0310307	53	0.14901	19	0.0280637	35	0.039181		37	34.756	19	0.0516908	88	0.452303	2	0.0436872	29	0.0692223	7	0.0196806	953	1.40762	488	0.546295
38	264.2	35	0.09522	27	0.138775	11	0.24028	5	0.0119349	70	0.196806	29	0.0428341	34	0.0380615		38	35.2937	20	0.0544114	81	0.416324	0	0	43	0.10264	9	0.0253036	877	1.29536	586	0.656002
39	270.8	28	0.076176	25	0.128495	10	0.218436	11	0.0262567	63	0.177125	21	0.0310178	28	0.0313448		39	35.8396	19	0.0516908	75	0.385485	0	0	56	0.133671	8	0.0224921	907	1.33967	581	0.650405
40	277.4	37	0.100661	26	0.133635	12	0.262123	3	0.00716093	57	0.160256	18	0.0265867	24	0.026867		40	36.394	31	0.0843377	89	0.457442	1	0.0218436	50	0.119349	9	0.0253036	849	1.25401	587	0.657121
41	284	26	0.0707348	32	0.164474	2	0.0436872	8	0.0190958	47	0.132141	22	0.0324949	21	0.0235086		41	36.957	26	0.0707348	99	0.50884	1	0.0218436	68	0.162314	13	0.0365497	903	1.33377	593	0.663838
42	290.6	21	0.057132	27	0.138775	7	0.152905	8	0.0190958	35	0.0984031	13	0.0192015	29	0.0324643		42	37.5287	35	0.09522	141	0.724712	1	0.0218436	90	0.214828	8	0.0224921	834	1.23185	675	0.755634
43	297.2	14	0.038088	16	0.0822368	9	0.196592	12	0.0286437	38	0.106838	12	0.0177245	17	0.0190308		43	38.1092	19	0.0516908	121	0.621916	0	0	87	0.207667	10	0.0281152	821	1.21265	738	0.826159
44	303.8	9	0.0244851	17	0.0873766	3	0.0655308	8	0.0190958	26	0.0730994	10	0.0147704	11	0.012314		44	38.6987	41	0.111543	122	0.627056	0	0	103	0.245859	5	0.0140576	756	1.11664	761	0.851907
45	310.4	12	0.0326468	21	0.107936	3	0.0655308	9	0.0214828	33	0.09278	11	0.0162474	6	0.00671674		45	39.2974	47	0.127867	145	0.745271	2	0.0436872	111	0.264954	13	0.0365497	761	1.12403	729	0.816084
46	317	12	0.0326468	10	0.051398	8	0.174749	4	0.00954791	19	0.0534188	10	0.0147704	15	0.0167919		46	39.9053	68	0.184999	147	0.755551	3	0.0655308	138	0.329403	9	0.0253036	765	1.12994	772	0.864221
47	323.6	17	0.0462497	15	0.077097	3	0.0655308	1	0.00238698	13	0.0365497	3	0.00443112	10	0.0111946		47	40.5225	69	0.187719	145	0.745271	2	0.0436872	161	0.384303	9	0.0253036	734	1.08415	823	0.921313
48	330.2	6	0.0163234	21	0.107936	3	0.0655308	3	0.00716093	12	0.0337382	7	0.0103393	14	0.0156724		48	41.1494	82	0.223087	150	0.77097	1	0.0218436	168	0.401012	11	0.0309267	707	1.04427	905	1.01311
49	336.8	8	0.0217646	14	0.0719572	2	0.0436872	4	0.00954791	12	0.0337382	6	0.00886224	11	0.012314		49	41.7859	82	0.223087	149	0.765831	0	0	170	0.405786	6	0.0168691	719	1.06199	924	1.03438
50	343.4	5	0.0136029	12	0.0616776	1	0.0218436	3	0.00716093	8	0.0224921	4	0.00590816	4	0.00447783		50	42.4323	95	0.258454	191	0.981702	0	0	231	0.551392	12	0.0337382	697	1.0295	892	0.998556
51	350	7	0.019044	12	0.0616776	3	0.0655308	1	0.00238698	9	0.0253036	5	0.0073852	5	0.00559729		51	43.0887	104	0.282939	185	0.950863	0	0	219	0.522748	9	0.0253036	686	1.01325	984	1.10155
52	356.6	5	0.0136029	12	0.0616776	0	0	5	0.0119349	12	0.0337382	8	0.0118163	3	0.00335837		52	43.7552	122	0.33191	204	1.04852	0	0	294	0.701771	15	0.0421727	565	0.834527	1050	1.17543
53	363.2	4	0.0108823	9	0.0462582	1	0.0218436	0	0	7	0.0196806	6	0.00886224	3	0.00335837		53	44.4321	139	0.378159	175	0.899465	3	0.0655308	315	0.751898	25	0.0702879	621	0.917241	1035	1.15864
54	369.8	4	0.0108823	7	0.0359786	1	0.0218436	4	0.00954791	13	0.0365497	5	0.0073852	4	0.00447783		54	45.1194	162	0.440732	178	0.914885	1	0.0218436	314	0.749511	13	0.0365497	622	0.918719	1063	1.18998
55	376.4	8	0.0217646	10	0.051398	0	0	1	0.00238698	3	0.00843455	3	0.00443112	5	0.00559729		55	45.8174	159	0.432571	217	1.11534	0	0	334	0.79725	14	0.0393612	545	0.804986	1041	1.16536
56	383	2	0.00544114	6	0.0308388	0	0	1	0.00238698	3	0.00843455	5	0.0073852	5	0.00559729		56	46.5261	176	0.47882	200	1.02796	1	0.0218436	405	0.966726	19	0.0534188	527	0.7784	1108	1.24036
57	389.6	3	0.00816171	5	0.025699	0	0	1	0.00238698	2	0.00562303	1	0.00147704	7	0.0078362		57	47.2458	227	0.617569	239	1.22841	0	0	407	0.9715	20	0.0562303	569	0.840435	1073	1.20118
58	396.2	5	0.0136029	7	0.0359786	0	0	0	0	3	0.00843455	3	0.00443112	2	0.00223891		58	47.9767	225	0.612128	204	1.04852	1	0.0218436	416	0.992982	13	0.0365497	530	0.782831	1109	1.24148
59	402.8	2	0.00544114	5	0.025699	3	0.0655308	1	0.00238698	7	0.0196806	3	0.00443112	0	0		59	48.7188	241	0.655657	228	1.17188	0	0	407	0.9715	19	0.0534188	507	0.748859	1138	1.27394
60	409.4	3	0.00816171	8	0.0411184	1	0.0218436	1	0.00238698	4	0.0112461	0	0	1	0.00111946		60	49.4724	298	0.81073	234	1.20271	1	0.0218436	467	1.11472	27	0.0759109	522	0.771015	1109	1.24148
61	416	1	0.00272057	4	0.0205592	0	0	2	0.00477395	3	0.00843455	3	0.00443112	3	0.00335837		61	50.2377	269	0.731833	245	1.25925	4	0.0873744	466	1.11233	36	0.101215	521	0.769538	1139	1.27506
62	422.6	3	0.00816171	3	0.0154194	1	0.0218436	2	0.00477395	0	0	3	0.00443112	3	0.00335837		62	51.0149	339	0.922273	242	1.24383	1	0.0218436	535	1.27703	22	0.0618534	458	0.676484	1188	1.32992
63	429.2	1	0.00272057	4	0.0205592	0	0	0	0	1	0.00281152	4	0.00590816	2	0.00223891		63	51.804	343	0.933156	215	1.10506	1	0.0218436	512	1.22213	37	0.104026	434	0.641035	1139	1.27506
64	435.8	4	0.0108823	2	0.0102796	0	0	0	0	1	0.00281152	1	0.00147704	3	0.00335837		64	52.6054	387	1.05286	265	1.36205	3	0.0655308	502	1.19826	42	0.118084	394	0.581954	1275	1.42731
65	442.4	2	0.00544114	5	0.025699	2	0.0436872	1	0.00238698	0	0	1	0.00147704	3	0.00335837		65	53.4191	343	0.933156	230	1.18215	2	0.0436872	552	1.31761	40	0.112461	404	0.596724	1200	1.34335
66	449	0	0	5	0.025699	1	0.0218436	0	0	0	0	2	0.00295408	0	0		66	54.2455	423	1.1508	244	1.25411	0	0	571	1.36296	68	0.191183	380	0.561275	1234	1.38141
67	455.6	3	0.00816171	1	0.0051398	1	0.0218436	0	0	3	0.00843455	2	0.00295408	1	0.00111946		67	55.0846	478	1.30043	264	1.35691	0	0	577	1.37729	66	0.18556	410	0.605586	1206	1.35007
68	462.2	1	0.00272057	8	0.0411184	0	0	0	0	1	0.00281152	1	0.00147704	0	0		68	55.9367	440	1.19705	263	1.35177	7	0.152905	588	1.40354	74	0.208052	420	0.620357	1231	1.37805
69	468.8	2	0.00544114	4	0.0205592	0	0	0	0	1	0.00281152	0	0	0	0		69	56.802	475	1.29227	295	1.51624	4	0.0873744	602	1.43696	94	0.264282	386	0.570137	1198	1.34111
70	475.4	2	0.00544114	3	0.0154194	0	0	0	0	1	0.00281152	2	0.00295408	0	0		70	57.6806	459	1.24874	238	1.22327	1	0.0218436	639	1.52528	100	0.281152	370	0.546505	1203	1.34671
71	482	1	0.00272057	3	0.0154194	0	0	0	0	0	0	3	0.00443112	4	0.00447783		71	58.5729	542	1.47455	246	1.26439	3	0.0655308	607	1.44889	112	0.31489	337	0.497762	1205	1.34895
72	488.6	0	0	6	0.0308388	0	0	1	0.00238698	0	0	0	0	0	0		72	59.479	482	1.31131	226	1.1616	3	0.0655308	619	1.47754	144	0.404858	315	0.465267	1240	1.38813
73	495.2	0	0	4	0.0205592	0	0	0	0	1	0.00281152	0	0	0	0		73	60.399	503	1.36845	294	1.5111	7	0.152905	639	1.52528	170	0.477958	372	0.549459	1240	1.38813
74	501.8	1	0.00272057	2	0.0102796	0	0	1	0.00238698	0	0	0	0	1	0.00111946		74	61.3334	480	1.30587	252	1.29523	7	0.152905	666	1.58973	187	0.525753	313	0.462313	1217	1.36238
75	508.4	2	0.00544114	2	0.0102796	0	0	0	0	0	0	0	0	1	0.00111946		75	62.2821	572	1.55617	292	1.50082	4	0.0873744	650	1.55153	164	0.461089	321	0.47413	1247	1.39596
76	515	0	0	2	0.0102796	0	0	2	0.00477395	2	0.00562303	0	0	2	0.00223891		76	63.2456	579	1.57521	282	1.44942	4	0.0873744	651	1.55392	194	0.545434	292	0.431296	1243	1.39149
77	521.6	0	0	1	0.0051398	0	0	0	0	0	0	0	0	3	0.00335837		77	64.2239	579	1.57521	279	1.434	7	0.152905	704	1.68043	235	0.660706	300	0.443112	1221	1.36686
78	528.2	0	0	3	0.0154194	0	0	0	0	1	0.00281152	1	0.00147704	0	0		78	65.2174	569	1.548	270	1.38775	13	0.283967	701	1.67327	233	0.655083	323	0.477084	1238	1.38589
79	534.8	1	0.00272057	5	0.025699	0	0	0	0	0	0	1	0.00147704	1	0.00111946		79	66.2262	557	1.51536	255	1.31065	7	0.152905	752	1.79501	235	0.660706	290	0.428341	1230	1.37693
80	541.4	0	0	0	0	1	0.0218436	0	0	0	0	1	0.00147704	0	0		80	67.2507	513	1.39565	269	1.38261	17	0.371341	691	1.6494	253	0.711314	286	0.422433	1218	1.3635
81	548	0	0	2	0.0102796	0	0	0	0	0	0	0	0	0	0		81	68.291	549	1.49359	263	1.35177	18	0.393185	681	1.62553	295	0.829397	307	0.453451	1257	1.40716
82	554.6	1	0.00272057	1	0.0051398	0	0	0	0	1	0.00281152	1	0.00147704	0	0		82	69.3474	590	1.60514	252	1.29523	22	0.480559	691	1.6494	316	0.888439	261	0.385507	1111	1.24372
83	561.2	0	0	0	0	0	0	0	0	1	0.00281152	0	0	0	0		83	70.4201	615	1.67315	263	1.35177	22	0.480559	744	1.77591	329	0.924989	264	0.389938	1158	1.29633
84	567.8	0	0	4	0.0205592	0	0	0	0	1	0.00281152	0	0	0	0		84	71.5094	529	1.43918	278	1.42887	19	0.415028	696	1.66134	340	0.955915	264	0.389938	1097	1.22804
85	574.4	1	0.00272057	3	0.0154194	0	0	1	0.00238698	0	0	0	0	1	0.00111946		85	72.6156	575	1.56433	246	1.26439	36	0.78637	714	1.7043	343	0.96435	275	0.406186	1105	1.237
86	581	0	0	1	0.0051398	0	0	0	0	1	0.00281152	1	0.00147704	1	0.00111946		86	73.7389	585	1.59153	243	1.24897	36	0.78637	735	1.75443	388	1.09087	249	0.367783	1167	1.30641
87	587.6	0	0	1	0.0051398	0	0	0	0	0	0	1	0.00147704	0	0		87	74.8796	583	1.58609	231	1.18729	53	1.15771	761	1.81649	381	1.07119	244	0.360398	1078	1.20677
88	594.2	1	0.00272057	0	0	0	0	0	0	0	0	0	0	0	0		88	76.0379	583	1.58609	234	1.20271	45	0.982962	729	1.74011	414	1.16397	254	0.375168	1104	1.23588
89	600.8	0	0	0	0	1	0.0218436	0	0	1	0.00281152	0	0	0	0		89	77.2141	536	1.45823	243	1.24897	59	1.28877	735	1.75443	397	1.11617	246	0.363352	1075	1.20342
90	607.4	0	0	1	0.0051398	0	0	0	0	0	0	1	0.00147704	1	0.00111946		90	78.4085	535	1.45551	227	1.16674	43	0.939275	679	1.62076	427	1.20052	235	0.347104	1091	1.22133
91	614	0	0	0	0	0	0	0	0	0	0	2	0.00295408	0	0		91	79.6214	568	1.54528	222	1.14104	57	1.24509	680	1.62314	384	1.07962	232	0.342673	1086	1.21573
92	620.6	0	0	0	0	1	0.0218436	0	0	0	0	2	0.00295408	0	0		92	80.8531	565	1.53712	212	1.08964	68	1.48536	665	1.58734	435	1.22301	223	0.32938	1017	1.13849
93	627.2	0	0	0	0	0	0	0	0	0	0	0	0	0	0		93	82.1038	561	1.52624	218	1.12048	81	1.76933	710	1.69475	466	1.31017	221	0.326426	951	1.0646
94	633.8	0	0	1	0.0051398	0	0	0	0	0	0	1	0.00147704	0	0		94	83.3739	580	1.57793	234	1.20271	66	1.44168	617	1.47276	470	1.32141	223	0.32938	932	1.04333
95	640.4	0	0	1	0.0051398	0	0	0	0	0	0	0	0	0	0		95	84.6636	501	1.36301	178	0.914885	62	1.3543	691	1.6494	444	1.24831	227	0.335288	981	1.09819
96	647	0	0	1	0.0051398	0	0	0	0	0	0	0	0	0	0		96	85.9733	606	1.64867	181	0.930304	67	1.46352	628	1.49902	455	1.27924	201	0.296885	884	0.9896
97	653.6	0	0	0	0	0	0	0	0	0	0	0	0	0	0		97	87.3032	544	1.47999	198	1.01768	91	1.98777	625	1.49186	478	1.3439	228	0.336765	899	1.00639
98	660.2	1	0.00272057	1	0.0051398	0	0	0	0	0	0	1	0.00147704	0	0		98	88.6537	520	1.4147	185	0.950863	78	1.7038	563	1.34387	479	1.34672	202	0.298362	919	1.02878
99	666.8	0	0	1	0.0051398	0	0	0	0	0	0	1	0.00147704	0	0		99	90.025	524	1.42558	180	0.925164	72	1.57274	600	1.43219	509	1.43106	234	0.345627	842	0.942583
100	673.4	0	0	0	0	0	0	1	0.00238698	0	0	2	0.00295408	1	0.00111946		100	91.4176	554	1.5072	172	0.884046	76	1.66011	544	1.29852	521	1.4648	231	0.341196	765	0.856385
101	680	0	0	1	0.0051398	0	0	0	0	2	0.00562303	0	0	0	0		101	92.8318	528	1.43646	174	0.894326	76	1.66011	543	1.29613	496	1.39451	242	0.357444	801	0.896685
102	686.6	1	0.00272057	0	0	0	0	1	0.00238698	1	0.00281152	1	0.00147704	0	0		102	94.2678	495	1.34668	138	0.709293	88	1.92224	567	1.35342	507	1.42544	209	0.308701	771	0.863102
103	693.2	0	0	0	0	0	0	0	0	0	0	0	0	0	0		103	95.726	442	1.20249	175	0.899465	81	1.76933	478	1.14097	494	1.38889	204	0.301316	713	0.798173
104	699.8	0	0	0	0	0	0	0	0	0	0	0	0	0	0		104	97.2068	514	1.39837	149	0.765831	92	2.00961	448	1.06937	567	1.59413	198	0.292454	698	0.781381
105	706.4	0	0	0	0	0	0	0	0	0	0	1	0.00147704	1	0.00111946		105	98.7105	458	1.24602	140	0.719572	69	1.50721	443	1.05743	602	1.69253	227	0.335288	715	0.800412
106	713	1	0.00272057	0	0	0	0	0	0	1	0.00281152	0	0	0	0		106	100.237	454	1.23514	170	0.873766	68	1.48536	440	1.05027	530	1.4901	224	0.330857	653	0.731006
107	719.6	0	0	0	0	0	0	0	0	0	0	0	0	0	0		107	101.788	384	1.0447	113	0.580798	78	1.7038	379	0.904664	542	1.52384	196	0.2895	587	0.657121
108	726.2	0	0	0	0	0	0	0	0	0	0	0	0	0	0		108	103.363	421	1.14536	132	0.678454	65	1.41983	405	0.966726	600	1.68691	200	0.295408	612	0.685108
109	732.8	0	0	1	0.0051398	0	0	0	0	1	0.00281152	1	0.00147704	0	0		109	104.961	399	1.08551	114	0.585938	83	1.81302	377	0.89989	603	1.69534	209	0.308701	613	0.686227
110	739.4	0	0	0	0	0	0	0	0	1	0.00281152	1	0.00147704	0	0		110	106.585	389	1.0583	130	0.668174	64	1.39799	354	0.84499	603	1.69534	160	0.236326	533	0.596671
111	746	0	0	0	0	0	0	0	0	0	0	1	0.00147704	0	0		111	108.234	357	0.971244	122	0.627056	80	1.74749	310	0.739963	585	1.64474	224	0.330857	525	0.587715
112	752.6	0	0	0	0	0	0	0	0	1	0.00281152	1	0.00147704	0	0		112	109.908	371	1.00933	116	0.596217	72	1.57274	297	0.708932	590	1.65879	191	0.282115	534	0.59779
113	759.2	0	0	0	0	0	0	0	0	1	0.00281152	0	0	0	0		113	111.608	395	1.07463	107	0.549959	86	1.87855	305	0.728028	589	1.65598	174	0.257005	505	0.565326
114	765.8	0	0	0	0	0	0	0	0	1	0.00281152	0	0	0	0		114	113.335	334	0.90867	101	0.51912	67	1.46352	263	0.627775	505	1.41982	210	0.310178	473	0.529503
115	772.4	0	0	0	0	0	0	0	0	0	0	0	0	0	0		115	115.088	301	0.818892	127	0.652755	78	1.7038	302	0.720867	575	1.61662	186	0.274729	467	0.522787
116	779	0	0	0	0	0	0	0	0	0	0	0	0	0	0		116	116.868	304	0.827053	112	0.575658	66	1.44168	273	0.651645	587	1.65036	191	0.282115	459	0.513831
117	785.6	0	0	0	0	0	0	0	0	1	0.00281152	0	0	0	0		117	118.676	308	0.837936	119	0.611637	67	1.46352	237	0.565713	587	1.65036	175	0.258482	450	0.503756
118	792.2	0	0	0	0	0	0	0	0	0	0	1	0.00147704	0	0		118	120.512	285	0.775362	95	0.488281	83	1.81302	309	0.737576	574	1.61381	181	0.267344	433	0.484725
119	798.8	0	0	1	0.0051398	0	0	0	0	0	0	0	0	0	0		119	122.376	268	0.729113	88	0.452303	77	1.68196	252	0.601518	619	1.74033	184	0.271775	421	0.471292
120	805.4	0	0	0	0	0	0	0	0	0	0	1	0.00147704	0	0		120	124.269	261	0.710069	81	0.416324	62	1.3543	238	0.5681	583	1.63911	198	0.292454	374	0.418677
121	812	0	0	0	0	0	0	0	0	1	0.00281152	0	0	0	0		121	126.191	248	0.674701	88	0.452303	80	1.74749	244	0.582422	551	1.54915	177	0.261436	358	0.400766
122	818.6	0	0	0	0	0	0	0	0	0	0	0	0	1	0.00111946		122	128.144	226	0.614849	81	0.416324	65	1.41983	231	0.551392	549	1.54352	168	0.248143	380	0.425394
123	825.2	0	0	1	0.0051398	0	0	0	0	1	0.00281152	0	0	0	0		123	130.126	239	0.650216	82	0.421464	60	1.31062	211	0.503652	538	1.5126	147	0.217125	338	0.378377
124	831.8	0	0	0	0	0	0	0	0	0	0	1	0.00147704	0	0		124	132.139	228	0.62029	56	0.287829	68	1.48536	192	0.4583	526	1.47886	173	0.255528	313	0.35039
125	838.4	0	0	0	0	0	0	0	0	0	0	0	0	0	0		125	134.183	225	0.612128	82	0.421464	58	1.26693	181	0.432043	512	1.4395	162	0.23928	303	0.339196
126	845	0	0	0	0	0	0	0	0	0	0	1	0.00147704	0	0		126	136.258	207	0.563158	64	0.328947	62	1.3543	192	0.4583	483	1.35796	162	0.23928	298	0.333598
127	851.6	0	0	0	0	0	0	0	0	0	0	0	0	1	0.00111946		127	138.366	215	0.584923	60	0.308388	73	1.59458	169	0.403399	492	1.38327	168	0.248143	254	0.284342
128	858.2	0	0	1	0.0051398	0	0	0	0	1	0.00281152	0	0	0	0		128	140.507	192	0.522349	66	0.339227	71	1.5509	156	0.372368	495	1.3917	150	0.221556	241	0.269789
129	864.8	0	0	0	0	0	0	0	0	0	0	1	0.00147704	0	0		129	142.68	199	0.541393	60	0.308388	54	1.17955	120	0.286437	457	1.28486	144	0.212694	255	0.285462
130	871.4	1	0.00272057	0	0	0	0	0	0	0	0	0	0	0	0		130	144.887	188	0.511467	63	0.323808	50	1.09218	145	0.346112	432	1.21457	150	0.221556	210	0.235086
131	878	0	0	0	0	0	0	0	0	0	0	0	0	0	0		131	147.128	165	0.448894	61	0.313528	54	1.17955	123	0.293598	410	1.15272	153	0.225987	216	0.241803
132	884.6	0	0	0	0	0	0	0	0	0	0	1	0.00147704	0	0		132	149.404	172	0.467938	53	0.27241	59	1.28877	115	0.274502	416	1.16959	134	0.197923	221	0.2474
133	891.2	0	0	0	0	0	0	0	0	0	0	0	0	0	0		133	151.716	153	0.416247	59	0.303248	52	1.13587	83	0.198119	340	0.955915	119	0.175768	199	0.222772
134	897.8	0	0	0	0	0	0	0	0	0	0	1	0.00147704	0	0		134	154.062	125	0.340071	56	0.287829	61	1.33246	108	0.257793	361	1.01496	121	0.178722	182	0.203741
135	904.4	0	0	0	0	0	0	0	0	0	0	0	0	0	0		135	156.446	137	0.372718	59	0.303248	45	0.982962	74	0.176636	359	1.00933	99	0.146227	150	0.167919
136	911	0	0	0	0	0	0	0	0	0	0	0	0	0	0		136	158.866	152	0.413527	52	0.26727	49	1.07034	101	0.241085	333	0.936235	123	0.181676	170	0.190308
137	917.6	0	0	0	0	0	0	0	0	0	0	0	0	0	0		137	161.323	122	0.33191	50	0.25699	55	1.2014	61	0.145606	328	0.922177	106	0.156566	175	0.195905
138	924.2	0	0	0	0	0	0	0	0	0	0	0	0	0	0		138	163.819	127	0.345512	46	0.236431	55	1.2014	60	0.143219	302	0.849078	114	0.168382	151	0.169038
139	930.8	0	0	0	0	0	0	0	0	0	0	0	0	0	0		139	166.353	124	0.337351	41	0.210732	44	0.961118	75	0.179023	323	0.90812	87	0.128502	136	0.152246
140	937.4	0	0	0	0	0	0	0	0	0	0	0	0	0	0		140	168.926	113	0.307424	26	0.133635	36	0.78637	47	0.112188	271	0.761921	99	0.146227	146	0.163441
141	944	0	0	0	0	0	0	0	0	0	0	0	0	1	0.00111946		141	171.539	127	0.345512	26	0.133635	37	0.808213	45	0.107414	271	0.761921	94	0.138842	120	0.134335
142	950.6	0	0	0	0	0	0	0	0	0	0	0	0	0	0		142	174.193	101	0.274778	43	0.221012	50	1.09218	38	0.0907051	253	0.711314	97	0.143273	128	0.143291
143	957.2	0	0	0	0	0	0	0	0	0	0	0	0	0	0		143	176.887	104	0.282939	34	0.174753	34	0.742682	40	0.0954791	237	0.666329	83	0.122594	99	0.110826
144	963.8	0	0	0	0	0	0	0	0	0	0	1	0.00147704	0	0		144	179.624	93	0.253013	25	0.128495	35	0.764526	38	0.0907051	225	0.632591	66	0.0974846	110	0.12314
145	970.4	0	0	0	0	0	0	0	0	0	0	1	0.00147704	0	0		145	182.402	111	0.301983	27	0.138775	29	0.633464	40	0.0954791	224	0.62978	84	0.124071	102	0.114185
146	977	0	0	0	0	0	0	0	0	0	0	0	0	0	0		146	185.224	87	0.23669	26	0.133635	30	0.655308	36	0.0859312	208	0.584795	86	0.127025	89	0.0996317
147	983.6	0	0	0	0	0	0	0	0	0	0	0	0	0	0		147	188.089	88	0.23941	32	0.164474	29	0.633464	29	0.0692223	187	0.525753	60	0.0886224	94	0.105229
148	990.2	0	0	0	0	0	0	0	0	0	0	1	0.00147704	0	0		148	190.999	79	0.214925	27	0.138775	23	0.502403	41	0.097866	196	0.551057	73	0.107824	87	0.0973928
149	996.8	0	0	0	0	0	0	0	0	0	0	0	0	0	0		149	193.953	84	0.228528	24	0.123355	28	0.611621	32	0.0763833	188	0.528565	53	0.0782831	80	0.0895566
150	1003.4	0	0	0	0	0	0	0	0	0	0	0	0	0	0		150	196.953	76	0.206763	32	0.164474	27	0.589777	27	0.0644484	181	0.508884	53	0.0782831	63	0.0705258
151	1010	0	0	0	0	0	0	0	0	0	0	0	0	0	0		151	200	75	0.204043	32	0.164474	19	0.415028	27	0.0644484	158	0.44422	57	0.0841912	78	0.0873177
152	1016.6	0	0	0	0	0	0	0	0	0	0	0	0	0	0		152	203.094	80	0.217646	36	0.185033	24	0.524246	25	0.0596744	147	0.413293	46	0.0679438	84	0.0940344
153	1023.2	0	0	0	0	0	0	0	0	0	0	0	0	0	0		153	206.235	63	0.171396	23	0.118215	29	0.633464	13	0.0310307	138	0.387989	44	0.0649897	56	0.0626896
154	1029.8	0	0	0	0	0	0	0	0	0	0	0	0	0	0		154	209.426	60	0.163234	27	0.138775	18	0.393185	7	0.0167088	125	0.35144	38	0.0561275	65	0.0727647
155	1036.4	0	0	0	0	0	0	0	0	0	0	0	0	0	0		155	212.665	54	0.146911	31	0.159334	28	0.611621	23	0.0549005	121	0.340193	50	0.073852	56	0.0626896
156	1043	0	0	0	0	0	0	0	0	0	0	0	0	0	0		156	215.955	55	0.149631	36	0.185033	15	0.327654	23	0.0549005	96	0.269906	29	0.0428341	45	0.0503756
157	1049.6	0	0	0	0	0	0	0	0	0	0	1	0.00147704	0	0		157	219.296	56	0.152352	25	0.128495	15	0.327654	15	0.0358047	102	0.286775	38	0.0561275	50	0.0559729
158	1056.2	0	0	0	0	0	0	0	0	0	0	0	0	0	0		158	222.688	60	0.163234	32	0.164474	21	0.458716	10	0.0238698	92	0.258659	14	0.0206786	57	0.0638091
159	1062.8	1	0.00272057	0	0	0	0	1	0.00238698	0	0	0	0	0	0		159	226.133	46	0.125146	27	0.138775	19	0.415028	11	0.0262567	91	0.255848	15	0.0221556	55	0.0615702
160	1069.4	0	0	1	0.0051398	0	0	0	0	0	0	0	0	0	0		160	229.631	40	0.108823	22	0.113076	13	0.283967	14	0.0334177	81	0.227733	25	0.036926	38	0.0425394
161	1076	0	0	0	0	0	0	0	0	0	0	0	0	0	0		161	233.183	43	0.116985	26	0.133635	10	0.218436	20	0.0477395	71	0.199618	18	0.0265867	39	0.0436588
162	1082.6	0	0	0	0	0	0	0	0	0	0	0	0	0	0		162	236.79	32	0.0870582	23	0.118215	10	0.218436	12	0.0286437	74	0.208052	19	0.0280637	42	0.0470172
163	1089.2	0	0	0	0	0	0	0	0	0	0	0	0	0	0		163	240.453	37	0.100661	31	0.159334	16	0.349498	7	0.0167088	57	0.160256	24	0.0354489	33	0.0369421
164	1095.8	0	0	0	0	0	0	0	0	0	0	0	0	0	0		164	244.172	39	0.106102	25	0.128495	8	0.174749	6	0.0143219	44	0.123707	23	0.0339719	34	0.0380615
165	1102.4	0	0	0	0	0	0	0	0	0	0	0	0	0	0		165	247.95	36	0.0979405	28	0.143914	13	0.283967	12	0.0286437	56	0.157445	11	0.0162474	35	0.039181
166	1109	0	0	0	0	0	0	0	0	0	0	0	0	0	0		166	251.785	29	0.0788965	21	0.107936	9	0.196592	10	0.0238698	49	0.137764	13	0.0192015	24	0.026867
167	1115.6	0	0	0	0	0	0	0	0	0	0	0	0	0	0		167	255.68	32	0.0870582	22	0.113076	12	0.262123	10	0.0238698	48	0.134953	13	0.0192015	19	0.0212697
168	1122.2	0	0	0	0	0	0	0	0	0	0	0	0	0	0		168	259.635	30	0.0816171	31	0.159334	7	0.152905	7	0.0167088	25	0.0702879	13	0.0192015	22	0.0246281
169	1128.8	0	0	0	0	0	0	0	0	0	0	1	0.00147704	0	0		169	263.651	23	0.0625731	16	0.0822368	4	0.0873744	4	0.00954791	40	0.112461	13	0.0192015	21	0.0235086
170	1135.4	0	0	0	0	0	0	0	0	0	0	0	0	0	0		170	267.73	21	0.057132	18	0.0925164	8	0.174749	4	0.00954791	44	0.123707	19	0.0280637	23	0.0257475
171	1142	0	0	0	0	0	0	0	0	0	0	1	0.00147704	0	0		171	271.871	18	0.0489703	13	0.0668174	8	0.174749	8	0.0190958	39	0.109649	15	0.0221556	18	0.0201502
172	1148.6	0	0	0	0	0	0	0	0	0	0	0	0	0	0		172	276.077	21	0.057132	17	0.0873766	7	0.152905	4	0.00954791	38	0.106838	14	0.0206786	15	0.0167919
173	1155.2	0	0	0	0	0	0	0	0	0	0	0	0	0	0		173	280.348	23	0.0625731	22	0.113076	6	0.131062	2	0.00477395	39	0.109649	11	0.0162474	15	0.0167919
174	1161.8	0	0	0	0	0	0	0	0	0	0	0	0	0	0		174	284.684	16	0.0435291	19	0.0976563	1	0.0218436	5	0.0119349	29	0.081534	14	0.0206786	14	0.0156724
175	1168.4	0	0	0	0	0	0	0	0	0	0	0	0	0	0		175	289.088	15	0.0408086	21	0.107936	6	0.131062	4	0.00954791	22	0.0618534	9	0.0132934	20	0.0223891
176	1175	0	0	0	0	0	0	0	0	0	0	0	0	0	0		176	293.56	17	0.0462497	14	0.0719572	3	0.0655308	9	0.0214828	31	0.087157	10	0.0147704	15	0.0167919
177	1181.6	1	0.00272057	0	0	0	0	0	0	0	0	0	0	0	0		177	298.101	8	0.0217646	14	0.0719572	8	0.174749	6	0.0143219	25	0.0702879	9	0.0132934	12	0.0134335
178	1188.2	0	0	0	0	0	0	0	0	0	0	0	0	0	0		178	302.712	9	0.0244851	8	0.0411184	2	0.0436872	6	0.0143219	16	0.0449843	8	0.0118163	10	0.0111946
179	1194.8	0	0	0	0	0	0	0	0	0	0	0	0	0	0		179	307.395	5	0.0136029	16	0.0822368	2	0.0436872	9	0.0214828	27	0.0759109	7	0.0103393	6	0.00671674
180	1201.4	0	0	0	0	0	0	0	0	0	0	0	0	0	0		180	312.15	10	0.0272057	14	0.0719572	2	0.0436872	5	0.0119349	22	0.0618534	7	0.0103393	5	0.00559729
181	1208	0	0	0	0	0	0	0	0	0	0	0	0	0	0		181	316.979	11	0.0299263	9	0.0462582	7	0.152905	3	0.00716093	12	0.0337382	6	0.00886224	11	0.012314
182	1214.6	0	0	0	0	0	0	0	0	0	0	0	0	0	0		182	321.882	7	0.019044	9	0.0462582	2	0.0436872	2	0.00477395	13	0.0365497	7	0.0103393	9	0.0100751
183	1221.2	0	0	0	0	0	0	0	0	0	0	0	0	0	0		183	326.861	12	0.0326468	14	0.0719572	3	0.0655308	0	0	10	0.0281152	3	0.00443112	10	0.0111946
184	1227.8	0	0	0	0	0	0	0	0	0	0	0	0	0	0		184	331.917	5	0.0136029	15	0.077097	2	0.0436872	3	0.00716093	10	0.0281152	4	0.00590816	9	0.0100751
185	1234.4	0	0	0	0	0	0	0	0	0	0	0	0	0	0		185	337.052	8	0.0217646	12	0.0616776	2	0.0436872	4	0.00954791	10	0.0281152	6	0.00886224	7	0.0078362
186	1241	0	0	0	0	0	0	0	0	0	0	1	0.00147704	0	0		186	342.266	3	0.00816171	10	0.051398	0	0	3	0.00716093	8	0.0224921	3	0.00443112	6	0.00671674
187	1247.6	0	0	0	0	1	0.0218436	0	0	0	0	0	0	0	0		187	347.56	6	0.0163234	10	0.051398	3	0.0655308	1	0.00238698	6	0.0168691	3	0.00443112	6	0.00671674
188	1254.2	0	0	0	0	0	0	0	0	0	0	0	0	0	0		188	352.937	5	0.0136029	10	0.051398	1	0.0218436	2	0.00477395	6	0.0168691	6	0.00886224	2	0.00223891
189	1260.8	0	0	0	0	0	0	0	0	0	0	0	0	0	0		189	358.396	3	0.00816171	8	0.0411184	0	0	3	0.00716093	10	0.0281152	5	0.0073852	2	0.00223891
190	1267.4	0	0	0	0	0	0	0	0	0	0	0	0	0	0		190	363.94	4	0.0108823	8	0.0411184	1	0.0218436	0	0	7	0.0196806	5	0.0073852	2	0.00223891
191	1274	0	0	0	0	0	0	0	0	0	0	1	0.00147704	0	0		191	369.57	2	0.00544114	7	0.0359786	1	0.0218436	4	0.00954791	10	0.0281152	5	0.0073852	5	0.00559729
192	1280.6	0	0	0	0	0	0	0	0	0	0	0	0	0	0		192	375.287	9	0.0244851	7	0.0359786	0	0	1	0.00238698	5	0.0140576	3	0.00443112	4	0.00447783
193	1287.2	0	0	0	0	0	0	0	0	0	0	0	0	0	0		193	381.092	3	0.00816171	7	0.0359786	0	0	1	0.00238698	3	0.00843455	5	0.0073852	6	0.00671674
194	1293.8	0	0	0	0	0	0	0	0	0	0	0	0	0	0		194	386.987	2	0.00544114	5	0.025699	0	0	0	0	2	0.00562303	1	0.00147704	5	0.00559729
195	1300.4	0	0	0	0	0	0	0	0	0	0	0	0	0	0		195	392.974	2	0.00544114	5	0.025699	0	0	1	0.00238698	3	0.00843455	3	0.00443112	4	0.00447783
196	1307	0	0	0	0	0	0	0	0	0	0	0	0	0	0		196	399.053	4	0.0108823	9	0.0462582	1	0.0218436	0	0	3	0.00843455	3	0.00443112	0	0
197	1313.6	0	0	1	0.0051398	0	0	0	0	0	0	0	0	0	0		197	405.225	2	0.00544114	4	0.0205592	2	0.0436872	1	0.00238698	7	0.0196806	1	0.00147704	1	0.00111946
198	1320.2	0	0	0	0	0	0	0	0	0	0	0	0	0	0		198	411.494	3	0.00816171	7	0.0359786	1	0.0218436	2	0.00477395	5	0.0140576	2	0.00295408	1	0.00111946
199	1326.8	0	0	0	0	0	0	0	0	0	0	0	0	0	0		199	417.859	2	0.00544114	2	0.0102796	0	0	2	0.00477395	0	0	1	0.00147704	2	0.00223891
200	1333.4	0	0	0	0	0	0	0	0	0	0	0	0	0	0		200	424.323	2	0.00544114	5	0.025699	1	0.0218436	1	0.00238698	0	0	4	0.00590816	4	0.00447783
201	1340	0	0	0	0	0	0	0	0	0	0	0	0	0	0		201	430.887	1	0.00272057	3	0.0154194	0	0	0	0	1	0.00281152	3	0.00443112	1	0.00111946
202	1346.6	0	0	0	0	0	0	0	0	0	0	0	0	0	0		202	437.552	5	0.0136029	3	0.0154194	1	0.0218436	0	0	1	0.00281152	2	0.00295408	5	0.00559729
203	1353.2	0	0	0	0	0	0	0	0	0	0	0	0	0	0		203	444.321	1	0.00272057	5	0.025699	2	0.0436872	1	0.00238698	0	0	0	0	1	0.00111946
204	1359.8	0	0	0	0	0	0	0	0	0	0	0	0	0	0		204	451.194	2	0.00544114	4	0.0205592	0	0	0	0	2	0.00562303	2	0.00295408	1	0.00111946
205	1366.4	0	0	0	0	0	0	0	0	0	0	0	0	0	0		205	458.174	1	0.00272057	4	0.0205592	1	0.0218436	0	0	2	0.00562303	3	0.00443112	0	0
206	1373	0	0	0	0	1	0.0218436	0	0	0	0	0	0	0	0		206	465.261	3	0.00816171	6	0.0308388	0	0	0	0	1	0.00281152	0	0	0	0
207	1379.6	0	0	0	0	0	0	0	0	0	0	0	0	0	0		207	472.458	1	0.00272057	3	0.0154194	0	0	0	0	0	0	1	0.00147704	0	0
208	1386.2	0	0	0	0	0	0	0	0	0	0	0	0	0	0		208	479.767	2	0.00544114	5	0.025699	0	0	0	0	1	0.00281152	4	0.00590816	3	0.00335837
209	1392.8	0	0	0	0	0	0	0	0	0	0	0	0	0	0		209	487.188	0	0	5	0.025699	0	0	1	0.00238698	0	0	0	0	1	0.00111946
210	1399.4	0	0	0	0	0	0	0	0	0	0	0	0	0	0		210	494.724	0	0	5	0.025699	0	0	0	0	1	0.00281152	0	0	0	0
211	1406	0	0	0	0	0	0	0	0	0	0	0	0	0	0		211	502.377	1	0.00272057	3	0.0154194	0	0	1	0.00238698	0	0	0	0	2	0.00223891
212	1412.6	0	0	0	0	0	0	0	0	0	0	0	0	0	0		212	510.149	2	0.00544114	1	0.0051398	0	0	0	0	2	0.00562303	0	0	2	0.00223891
213	1419.2	0	0	0	0	0	0	0	0	0	0	0	0	0	0		213	518.04	0	0	3	0.0154194	0	0	2	0.00477395	0	0	0	0	1	0.00111946
214	1425.8	0	0	0	0	0	0	0	0	0	0	0	0	0	0		214	526.054	0	0	3	0.0154194	0	0	0	0	0	0	1	0.00147704	2	0.00223891
215	1432.4	0	0	0	0	0	0	0	0	0	0	0	0	0	0		215	534.191	1	0.00272057	5	0.025699	0	0	0	0	1	0.00281152	1	0.00147704	1	0.00111946
216	1439	0	0	0	0	0	0	0	0	0	0	1	0.00147704	0	0		216	542.455	0	0	1	0.0051398	1	0.0218436	0	0	0	0	1	0.00147704	0	0
217	1445.6	1	0.00272057	0	0	1	0.0218436	0	0	0	0	0	0	0	0		217	550.846	1	0.00272057	2	0.0102796	0	0	0	0	0	0	1	0.00147704	0	0
218	1452.2	0	0	1	0.0051398	0	0	0	0	0	0	1	0.00147704	0	0		218	559.367	0	0	0	0	0	0	0	0	2	0.00562303	0	0	0	0
219	1458.8	0	0	0	0	0	0	0	0	0	0	1	0.00147704	0	0		219	568.02	0	0	5	0.025699	0	0	1	0.00238698	1	0.00281152	0	0	0	0
220	1465.4	0	0	0	0	0	0	0	0	0	0	0	0	0	0		220	576.806	1	0.00272057	3	0.0154194	0	0	0	0	0	0	1	0.00147704	2	0.00223891
221	1472	0	0	0	0	0	0	0	0	0	0	0	0	0	0		221	585.729	0	0	1	0.0051398	0	0	0	0	1	0.00281152	1	0.00147704	0	0
222	1478.6	0	0	0	0	0	0	0	0	0	0	0	0	0	0		222	594.79	1	0.00272057	0	0	0	0	0	0	0	0	0	0	0	0
223	1485.2	0	0	0	0	0	0	0	0	0	0	1	0.00147704	0	0		223	603.99	0	0	1	0.0051398	1	0.0218436	0	0	1	0.00281152	1	0.00147704	1	0.00111946
224	1491.8	0	0	0	0	0	0	0	0	0	0	0	0	0	0		224	613.333	0	0	0	0	0	0	0	0	0	0	3	0.00443112	0	0
225	1498.4	0	0	0	0	0	0	0	0	0	0	0	0	0	0		225	622.821	0	0	0	0	1	0.0218436	0	0	0	0	1	0.00147704	0	0
226	1505	0	0	0	0	0	0	0	0	0	0	1	0.00147704	0	0		226	632.456	0	0	1	0.0051398	0	0	0	0	0	0	1	0.00147704	0	0
227	1511.6	0	0	0	0	0	0	0	0	0	0	0	0	0	0		227	642.239	0	0	1	0.0051398	0	0	0	0	0	0	0	0	0	0
228	1518.2	0	0	0	0	0	0	0	0	0	0	0	0	0	0		228	652.174	0	0	2	0.0102796	0	0	0	0	0	0	0	0	0	0
229	1524.8	0	0	0	0	0	0	0	0	0	0	1	0.00147704	0	0		229	662.262	1	0.00272057	1	0.0051398	0	0	0	0	0	0	2	0.00295408	0	0
230	1531.4	0	0	0	0	0	0	0	0	0	0	0	0	0	0		230	672.507	0	0	1	0.0051398	0	0	1	0.00238698	0	0	2	0.00295408	1	0.00111946
231	1538	0	0	0	0	0	0	0	0	0	0	0	0	0	0		231	682.91	1	0.00272057	0	0	0	0	1	0.00238698	3	0.00843455	1	0.00147704	0	0
232	1544.6	0	0	0	0	0	0	0	0	0	0	0	0	0	0		232	693.474	0	0	0	0	0	0	0	0	0	0	0	0	0	0
233	1551.2	0	0	0	0	0	0	0	0	0	0	0	0	0	0		233	704.201	0	0	0	0	0	0	0	0	0	0	1	0.00147704	1	0.00111946
234	1557.8	0	0	0	0	0	0	0	0	0	0	0	0	0	0		234	715.094	1	0.00272057	0	0	0	0	0	0	1	0.00281152	0	0	0	0
235	1564.4	0	0	0	0	0	0	0	0	0	0	0	0	0	0		235	726.156	0	0	0	0	0	0	0	0	0	0	1	0.00147704	0	0
236	1571	0	0	0	0	0	0	0	0	0	0	1	0.00147704	0	0		236	737.389	0	0	1	0.0051398	0	0	0	0	2	0.00562303	1	0.00147704	0	0
237	1577.6	0	0	0	0	0	0	0	0	0	0	0	0	0	0		237	748.796	0	0	0	0	0	0	0	0	1	0.00281152	2	0.00295408	0	0
238	1584.2	0	0	0	0	0	0	0	0	0	0	0	0	0	0		238	760.379	0	0	0	0	0	0	0	0	2	0.00562303	0	0	0	0
239	1590.8	0	0	0	0	0	0	0	0	0	0	0	0	1	0.00111946		239	772.141	0	0	0	0	0	0	0	0	0	0	0	0	0	0
240	1597.4	0	0	0	0	0	0	0	0	0	0	0	0	0	0		240	784.085	0	0	0	0	0	0	0	0	1	0.00281152	1	0.00147704	0	0
241	1604	0	0	0	0	0	0	0	0	0	0	0	0	0	0		241	796.214	0	0	1	0.0051398	0	0	0	0	0	0	0	0	0	0
242	1610.6	0	0	0	0	0	0	0	0	0	0	0	0	0	0		242	808.531	0	0	0	0	0	0	0	0	1	0.00281152	1	0.00147704	0	0
243	1617.2	0	0	0	0	0	0	0	0	0	0	0	0	0	0		243	821.038	0	0	1	0.0051398	0	0	0	0	1	0.00281152	0	0	1	0.00111946
244	1623.8	0	0	0	0	0	0	0	0	0	0	0	0	0	0		244	833.739	0	0	0	0	0	0	0	0	0	0	1	0.00147704	0	0
245	1630.4	0	0	0	0	0	0	0	0	0	0	0	0	0	0		245	846.636	0	0	0	0	0	0	0	0	0	0	1	0.00147704	1	0.00111946
246	1637	0	0	0	0	0	0	0	0	0	0	0	0	0	0		246	859.733	0	0	1	0.0051398	0	0	0	0	1	0.00281152	1	0.00147704	0	0
247	1643.6	0	0	0	0	0	0	0	0	0	0	0	0	0	0		247	873.032	1	0.00272057	0	0	0	0	0	0	0	0	1	0.00147704	0	0
248	1650.2	0	0	0	0	0	0	0	0	0	0	0	0	0	0		248	886.537	0	0	0	0	0	0	0	0	0	0	1	0.00147704	0	0
249	1656.8	0	0	0	0	1	0.0218436	0	0	0	0	0	0	0	0		249	900.25	0	0	0	0	0	0	0	0	0	0	0	0	0	0
250	1663.4	0	0	0	0	0	0	0	0	0	0	1	0.00147704	0	0		250	914.176	0	0	0	0	0	0	0	0	0	0	0	0	0	0
251	1670	0	0	0	0	0	0	0	0	0	0	0	0	0	0		251	928.318	0	0	0	0	0	0	0	0	0	0	0	0	0	0
252	1676.6	0	0	0	0	0	0	0	0	0	0	0	0	0	0		252	942.678	0	0	0	0	0	0	0	0	0	0	0	0	1	0.00111946
253	1683.2	0	0	0	0	0	0	0	0	0	0	1	0.00147704	0	0		253	957.26	0	0	0	0	0	0	0	0	0	0	1	0.00147704	0	0
254	1689.8	0	0	0	0	0	0	0	0	0	0	1	0.00147704	0	0		254	972.068	0	0	0	0	0	0	0	0	0	0	1	0.00147704	0	0
255	1696.4	0	0	0	0	0	0	1	0.00238698	1	0.00281152	0	0	0	0		255	987.105	0	0	0	0	0	0	0	0	0	0	1	0.00147704	0	0
256	1703	1	0.00272057	0	0	0	0	0	0	0	0	0	0	0	0		256	1002.37	0	0	0	0	0	0	0	0	0	0	0	0	0	0
257	1709.6	0	0	0	0	0	0	0	0	0	0	0	0	0	0		257	1017.88	0	0	0	0	0	0	0	0	0	0	0	0	0	0
258	1716.2	0	0	0	0	0	0	0	0	0	0	2	0.00295408	0	0		258	1033.63	0	0	0	0	0	0	0	0	0	0	0	0	0	0
259	1722.8	0	0	0	0	0	0	0	0	0	0	0	0	0	0		259	1049.61	1	0.00272057	0	0	0	0	0	0	0	0	1	0.00147704	0	0
260	1729.4	0	0	0	0	0	0	0	0	0	0	0	0	0	0		260	1065.85	0	0	1	0.0051398	0	0	1	0.00238698	0	0	0	0	0	0
261	1736	0	0	0	0	0	0	0	0	0	0	0	0	0	0		261	1082.34	0	0	0	0	0	0	0	0	0	0	0	0	0	0
262	1742.6	0	0	0	0	0	0	0	0	0	0	0	0	0	0		262	1099.08	0	0	0	0	0	0	0	0	0	0	0	0	0	0
263	1749.2	0	0	0	0	0	0	0	0	0	0	0	0	0	0		263	1116.08	0	0	0	0	0	0	0	0	0	0	1	0.00147704	0	0
264	1755.8	0	0	0	0	0	0	0	0	0	0	0	0	0	0		264	1133.35	0	0	0	0	0	0	0	0	0	0	1	0.00147704	0	0
265	1762.4	0	0	0	0	0	0	0	0	0	0	0	0	0	0		265	1150.88	0	0	0	0	0	0	0	0	0	0	0	0	0	0
266	1769	0	0	0	0	0	0	0	0	0	0	0	0	0	0		266	1168.68	0	0	0	0	0	0	0	0	0	0	0	0	0	0
267	1775.6	0	0	0	0	0	0	0	0	0	0	0	0	0	0		267	1186.76	1	0.00272057	0	0	0	0	0	0	0	0	0	0	0	0
268	1782.2	0	0	0	0	0	0	0	0	0	0	0	0	0	0		268	1205.12	0	0	0	0	0	0	0	0	0	0	0	0	0	0
269	1788.8	0	0	0	0	0	0	0	0	0	0	0	0	0	0		269	1223.76	0	0	0	0	0	0	0	0	0	0	0	0	0	0
270	1795.4	0	0	0	0	0	0	0	0	0	0	0	0	1	0.00111946		270	1242.69	0	0	0	0	1	0.0218436	0	0	0	0	1	0.00147704	0	0
271	1802	0	0	0	0	0	0	0	0	0	0	0	0	0	0		271	1261.91	0	0	0	0	0	0	0	0	0	0	1	0.00147704	0	0
272	1808.6	0	0	0	0	0	0	0	0	0	0	0	0	0	0		272	1281.44	0	0	0	0	0	0	0	0	0	0	0	0	0	0
273	1815.2	0	0	0	0	0	0	0	0	0	0	0	0	0	0		273	1301.26	0	0	1	0.0051398	0	0	0	0	0	0	0	0	0	0
274	1821.8	0	0	0	0	0	0	0	0	0	0	0	0	0	0		274	1321.39	0	0	0	0	0	0	0	0	0	0	0	0	0	0
275	1828.4	0	0	0	0	0	0	0	0	0	0	0	0	0	0		275	1341.83	0	0	0	0	0	0	0	0	0	0	0	0	0	0
276	1835	0	0	0	0	0	0	0	0	0	0	0	0	0	0		276	1362.58	0	0	0	0	1	0.0218436	0	0	0	0	0	0	0	0
277	1841.6	0	0	0	0	0	0	0	0	0	0	0	0	0	0		277	1383.66	0	0	0	0	0	0	0	0	0	0	0	0	0	0
278	1848.2	0	0	0	0	0	0	0	0	0	0	0	0	0	0		278	1405.07	0	0	0	0	0	0	0	0	0	0	0	0	0	0
279	1854.8	0	0	0	0	0	0	0	0	0	0	0	0	0	0		279	1426.8	1	0.00272057	0	0	0	0	0	0	0	0	1	0.00147704	0	0
280	1861.4	0	0	0	0	0	0	0	0	0	0	0	0	0	0		280	1448.87	0	0	1	0.0051398	1	0.0218436	0	0	0	0	2	0.00295408	0	0
281	1868	0	0	0	0	0	0	0	0	0	0	0	0	0	0		281	1471.28	0	0	0	0	0	0	0	0	0	0	1	0.00147704	0	0
282	1874.6	0	0	0	0	0	0	0	0	0	0	0	0	0	0		282	1494.04	0	0	0	0	0	0	0	0	0	0	1	0.00147704	0	0
283	1881.2	0	0	0	0	0	0	0	0	0	0	0	0	0	0		283	1517.16	0	0	0	0	0	0	0	0	0	0	1	0.00147704	0	0
284	1887.8	0	0	0	0	0	0	0	0	1	0.00281152	0	0	0	0		284	1540.62	0	0	0	0	0	0	0	0	0	0	0	0	0	0
285	1894.4	0	0	0	0	0	0	0	0	0	0	0	0	0	0		285	1564.46	0	0	0	0	0	0	0	0	0	0	1	0.00147704	0	0
286	1901	0	0	0	0	0	0	0	0	0	0	0	0	0	0		286	1588.66	0	0	0	0	0	0	0	0	0	0	0	0	1	0.00111946
287	1907.6	0	0	0	0	0	0	0	0	0	0	0	0	0	0		287	1613.23	0	0	0	0	0	0	0	0	0	0	0	0	0	0
288	1914.2	0	0	0	0	0	0	0	0	0	0	0	0	0	0		288	1638.19	0	0	0	0	1	0.0218436	0	0	0	0	0	0	0	0
289	1920.8	0	0	0	0	0	0	0	0	0	0	0	0	0	0		289	1663.53	0	0	0	0	0	0	0	0	0	0	2	0.00295408	0	0
290	1927.4	1	0.00272057	0	0	0	0	0	0	0	0	0	0	0	0		290	1689.26	1	0.00272057	0	0	0	0	1	0.00238698	1	0.00281152	1	0.00147704	0	0
291	1934	0	0	0	0	0	0	0	0	0	0	0	0	0	0		291	1715.39	0	0	0	0	0	0	0	0	0	0	2	0.00295408	0	0
292	1940.6	0	0	0	0	0	0	0	0	0	0	0	0	0	0		292	1741.93	0	0	0	0	0	0	0	0	0	0	0	0	0	0
293	1947.2	0	0	0	0	0	0	0	0	0	0	0	0	0	0		293	1768.87	0	0	0	0	0	0	0	0	0	0	0	0	1	0.00111946
294	1953.8	0	0	0	0	0	0	0	0	0	0	0	0	0	0		294	1796.24	0	0	0	0	0	0	0	0	0	0	0	0	0	0
295	1960.4	0	0	0	0	0	0	0	0	0	0	0	0	0	0		295	1824.02	0	0	0	0	0	0	0	0	0	0	0	0	0	0
296	1967	0	0	0	0	0	0	0	0	0	0	0	0	0	0		296	1852.24	0	0	0	0	0	0	0	0	0	0	0	0	0	0
297	1973.6	0	0	0	0	0	0	0	0	0	0	0	0	0	0		297	1880.89	0	0	0	0	0	0	0	0	1	0.00281152	0	0	0	0
298	1980.2	0	0	0	0	0	0	0	0	0	0	0	0	0	0		298	1909.99	1	0.00272057	0	0	0	0	0	0	0	0	0	0	0	0
299	1986.8	0	0	0	0	0	0	0	0	0	0	0	0	0	0		299	1939.53	0	0	0	0	0	0	0	0	0	0	0	0	0	0
300	1993.4	0	0	0	0	0	0	0	0	0	0	0	0	0	0		300	1969.53	0	0	0	0	0	0	0	0	0	0	0	0	0	0
	2000																	2000

## Sheet: S2B
linear X bin																											log X bin
Bin Number		wild type_10L		tny_10L_01.#		tny_10L_02.#		wild type_4L		wild type _4L		wild type_10L		wild type_12L		wild type_12L		tny_12L_01.#		tny_12L_02.#		tny_4L_01.#m		tny_4L_02.#m			Bin Number		wild type_10L		tny_10L_01.#		tny_10L_02.#		wild type_4L		wild type _4L		wild type_10L		wild type_12L		wild type_12L		tny_12L_01.#		tny_12L_02.#		tny_4L_01.#m
	Bin Volume	L_02.#m3	Diff.	m3	Diff.	m3	Diff.	_01.#m3	Diff.	L_02.#m3	Diff.	L_01.#m3	Diff.	L_02.#m3	Diff.	L_03.#m3	Diff.	m3	Diff.	m3	Diff.	3	Diff.	3	Diff.			Bin Volume	L_02.#m3	Diff.	m3	Diff.	m3	Diff.	_01.#m3	Diff.	L_02.#m3	Diff.	L_01.#m3	Diff.	L_02.#m3	Diff.	L_03.#m3	Diff.	m3	Diff.	m3	Diff.	3
	(Lower)	Diff.	Number	Diff.	Number	Diff.	Number	Diff.	Number	Diff.	Number	Diff.	Number	Diff.	Number	Diff.	Number	Diff.	Number	Diff.	Number	Diff.	Number	Diff.	Number			(Lower)	Diff.	Number	Diff.	Number	Diff.	Number	Diff.	Number	Diff.	Number	Diff.	Number	Diff.	Number	Diff.	Number	Diff.	Number	Diff.	Number	Diff.
	µm^3	Number	%	Number	%	Number	%	Number	%	Number	%	Number	%	Number	%	Number	%	Number	%	Number	%	Number	%	Number	%			µm^3	Number	%	Number	%	Number	%	Number	%	Number	%	Number	%	Number	%	Number	%	Number	%	Number	%	Number
1	20	27	0.4741	39	0.372279	48	0.435849	33	0.99278	35	1.09443	21	0.336377	25	0.603865	27	0.676692	70	0.956154	63	0.970126	30	0.830335	33	0.935639		1	20	2	0.0351185	0	0	0	0	2	0.0601685	3	0.0938086	1	0.0160179	2	0.0483092	2	0.0501253	6	0.081956	3	0.0461965	0
2	26.6	28	0.491659	19	0.181367	21	0.190684	29	0.872443	30	0.938086	22	0.352395	24	0.57971	24	0.601504	54	0.737604	38	0.585156	25	0.691946	22	0.62376		2	20.3094	0	0	2	0.0190913	0	0	2	0.0601685	0	0	1	0.0160179	2	0.0483092	3	0.075188	1	0.0136593	3	0.0461965	2
3	33.2	20	0.351185	29	0.276823	35	0.317806	19	0.5716	18	0.562852	15	0.240269	16	0.386473	20	0.501253	31	0.423439	36	0.554358	20	0.553557	15	0.425291		3	20.6235	0	0	0	0	2	0.0181604	4	0.120337	3	0.0938086	0	0	0	0	1	0.0250627	4	0.0546373	8	0.123191	0
4	39.8	18	0.316067	19	0.181367	31	0.281486	24	0.722022	15	0.469043	19	0.304341	8	0.193237	9	0.225564	28	0.382461	29	0.446566	13	0.359812	17	0.481996		4	20.9426	1	0.0175593	4	0.0381825	0	0	3	0.0902527	1	0.0312695	0	0	1	0.0241546	2	0.0501253	4	0.0546373	1	0.0153988	4
5	46.4	9	0.158033	14	0.133639	9	0.0817216	15	0.451264	11	0.343965	11	0.176197	11	0.2657	16	0.401002	20	0.273187	14	0.215584	24	0.664268	12	0.340232		5	21.2665	1	0.0175593	1	0.00954563	4	0.0363207	0	0	3	0.0938086	0	0	0	0	1	0.0250627	5	0.0682967	2	0.0307977	1
6	53	10	0.175593	19	0.181367	20	0.181604	13	0.391095	11	0.343965	10	0.160179	15	0.362319	14	0.350877	19	0.259527	34	0.52356	28	0.774979	28	0.793876		6	21.5955	3	0.0526778	0	0	0	0	1	0.0300842	1	0.0312695	3	0.0480538	0	0	1	0.0250627	5	0.0682967	6	0.092393	3
7	59.6	18	0.316067	24	0.229095	23	0.208844	10	0.300842	8	0.250156	10	0.160179	13	0.31401	15	0.37594	17	0.232209	13	0.200185	36	0.996402	37	1.04905		7	21.9296	0	0	4	0.0381825	3	0.0272405	1	0.0300842	5	0.156348	3	0.0480538	0	0	3	0.075188	6	0.081956	3	0.0461965	0
8	66.2	15	0.263389	23	0.219549	25	0.227004	14	0.421179	14	0.437774	14	0.224251	5	0.120773	11	0.275689	18	0.245868	21	0.323375	83	2.29726	72	2.04139		8	22.2688	3	0.0526778	3	0.0286369	4	0.0363207	2	0.0601685	1	0.0312695	0	0	1	0.0241546	3	0.075188	0	0	1	0.0153988	3
9	72.8	11	0.193152	14	0.133639	34	0.308726	16	0.481348	9	0.281426	10	0.160179	15	0.362319	11	0.275689	14	0.191231	10	0.153988	77	2.13119	85	2.40998		9	22.6133	0	0	6	0.0572738	2	0.0181604	0	0	5	0.156348	0	0	7	0.169082	1	0.0250627	5	0.0682967	2	0.0307977	1
10	79.4	13	0.22827	19	0.181367	33	0.299646	13	0.391095	12	0.375235	13	0.208233	10	0.241546	8	0.200501	12	0.163912	8	0.123191	101	2.79546	112	3.1755		10	22.9631	2	0.0351185	0	0	7	0.0635612	3	0.0902527	1	0.0312695	3	0.0480538	1	0.0241546	3	0.075188	1	0.0136593	3	0.0461965	1
11	86	18	0.316067	23	0.219549	25	0.227004	12	0.361011	17	0.531582	13	0.208233	12	0.289855	11	0.275689	21	0.286846	22	0.338774	154	4.26239	145	4.11114		11	23.3183	4	0.070237	3	0.0286369	2	0.0181604	2	0.0601685	2	0.0625391	2	0.0320359	3	0.0724638	1	0.0250627	5	0.0682967	4	0.0615953	1
12	92.6	10	0.175593	17	0.162276	44	0.399528	18	0.541516	21	0.65666	17	0.272305	3	0.0724638	9	0.225564	20	0.273187	24	0.369572	141	3.90257	138	3.91267		12	23.679	0	0	4	0.0381825	2	0.0181604	2	0.0601685	1	0.0312695	0	0	0	0	2	0.0501253	6	0.081956	2	0.0307977	2
13	99.2	14	0.24583	21	0.200458	39	0.354127	9	0.270758	23	0.719199	14	0.224251	25	0.603865	12	0.300752	33	0.450758	16	0.246381	157	4.34542	204	5.78395		13	24.0453	1	0.0175593	0	0	3	0.0272405	0	0	3	0.0938086	0	0	0	0	2	0.0501253	5	0.0682967	3	0.0461965	2
14	105.8	14	0.24583	28	0.267278	23	0.208844	12	0.361011	26	0.813008	13	0.208233	21	0.507246	13	0.325815	20	0.273187	20	0.307977	165	4.56684	141	3.99773		14	24.4172	0	0	0	0	4	0.0363207	1	0.0300842	1	0.0312695	1	0.0160179	0	0	0	0	5	0.0682967	7	0.107792	1
15	112.4	14	0.24583	31	0.295914	30	0.272405	28	0.842359	37	1.15697	15	0.240269	17	0.410628	9	0.225564	22	0.300505	18	0.277179	166	4.59452	173	4.90502		15	24.795	3	0.0526778	3	0.0286369	2	0.0181604	3	0.0902527	1	0.0312695	1	0.0160179	1	0.0241546	0	0	3	0.040978	2	0.0307977	2
16	119	10	0.175593	25	0.238641	36	0.326886	31	0.932611	36	1.1257	4	0.0640718	18	0.434783	11	0.275689	16	0.218549	13	0.200185	167	4.6222	189	5.35866		16	25.1785	3	0.0526778	0	0	0	0	5	0.150421	1	0.0312695	0	0	3	0.0724638	0	0	2	0.0273187	4	0.0615953	1
17	125.6	10	0.175593	40	0.381825	52	0.472169	42	1.26354	40	1.25078	12	0.192215	10	0.241546	16	0.401002	22	0.300505	32	0.492763	148	4.09632	174	4.93337		17	25.568	2	0.0351185	4	0.0381825	2	0.0181604	1	0.0300842	0	0	2	0.0320359	3	0.0724638	1	0.0250627	4	0.0546373	5	0.0769942	3
18	132.2	18	0.316067	68	0.649103	69	0.626532	52	1.56438	56	1.75109	10	0.160179	7	0.169082	8	0.200501	23	0.314165	21	0.323375	163	4.51149	162	4.59314		18	25.9635	1	0.0175593	3	0.0286369	2	0.0181604	1	0.0300842	0	0	3	0.0480538	1	0.0241546	0	0	3	0.040978	1	0.0153988	1
19	138.8	19	0.333626	62	0.591829	94	0.853537	65	1.95548	64	2.00125	12	0.192215	12	0.289855	18	0.451128	33	0.450758	22	0.338774	160	4.42845	144	4.08279		19	26.3651	1	0.0175593	6	0.0572738	9	0.0817216	0	0	3	0.0938086	1	0.0160179	1	0.0241546	3	0.075188	2	0.0273187	3	0.0461965	4
20	145.4	12	0.210711	49	0.467736	74	0.671933	60	1.80505	74	2.31395	26	0.416466	13	0.31401	16	0.401002	11	0.150253	29	0.446566	129	3.57044	133	3.77091		20	26.773	2	0.0351185	3	0.0286369	0	0	4	0.120337	0	0	2	0.0320359	2	0.0483092	1	0.0250627	5	0.0682967	5	0.0769942	1
21	152	10	0.175593	77	0.735013	85	0.771815	67	2.01564	74	2.31395	8	0.128144	11	0.2657	15	0.37594	16	0.218549	14	0.215584	151	4.17935	124	3.51574		21	27.1871	4	0.070237	4	0.0381825	1	0.00908018	0	0	3	0.0938086	1	0.0160179	2	0.0483092	1	0.0250627	4	0.0546373	1	0.0153988	0
22	158.6	23	0.403863	91	0.868652	97	0.880777	84	2.52708	73	2.28268	13	0.208233	8	0.193237	9	0.225564	25	0.341483	18	0.277179	119	3.29366	119	3.37397		22	27.6077	0	0	1	0.00954563	6	0.0544811	4	0.120337	0	0	0	0	2	0.0483092	3	0.075188	3	0.040978	3	0.0461965	5
23	165.2	5	0.0877963	84	0.801833	131	1.1895	91	2.73767	94	2.93934	14	0.224251	9	0.217391	12	0.300752	25	0.341483	18	0.277179	126	3.48741	113	3.20386		23	28.0347	4	0.070237	2	0.0190913	0	0	3	0.0902527	2	0.0625391	0	0	1	0.0241546	3	0.075188	2	0.0273187	0	0	0
24	171.8	14	0.24583	83	0.792287	103	0.935258	93	2.79783	99	3.09568	22	0.352395	7	0.169082	9	0.225564	38	0.519055	22	0.338774	120	3.32134	119	3.37397		24	28.4684	2	0.0351185	0	0	0	0	1	0.0300842	4	0.125078	1	0.0160179	0	0	1	0.0250627	5	0.0682967	2	0.0307977	1
25	178.4	13	0.22827	89	0.849561	125	1.13502	110	3.30927	89	2.78299	21	0.336377	13	0.31401	6	0.150376	9	0.122934	28	0.431167	82	2.26958	103	2.92033		25	28.9088	1	0.0175593	2	0.0190913	0	0	3	0.0902527	4	0.125078	0	0	4	0.0966184	0	0	4	0.0546373	4	0.0615953	1
26	185	15	0.263389	103	0.9832	124	1.12594	111	3.33935	102	3.18949	14	0.224251	11	0.2657	9	0.225564	24	0.327824	25	0.384971	89	2.46333	91	2.5801		26	29.356	2	0.0351185	0	0	4	0.0363207	4	0.120337	3	0.0938086	5	0.0800897	0	0	1	0.0250627	0	0	2	0.0307977	2
27	191.6	25	0.438982	117	1.11684	171	1.55271	95	2.858	95	2.97061	17	0.272305	13	0.31401	8	0.200501	29	0.396121	23	0.354173	93	2.57404	63	1.78622		27	29.8101	3	0.0526778	2	0.0190913	3	0.0272405	1	0.0300842	2	0.0625391	0	0	3	0.0724638	3	0.075188	7	0.0956153	1	0.0153988	3
28	198.2	21	0.368745	175	1.67048	115	1.04422	94	2.82792	112	3.50219	26	0.416466	5	0.120773	8	0.200501	40	0.546373	21	0.323375	78	2.15887	58	1.64446		28	30.2712	4	0.070237	0	0	0	0	1	0.0300842	1	0.0312695	1	0.0160179	0	0	4	0.100251	4	0.0546373	3	0.0461965	1
29	204.8	17	0.298507	153	1.46048	150	1.36203	88	2.64741	99	3.09568	11	0.176197	6	0.144928	14	0.350877	33	0.450758	18	0.277179	74	2.04816	75	2.12645		29	30.7395	0	0	0	0	0	0	1	0.0300842	1	0.0312695	2	0.0320359	1	0.0241546	2	0.0501253	4	0.0546373	5	0.0769942	4
30	211.4	24	0.421422	169	1.61321	162	1.47099	100	3.00842	94	2.93934	23	0.368413	10	0.241546	10	0.250627	24	0.327824	29	0.446566	75	2.07584	49	1.38928		30	31.215	3	0.0526778	0	0	2	0.0181604	0	0	2	0.0625391	2	0.0320359	0	0	0	0	3	0.040978	1	0.0153988	1
31	218	24	0.421422	169	1.61321	177	1.60719	110	3.30927	95	2.97061	26	0.416466	14	0.338164	13	0.325815	34	0.464417	18	0.277179	51	1.41157	63	1.78622		31	31.6979	1	0.0175593	1	0.00954563	4	0.0363207	4	0.120337	1	0.0312695	5	0.0800897	2	0.0483092	0	0	7	0.0956153	2	0.0307977	1
32	224.6	32	0.561896	168	1.60367	193	1.75247	107	3.21901	101	3.15822	15	0.240269	13	0.31401	8	0.200501	26	0.355143	32	0.492763	45	1.2455	41	1.16246		32	32.1882	2	0.0351185	0	0	0	0	2	0.0601685	4	0.125078	1	0.0160179	4	0.0966184	3	0.075188	2	0.0273187	3	0.0461965	2
33	231.2	28	0.491659	161	1.53685	192	1.74339	106	3.18893	97	3.03315	29	0.46452	9	0.217391	14	0.350877	45	0.61467	20	0.307977	41	1.13479	38	1.0774		33	32.6861	0	0	0	0	1	0.00908018	1	0.0300842	3	0.0938086	2	0.0320359	2	0.0483092	0	0	2	0.0273187	6	0.092393	1
34	237.8	36	0.632133	180	1.71821	193	1.75247	101	3.03851	86	2.68918	42	0.672754	10	0.241546	2	0.0501253	34	0.464417	35	0.538959	35	0.968724	31	0.878934		34	33.1917	1	0.0175593	2	0.0190913	4	0.0363207	4	0.120337	4	0.125078	1	0.0160179	1	0.0241546	3	0.075188	4	0.0546373	4	0.0615953	0
35	244.4	29	0.509219	206	1.9664	206	1.87052	102	3.06859	93	2.90807	37	0.592664	4	0.0966184	9	0.225564	31	0.423439	24	0.369572	43	1.19015	38	1.0774		35	33.7052	3	0.0526778	4	0.0381825	4	0.0363207	0	0	1	0.0312695	0	0	0	0	1	0.0250627	2	0.0273187	0	0	2
36	251	45	0.790167	186	1.77549	169	1.53455	107	3.21901	75	2.34522	30	0.480538	13	0.31401	8	0.200501	38	0.519055	30	0.461965	31	0.858013	21	0.595407		36	34.2266	7	0.122915	0	0	3	0.0272405	1	0.0300842	6	0.187617	1	0.0160179	1	0.0241546	1	0.0250627	5	0.0682967	5	0.0769942	3
37	257.6	41	0.71993	184	1.7564	219	1.98856	71	2.13598	90	2.81426	44	0.704789	9	0.217391	9	0.225564	36	0.491736	37	0.569757	35	0.968724	21	0.595407		37	34.756	0	0	0	0	4	0.0363207	0	0	0	0	2	0.0320359	0	0	2	0.0501253	1	0.0136593	3	0.0461965	1
38	264.2	39	0.684811	171	1.6323	166	1.50731	85	2.55716	73	2.28268	58	0.929041	8	0.193237	5	0.125313	37	0.505395	22	0.338774	20	0.553557	20	0.567054		38	35.2937	0	0	3	0.0286369	0	0	0	0	1	0.0312695	0	0	4	0.0966184	1	0.0250627	2	0.0273187	6	0.092393	4
39	270.8	40	0.702371	218	2.08095	201	1.82512	74	2.22623	78	2.43902	51	0.816915	2	0.0483092	4	0.100251	32	0.437099	37	0.569757	26	0.719624	18	0.510349		39	35.8396	2	0.0351185	2	0.0190913	2	0.0181604	2	0.0601685	0	0	3	0.0480538	3	0.0724638	3	0.075188	4	0.0546373	6	0.092393	1
40	277.4	60	1.05356	174	1.66094	186	1.68891	67	2.01564	71	2.22014	36	0.576646	16	0.386473	9	0.225564	35	0.478077	47	0.723745	22	0.608912	16	0.453643		40	36.394	0	0	0	0	2	0.0181604	3	0.0902527	3	0.0938086	0	0	1	0.0241546	0	0	3	0.040978	1	0.0153988	1
41	284	60	1.05356	205	1.95685	207	1.8796	78	2.34657	54	1.68856	67	1.0732	9	0.217391	6	0.150376	24	0.327824	41	0.631352	21	0.581234	16	0.453643		41	36.957	0	0	3	0.0286369	5	0.0454009	0	0	0	0	1	0.0160179	2	0.0483092	1	0.0250627	0	0	2	0.0307977	2
42	290.6	52	0.913082	201	1.91867	230	2.08844	82	2.46691	71	2.22014	53	0.848951	11	0.2657	8	0.200501	51	0.696626	53	0.816138	11	0.304456	16	0.453643		42	37.5287	4	0.070237	6	0.0572738	4	0.0363207	1	0.0300842	0	0	0	0	0	0	0	0	7	0.0956153	3	0.0461965	1
43	297.2	71	1.24671	169	1.61321	185	1.67983	79	2.37665	57	1.78236	70	1.12126	6	0.144928	9	0.225564	53	0.723945	44	0.677549	28	0.774979	12	0.340232		43	38.1092	1	0.0175593	3	0.0286369	1	0.00908018	1	0.0300842	0	0	2	0.0320359	2	0.0483092	1	0.0250627	1	0.0136593	3	0.0461965	0
44	303.8	65	1.14135	185	1.76594	192	1.74339	57	1.7148	51	1.59475	64	1.02515	9	0.217391	10	0.250627	56	0.764923	36	0.554358	8	0.221423	19	0.538701		44	38.6987	0	0	2	0.0190913	2	0.0181604	4	0.120337	1	0.0312695	1	0.0160179	2	0.0483092	2	0.0501253	2	0.0273187	1	0.0153988	3
45	310.4	71	1.24671	202	1.92822	206	1.87052	49	1.47413	43	1.34459	77	1.23338	6	0.144928	14	0.350877	57	0.778582	69	1.06252	12	0.332134	16	0.453643		45	39.2974	5	0.0877963	4	0.0381825	6	0.0544811	3	0.0902527	2	0.0625391	4	0.0640718	0	0	5	0.125313	3	0.040978	2	0.0307977	2
46	317	60	1.05356	195	1.8614	173	1.57087	35	1.05295	57	1.78236	72	1.15329	6	0.144928	11	0.275689	47	0.641989	43	0.66215	11	0.304456	14	0.396938		46	39.9053	0	0	3	0.0286369	3	0.0272405	1	0.0300842	0	0	2	0.0320359	1	0.0241546	1	0.0250627	1	0.0136593	4	0.0615953	0
47	323.6	55	0.965759	182	1.7373	203	1.84328	49	1.47413	43	1.34459	84	1.34551	20	0.483092	13	0.325815	62	0.846879	49	0.754543	16	0.442845	12	0.340232		47	40.5225	1	0.0175593	4	0.0381825	2	0.0181604	3	0.0902527	0	0	5	0.0800897	0	0	0	0	2	0.0273187	2	0.0307977	2
48	330.2	95	1.66813	181	1.72776	185	1.67983	50	1.50421	28	0.875547	76	1.21736	9	0.217391	9	0.225564	54	0.737604	41	0.631352	10	0.276778	7	0.198469		48	41.1494	0	0	3	0.0286369	4	0.0363207	3	0.0902527	0	0	2	0.0320359	0	0	0	0	2	0.0273187	1	0.0153988	2
49	336.8	78	1.36962	169	1.61321	177	1.60719	47	1.41396	48	1.50094	81	1.29745	8	0.193237	11	0.275689	66	0.901516	43	0.66215	7	0.193745	6	0.170116		49	41.7859	1	0.0175593	0	0	5	0.0454009	7	0.21059	2	0.0625391	3	0.0480538	0	0	3	0.075188	3	0.040978	3	0.0461965	2
50	343.4	95	1.66813	161	1.53685	181	1.64351	42	1.26354	29	0.906817	87	1.39356	10	0.241546	10	0.250627	66	0.901516	67	1.03172	10	0.276778	8	0.226822		50	42.4323	3	0.0526778	2	0.0190913	0	0	0	0	6	0.187617	0	0	1	0.0241546	2	0.0501253	1	0.0136593	3	0.0461965	1
51	350	76	1.3345	165	1.57503	149	1.35295	33	0.99278	20	0.625391	96	1.53772	14	0.338164	5	0.125313	60	0.81956	52	0.800739	8	0.221423	7	0.198469		51	43.0887	5	0.0877963	3	0.0286369	0	0	3	0.0902527	0	0	0	0	3	0.0724638	2	0.0501253	2	0.0273187	6	0.092393	0
52	356.6	72	1.26427	169	1.61321	158	1.43467	31	0.932611	35	1.09443	84	1.34551	14	0.338164	15	0.37594	64	0.874198	77	1.18571	9	0.2491	11	0.31188		52	43.7552	1	0.0175593	2	0.0190913	4	0.0363207	3	0.0902527	0	0	4	0.0640718	1	0.0241546	1	0.0250627	3	0.040978	3	0.0461965	1
53	363.2	78	1.36962	190	1.81367	174	1.57995	31	0.932611	34	1.06316	92	1.47365	13	0.31401	9	0.225564	71	0.969813	61	0.939329	5	0.138389	5	0.141764		53	44.4321	1	0.0175593	2	0.0190913	3	0.0272405	1	0.0300842	3	0.0938086	1	0.0160179	2	0.0483092	0	0	6	0.081956	1	0.0153988	1
54	369.8	59	1.036	163	1.55594	191	1.73431	20	0.601685	16	0.500313	81	1.29745	16	0.386473	18	0.451128	70	0.956154	59	0.908531	6	0.166067	5	0.141764		54	45.1194	2	0.0351185	0	0	8	0.0726414	1	0.0300842	2	0.0625391	0	0	0	0	0	0	3	0.040978	3	0.0461965	4
55	376.4	63	1.10623	165	1.57503	153	1.38927	23	0.691937	23	0.719199	93	1.48967	20	0.483092	17	0.426065	70	0.956154	49	0.754543	15	0.415167	8	0.226822		55	45.8174	3	0.0526778	0	0	0	0	2	0.0601685	2	0.0625391	3	0.0480538	1	0.0241546	0	0	2	0.0273187	3	0.0461965	0
56	383	79	1.38718	123	1.17411	138	1.25306	13	0.391095	25	0.781739	96	1.53772	13	0.31401	17	0.426065	79	1.07909	55	0.846936	5	0.138389	3	0.0850581		56	46.5261	0	0	2	0.0190913	0	0	1	0.0300842	1	0.0312695	2	0.0320359	1	0.0241546	7	0.175439	0	0	2	0.0307977	3
57	389.6	89	1.56277	121	1.15502	156	1.41651	19	0.5716	19	0.594121	80	1.28144	15	0.362319	8	0.200501	58	0.792242	61	0.939329	3	0.0830335	5	0.141764		57	47.2458	0	0	1	0.00954563	1	0.00908018	0	0	1	0.0312695	3	0.0480538	0	0	1	0.0250627	1	0.0136593	4	0.0615953	5
58	396.2	72	1.26427	132	1.26002	143	1.29847	19	0.5716	13	0.406504	105	1.68188	17	0.410628	17	0.426065	89	1.21568	77	1.18571	6	0.166067	7	0.198469		58	47.9767	0	0	0	0	2	0.0181604	4	0.120337	2	0.0625391	1	0.0160179	3	0.0724638	2	0.0501253	7	0.0956153	3	0.0461965	4
59	402.8	78	1.36962	139	1.32684	139	1.26214	17	0.511432	18	0.562852	95	1.5217	13	0.31401	15	0.37594	79	1.07909	74	1.13951	6	0.166067	4	0.113411		59	48.7188	0	0	0	0	0	0	1	0.0300842	0	0	0	0	0	0	2	0.0501253	1	0.0136593	2	0.0307977	2
60	409.4	88	1.54522	122	1.16457	135	1.22582	10	0.300842	16	0.500313	100	1.60179	24	0.57971	15	0.37594	97	1.32496	82	1.2627	5	0.138389	8	0.226822		60	49.4724	3	0.0526778	2	0.0190913	0	0	0	0	2	0.0625391	0	0	1	0.0241546	0	0	3	0.040978	1	0.0153988	3
61	416	67	1.17647	116	1.10729	116	1.0533	10	0.300842	15	0.469043	113	1.81003	20	0.483092	17	0.426065	73	0.997132	60	0.92393	9	0.2491	4	0.113411		61	50.2377	0	0	2	0.0190913	2	0.0181604	5	0.150421	0	0	1	0.0160179	0	0	1	0.0250627	3	0.040978	0	0	1
62	422.6	76	1.3345	124	1.18366	94	0.853537	15	0.451264	16	0.500313	92	1.47365	21	0.507246	18	0.451128	81	1.10641	79	1.21651	2	0.0553557	5	0.141764		62	51.0149	2	0.0351185	2	0.0190913	4	0.0363207	1	0.0300842	2	0.0625391	2	0.0320359	2	0.0483092	0	0	2	0.0273187	2	0.0307977	0
63	429.2	88	1.54522	116	1.10729	107	0.971579	7	0.21059	9	0.281426	85	1.36152	30	0.724638	16	0.401002	82	1.12007	71	1.09332	3	0.0830335	2	0.0567054		63	51.804	2	0.0351185	5	0.0477281	0	0	3	0.0902527	3	0.0938086	1	0.0160179	3	0.0724638	3	0.075188	3	0.040978	0	0	5
64	435.8	94	1.65057	119	1.13593	106	0.962499	7	0.21059	10	0.312695	87	1.39356	13	0.31401	17	0.426065	85	1.16104	85	1.3089	5	0.138389	3	0.0850581		64	52.6054	0	0	0	0	0	0	0	0	1	0.0312695	3	0.0480538	2	0.0483092	1	0.0250627	2	0.0273187	0	0	2
65	442.4	70	1.22915	111	1.05956	106	0.962499	12	0.361011	6	0.187617	94	1.50569	19	0.458937	28	0.701754	75	1.02445	94	1.44749	1	0.0276778	2	0.0567054		65	53.4191	1	0.0175593	5	0.0477281	0	0	1	0.0300842	2	0.0625391	3	0.0480538	5	0.120773	3	0.075188	3	0.040978	3	0.0461965	4
66	449	80	1.40474	95	0.906835	97	0.880777	10	0.300842	5	0.156348	103	1.64985	25	0.603865	34	0.85213	98	1.33861	51	0.78534	2	0.0553557	3	0.0850581		66	54.2455	4	0.070237	0	0	2	0.0181604	3	0.0902527	0	0	0	0	1	0.0241546	0	0	1	0.0136593	3	0.0461965	5
67	455.6	83	1.45742	139	1.32684	113	1.02606	6	0.180505	4	0.125078	106	1.6979	38	0.917874	44	1.10276	109	1.48887	84	1.2935	4	0.110711	5	0.141764		67	55.0846	0	0	0	0	5	0.0454009	1	0.0300842	1	0.0312695	3	0.0480538	3	0.0724638	1	0.0250627	2	0.0273187	7	0.107792	1
68	462.2	98	1.72081	87	0.83047	111	1.0079	3	0.0902527	8	0.250156	91	1.45763	23	0.555556	29	0.726817	78	1.06543	70	1.07792	3	0.0830335	4	0.113411		68	55.9367	0	0	2	0.0190913	0	0	1	0.0300842	0	0	0	0	0	0	1	0.0250627	3	0.040978	3	0.0461965	2
69	468.8	68	1.19403	98	0.935472	93	0.844457	7	0.21059	8	0.250156	90	1.44161	23	0.555556	38	0.952381	88	1.20202	71	1.09332	2	0.0553557	1	0.0283527		69	56.802	2	0.0351185	5	0.0477281	2	0.0181604	0	0	4	0.125078	1	0.0160179	1	0.0241546	3	0.075188	1	0.0136593	12	0.184786	2
70	475.4	86	1.5101	91	0.868652	79	0.717334	9	0.270758	8	0.250156	91	1.45763	35	0.845411	23	0.576441	79	1.07909	65	1.00092	5	0.138389	5	0.141764		70	57.6806	3	0.0526778	4	0.0381825	5	0.0454009	1	0.0300842	1	0.0312695	0	0	2	0.0483092	1	0.0250627	4	0.0546373	5	0.0769942	6
71	482	80	1.40474	85	0.811378	85	0.771815	3	0.0902527	4	0.125078	101	1.61781	38	0.917874	35	0.877193	77	1.05177	68	1.04712	4	0.110711	3	0.0850581		71	58.5729	0	0	3	0.0286369	6	0.0544811	5	0.150421	2	0.0625391	0	0	1	0.0241546	4	0.100251	3	0.040978	0	0	7
72	488.6	74	1.29939	95	0.906835	99	0.898938	5	0.150421	1	0.0312695	96	1.53772	21	0.507246	32	0.802005	84	1.14738	76	1.17031	3	0.0830335	5	0.141764		72	59.479	4	0.070237	5	0.0477281	5	0.0454009	3	0.0902527	1	0.0312695	4	0.0640718	1	0.0241546	3	0.075188	0	0	1	0.0153988	2
73	495.2	74	1.29939	82	0.782741	91	0.826296	3	0.0902527	3	0.0938086	61	0.977094	39	0.942029	31	0.776942	74	1.01079	76	1.17031	1	0.0276778	2	0.0567054		73	60.399	3	0.0526778	2	0.0190913	0	0	0	0	0	0	2	0.0320359	0	0	2	0.0501253	1	0.0136593	4	0.0615953	6
74	501.8	70	1.22915	85	0.811378	84	0.762735	3	0.0902527	1	0.0312695	96	1.53772	32	0.772947	44	1.10276	81	1.10641	74	1.13951	2	0.0553557	4	0.113411		74	61.3334	3	0.0526778	4	0.0381825	2	0.0181604	4	0.120337	1	0.0312695	0	0	4	0.0966184	3	0.075188	2	0.0273187	2	0.0307977	1
75	508.4	69	1.21159	75	0.715922	80	0.726414	3	0.0902527	3	0.0938086	96	1.53772	22	0.531401	31	0.776942	88	1.20202	75	1.15491	2	0.0553557	1	0.0283527		75	62.2821	0	0	0	0	0	0	1	0.0300842	3	0.0938086	1	0.0160179	2	0.0483092	1	0.0250627	4	0.0546373	0	0	1
76	515	66	1.15891	56	0.534555	67	0.608372	3	0.0902527	2	0.0625391	81	1.29745	38	0.917874	37	0.927318	89	1.21568	66	1.01632	0	0	0	0		76	63.2456	4	0.070237	0	0	5	0.0454009	1	0.0300842	1	0.0312695	2	0.0320359	5	0.120773	2	0.0501253	0	0	3	0.0461965	13
77	521.6	78	1.36962	64	0.61092	69	0.626532	2	0.0601685	4	0.125078	83	1.32949	37	0.89372	35	0.877193	89	1.21568	84	1.2935	3	0.0830335	3	0.0850581		77	64.2239	1	0.0175593	3	0.0286369	7	0.0635612	2	0.0601685	2	0.0625391	1	0.0160179	1	0.0241546	2	0.0501253	7	0.0956153	3	0.0461965	10
78	528.2	68	1.19403	70	0.668194	64	0.581131	3	0.0902527	4	0.125078	63	1.00913	42	1.01449	28	0.701754	69	0.942494	69	1.06252	1	0.0276778	2	0.0567054		78	65.2174	3	0.0526778	10	0.0954563	4	0.0363207	0	0	0	0	0	0	0	0	2	0.0501253	3	0.040978	1	0.0153988	3
79	534.8	62	1.08867	58	0.553646	78	0.708254	2	0.0601685	3	0.0938086	72	1.15329	44	1.0628	42	1.05263	74	1.01079	91	1.40129	4	0.110711	1	0.0283527		79	66.2262	5	0.0877963	0	0	5	0.0454009	5	0.150421	5	0.156348	0	0	0	0	0	0	1	0.0136593	5	0.0769942	12
80	541.4	68	1.19403	62	0.591829	60	0.544811	3	0.0902527	3	0.0938086	77	1.23338	39	0.942029	41	1.02757	90	1.22934	81	1.24731	0	0	1	0.0283527		80	67.2507	2	0.0351185	7	0.0668194	6	0.0544811	5	0.150421	0	0	6	0.0961076	0	0	1	0.0250627	0	0	1	0.0153988	11
81	548	68	1.19403	71	0.67774	66	0.599292	1	0.0300842	3	0.0938086	71	1.13727	38	0.917874	46	1.15288	81	1.10641	36	0.554358	0	0	4	0.113411		81	68.291	2	0.0351185	2	0.0190913	5	0.0454009	1	0.0300842	3	0.0938086	4	0.0640718	3	0.0724638	2	0.0501253	2	0.0273187	6	0.092393	11
82	554.6	59	1.036	53	0.505918	68	0.617452	1	0.0300842	0	0	64	1.02515	40	0.966184	50	1.25313	78	1.06543	76	1.17031	0	0	1	0.0283527		82	69.3474	0	0	2	0.0190913	2	0.0181604	1	0.0300842	1	0.0312695	2	0.0320359	1	0.0241546	4	0.100251	1	0.0136593	2	0.0307977	9
83	561.2	71	1.24671	54	0.515464	59	0.53573	1	0.0300842	2	0.0625391	57	0.913023	51	1.23188	48	1.20301	77	1.05177	77	1.18571	0	0	3	0.0850581		83	70.4201	1	0.0175593	5	0.0477281	4	0.0363207	2	0.0601685	4	0.125078	1	0.0160179	0	0	2	0.0501253	8	0.109275	4	0.0615953	18
84	567.8	64	1.12379	44	0.420008	65	0.590212	0	0	2	0.0625391	77	1.23338	39	0.942029	60	1.50376	82	1.12007	63	0.970126	2	0.0553557	3	0.0850581		84	71.5094	5	0.0877963	7	0.0668194	3	0.0272405	0	0	1	0.0312695	1	0.0160179	1	0.0241546	1	0.0250627	5	0.0682967	3	0.0461965	17
85	574.4	62	1.08867	59	0.563192	60	0.544811	3	0.0902527	0	0	74	1.18533	49	1.18357	46	1.15288	82	1.12007	66	1.01632	1	0.0276778	3	0.0850581		85	72.6156	1	0.0175593	4	0.0381825	2	0.0181604	1	0.0300842	1	0.0312695	2	0.0320359	0	0	6	0.150376	4	0.0546373	2	0.0307977	15
86	581	71	1.24671	59	0.563192	47	0.426768	1	0.0300842	1	0.0312695	63	1.00913	51	1.23188	65	1.62907	81	1.10641	51	0.78534	1	0.0276778	0	0		86	73.7389	0	0	3	0.0286369	11	0.099882	1	0.0300842	1	0.0312695	3	0.0480538	3	0.0724638	2	0.0501253	2	0.0273187	1	0.0153988	12
87	587.6	80	1.40474	54	0.515464	53	0.481249	4	0.120337	1	0.0312695	55	0.880987	53	1.28019	49	1.22807	82	1.12007	55	0.846936	1	0.0276778	1	0.0283527		87	74.8796	4	0.070237	0	0	5	0.0454009	4	0.120337	3	0.0938086	2	0.0320359	4	0.0966184	0	0	1	0.0136593	1	0.0153988	9
88	594.2	38	0.667252	53	0.505918	41	0.372287	2	0.0601685	2	0.0625391	60	0.961076	52	1.25604	45	1.12782	66	0.901516	60	0.92393	1	0.0276778	1	0.0283527		88	76.0379	0	0	2	0.0190913	4	0.0363207	5	0.150421	2	0.0625391	0	0	3	0.0724638	1	0.0250627	3	0.040978	3	0.0461965	10
89	600.8	50	0.877963	45	0.429553	43	0.390448	1	0.0300842	1	0.0312695	67	1.0732	45	1.08696	48	1.20301	61	0.83322	67	1.03172	0	0	1	0.0283527		89	77.2141	4	0.070237	0	0	11	0.099882	5	0.150421	1	0.0312695	2	0.0320359	2	0.0483092	3	0.075188	5	0.0682967	3	0.0461965	14
90	607.4	59	1.036	46	0.439099	51	0.463089	3	0.0902527	1	0.0312695	56	0.897005	41	0.990338	32	0.802005	67	0.915175	70	1.07792	0	0	1	0.0283527		90	78.4085	2	0.0351185	7	0.0668194	3	0.0272405	0	0	1	0.0312695	1	0.0160179	3	0.0724638	0	0	0	0	0	0	26
91	614	62	1.08867	52	0.496373	49	0.444929	2	0.0601685	2	0.0625391	57	0.913023	50	1.20773	43	1.07769	69	0.942494	60	0.92393	1	0.0276778	0	0		91	79.6214	3	0.0526778	0	0	5	0.0454009	4	0.120337	2	0.0625391	3	0.0480538	3	0.0724638	0	0	2	0.0273187	2	0.0307977	21
92	620.6	56	0.983319	41	0.391371	34	0.308726	1	0.0300842	5	0.156348	50	0.800897	54	1.30435	36	0.902256	55	0.751263	65	1.00092	0	0	0	0		92	80.8531	4	0.070237	2	0.0190913	9	0.0817216	3	0.0902527	3	0.0938086	4	0.0640718	0	0	2	0.0501253	1	0.0136593	1	0.0153988	18
93	627.2	46	0.807726	37	0.353188	40	0.363207	1	0.0300842	3	0.0938086	59	0.945058	44	1.0628	44	1.10276	74	1.01079	66	1.01632	0	0	0	0		93	82.1038	1	0.0175593	8	0.076365	4	0.0363207	1	0.0300842	3	0.0938086	2	0.0320359	1	0.0241546	4	0.100251	5	0.0682967	3	0.0461965	9
94	633.8	44	0.772608	35	0.334097	42	0.381367	1	0.0300842	0	0	63	1.00913	36	0.869565	35	0.877193	65	0.887857	70	1.07792	0	0	1	0.0283527		94	83.3739	2	0.0351185	2	0.0190913	5	0.0454009	4	0.120337	3	0.0938086	3	0.0480538	2	0.0483092	0	0	1	0.0136593	0	0	24
95	640.4	49	0.860404	38	0.362734	45	0.408608	1	0.0300842	0	0	39	0.6247	45	1.08696	33	0.827068	83	1.13372	61	0.939329	0	0	0	0		95	84.6636	3	0.0526778	5	0.0477281	8	0.0726414	1	0.0300842	1	0.0312695	1	0.0160179	4	0.0966184	2	0.0501253	3	0.040978	2	0.0307977	25
96	647	47	0.825285	34	0.324551	39	0.354127	1	0.0300842	1	0.0312695	52	0.832933	36	0.869565	35	0.877193	73	0.997132	49	0.754543	1	0.0276778	1	0.0283527		96	85.9733	5	0.0877963	9	0.0859107	8	0.0726414	1	0.0300842	1	0.0312695	3	0.0480538	3	0.0724638	1	0.0250627	2	0.0273187	4	0.0615953	26
97	653.6	45	0.790167	29	0.276823	31	0.281486	0	0	1	0.0312695	49	0.784879	39	0.942029	32	0.802005	49	0.669307	42	0.646751	0	0	0	0		97	87.3032	3	0.0526778	3	0.0286369	0	0	1	0.0300842	6	0.187617	0	0	3	0.0724638	0	0	8	0.109275	5	0.0769942	28
98	660.2	42	0.737489	27	0.257732	28	0.254245	1	0.0300842	1	0.0312695	42	0.672754	40	0.966184	42	1.05263	57	0.778582	54	0.831537	0	0	0	0		98	88.6537	3	0.0526778	6	0.0572738	2	0.0181604	3	0.0902527	3	0.0938086	4	0.0640718	2	0.0483092	4	0.100251	3	0.040978	4	0.0615953	42
99	666.8	35	0.614574	31	0.295914	31	0.281486	2	0.0601685	1	0.0312695	32	0.512574	34	0.821256	30	0.75188	38	0.519055	53	0.816138	0	0	0	0		99	90.025	4	0.070237	5	0.0477281	7	0.0635612	4	0.120337	2	0.0625391	2	0.0320359	2	0.0483092	5	0.125313	6	0.081956	3	0.0461965	31
100	673.4	38	0.667252	32	0.30546	27	0.245165	1	0.0300842	0	0	39	0.6247	36	0.869565	36	0.902256	48	0.655648	53	0.816138	1	0.0276778	1	0.0283527		100	91.4176	5	0.0877963	1	0.00954563	8	0.0726414	5	0.150421	5	0.156348	4	0.0640718	2	0.0483092	3	0.075188	3	0.040978	9	0.138589	29
101	680	29	0.509219	20	0.190913	30	0.272405	1	0.0300842	0	0	48	0.768861	41	0.990338	26	0.651629	43	0.587351	55	0.846936	1	0.0276778	0	0		101	92.8318	1	0.0175593	6	0.0572738	14	0.127122	2	0.0601685	0	0	3	0.0480538	0	0	0	0	5	0.0682967	4	0.0615953	19
102	686.6	43	0.755048	26	0.248186	17	0.154363	2	0.0601685	0	0	37	0.592664	44	1.0628	41	1.02757	47	0.641989	49	0.754543	0	0	0	0		102	94.2678	3	0.0526778	1	0.00954563	11	0.099882	2	0.0601685	5	0.156348	4	0.0640718	0	0	2	0.0501253	4	0.0546373	6	0.092393	38
103	693.2	29	0.509219	31	0.295914	25	0.227004	0	0	0	0	41	0.656736	50	1.20773	25	0.626566	63	0.860538	40	0.615953	0	0	0	0		103	95.726	4	0.070237	6	0.0572738	7	0.0635612	7	0.21059	8	0.250156	8	0.128144	3	0.0724638	3	0.075188	6	0.081956	3	0.0461965	36
104	699.8	45	0.790167	30	0.286369	33	0.299646	2	0.0601685	0	0	29	0.46452	37	0.89372	33	0.827068	56	0.764923	44	0.677549	0	0	0	0		104	97.2068	0	0	3	0.0286369	7	0.0635612	5	0.150421	4	0.125078	2	0.0320359	0	0	2	0.0501253	0	0	3	0.0461965	32
105	706.4	28	0.491659	26	0.248186	28	0.254245	1	0.0300842	0	0	46	0.736825	36	0.869565	40	1.00251	59	0.805901	45	0.692947	1	0.0276778	0	0		105	98.7105	0	0	7	0.0668194	10	0.0908018	1	0.0300842	6	0.187617	4	0.0640718	4	0.0966184	2	0.0501253	8	0.109275	5	0.0769942	38
106	713	27	0.4741	23	0.219549	34	0.308726	0	0	0	0	37	0.592664	41	0.990338	38	0.952381	52	0.710285	39	0.600554	0	0	0	0		106	100.237	4	0.070237	2	0.0190913	8	0.0726414	2	0.0601685	7	0.218887	3	0.0480538	6	0.144928	4	0.100251	11	0.150253	4	0.0615953	39
107	719.6	16	0.280948	21	0.200458	23	0.208844	0	0	0	0	26	0.416466	34	0.821256	29	0.726817	40	0.546373	44	0.677549	0	0	0	0		107	101.788	7	0.122915	7	0.0668194	12	0.108962	2	0.0601685	1	0.0312695	6	0.0961076	8	0.193237	2	0.0501253	8	0.109275	6	0.092393	45
108	726.2	28	0.491659	25	0.238641	26	0.236085	0	0	0	0	22	0.352395	38	0.917874	47	1.17794	48	0.655648	50	0.769942	0	0	0	0		108	103.363	2	0.0351185	1	0.00954563	11	0.099882	2	0.0601685	9	0.281426	0	0	4	0.0966184	3	0.075188	3	0.040978	6	0.092393	28
109	732.8	17	0.298507	23	0.219549	20	0.181604	2	0.0601685	0	0	33	0.528592	33	0.797101	41	1.02757	40	0.546373	38	0.585156	0	0	1	0.0283527		109	104.961	3	0.0526778	7	0.0668194	7	0.0635612	2	0.0601685	6	0.187617	1	0.0160179	5	0.120773	2	0.0501253	7	0.0956153	3	0.0461965	42
110	739.4	20	0.351185	25	0.238641	19	0.172523	1	0.0300842	0	0	16	0.256287	47	1.13527	29	0.726817	48	0.655648	43	0.66215	0	0	0	0		110	106.585	0	0	9	0.0859107	9	0.0817216	1	0.0300842	2	0.0625391	1	0.0160179	4	0.0966184	3	0.075188	2	0.0273187	4	0.0615953	43
111	746	25	0.438982	17	0.162276	24	0.217924	1	0.0300842	1	0.0312695	29	0.46452	30	0.724638	38	0.952381	43	0.587351	40	0.615953	0	0	1	0.0283527		111	108.234	4	0.070237	9	0.0859107	3	0.0272405	6	0.180505	13	0.406504	5	0.0800897	7	0.169082	1	0.0250627	8	0.109275	7	0.107792	43
112	752.6	15	0.263389	18	0.171821	17	0.154363	1	0.0300842	0	0	15	0.240269	42	1.01449	37	0.927318	43	0.587351	38	0.585156	1	0.0276778	0	0		112	109.908	5	0.0877963	5	0.0477281	7	0.0635612	1	0.0300842	6	0.187617	7	0.112126	6	0.144928	8	0.200501	9	0.122934	3	0.0461965	41
113	759.2	21	0.368745	23	0.219549	8	0.0726414	0	0	0	0	18	0.288323	43	1.03865	35	0.877193	50	0.682967	38	0.585156	0	0	0	0		113	111.608	5	0.0877963	2	0.0190913	2	0.0181604	11	0.330927	6	0.187617	0	0	7	0.169082	1	0.0250627	6	0.081956	9	0.138589	35
114	765.8	19	0.333626	15	0.143184	23	0.208844	1	0.0300842	0	0	18	0.288323	38	0.917874	38	0.952381	50	0.682967	39	0.600554	0	0	0	0		114	113.335	3	0.0526778	8	0.076365	9	0.0817216	1	0.0300842	11	0.343965	3	0.0480538	4	0.0966184	3	0.075188	6	0.081956	3	0.0461965	34
115	772.4	20	0.351185	9	0.0859107	16	0.145283	0	0	0	0	16	0.256287	46	1.11111	34	0.85213	50	0.682967	29	0.446566	0	0	0	0		115	115.088	4	0.070237	7	0.0668194	9	0.0817216	8	0.240674	10	0.312695	4	0.0640718	2	0.0483092	4	0.100251	1	0.0136593	4	0.0615953	52
116	779	13	0.22827	11	0.105002	23	0.208844	0	0	1	0.0312695	10	0.160179	45	1.08696	31	0.776942	35	0.478077	30	0.461965	0	0	0	0		116	116.868	5	0.0877963	10	0.0954563	9	0.0817216	10	0.300842	11	0.343965	5	0.0800897	6	0.144928	1	0.0250627	7	0.0956153	3	0.0461965	55
117	785.6	18	0.316067	19	0.181367	13	0.118042	0	0	0	0	16	0.256287	36	0.869565	47	1.17794	19	0.259527	35	0.538959	0	0	0	0		117	118.676	2	0.0351185	11	0.105002	5	0.0454009	12	0.361011	8	0.250156	5	0.0800897	6	0.144928	3	0.075188	9	0.122934	9	0.138589	45
118	792.2	18	0.316067	16	0.15273	14	0.127122	0	0	0	0	16	0.256287	42	1.01449	28	0.701754	28	0.382461	32	0.492763	0	0	0	0		118	120.512	4	0.070237	5	0.0477281	5	0.0454009	8	0.240674	14	0.437774	0	0	4	0.0966184	4	0.100251	3	0.040978	2	0.0307977	38
119	798.8	23	0.403863	17	0.162276	18	0.163443	0	0	0	0	15	0.240269	35	0.845411	35	0.877193	37	0.505395	36	0.554358	0	0	0	0		119	122.376	4	0.070237	12	0.114548	21	0.190684	7	0.21059	12	0.375235	2	0.0320359	4	0.0966184	1	0.0250627	3	0.040978	3	0.0461965	49
120	805.4	8	0.140474	11	0.105002	15	0.136203	0	0	0	0	6	0.0961076	31	0.748792	44	1.10276	31	0.423439	28	0.431167	0	0	0	0		120	124.269	0	0	10	0.0954563	11	0.099882	10	0.300842	8	0.250156	0	0	5	0.120773	4	0.100251	11	0.150253	4	0.0615953	52
121	812	14	0.24583	12	0.114548	19	0.172523	1	0.0300842	0	0	15	0.240269	25	0.603865	35	0.877193	32	0.437099	30	0.461965	0	0	0	0		121	126.191	3	0.0526778	7	0.0668194	12	0.108962	9	0.270758	9	0.281426	5	0.0800897	4	0.0966184	5	0.125313	4	0.0546373	9	0.138589	46
122	818.6	18	0.316067	6	0.0572738	16	0.145283	0	0	2	0.0625391	14	0.224251	28	0.676328	30	0.75188	36	0.491736	26	0.40037	0	0	0	0		122	128.144	2	0.0351185	9	0.0859107	14	0.127122	21	0.631769	11	0.343965	3	0.0480538	4	0.0966184	3	0.075188	3	0.040978	4	0.0615953	48
123	825.2	10	0.175593	11	0.105002	10	0.0908018	0	0	0	0	15	0.240269	25	0.603865	28	0.701754	31	0.423439	28	0.431167	0	0	0	0		123	130.126	5	0.0877963	17	0.162276	20	0.181604	6	0.180505	16	0.500313	4	0.0640718	1	0.0241546	7	0.175439	6	0.081956	16	0.246381	43
124	831.8	12	0.210711	13	0.124093	4	0.0363207	0	0	0	0	12	0.192215	24	0.57971	34	0.85213	25	0.341483	37	0.569757	0	0	0	0		124	132.139	3	0.0526778	24	0.229095	21	0.190684	18	0.541516	14	0.437774	0	0	2	0.0483092	4	0.100251	5	0.0682967	3	0.0461965	41
125	838.4	11	0.193152	8	0.076365	17	0.154363	1	0.0300842	0	0	13	0.208233	31	0.748792	25	0.626566	31	0.423439	20	0.307977	0	0	0	0		125	134.183	8	0.140474	17	0.162276	19	0.172523	16	0.481348	18	0.562852	4	0.0640718	4	0.0966184	3	0.075188	7	0.0956153	7	0.107792	55
126	845	13	0.22827	14	0.133639	14	0.127122	0	0	0	0	14	0.224251	40	0.966184	27	0.676692	21	0.286846	22	0.338774	0	0	0	0		126	136.258	7	0.122915	20	0.190913	25	0.227004	16	0.481348	19	0.594121	6	0.0961076	1	0.0241546	0	0	10	0.136593	9	0.138589	58
127	851.6	15	0.263389	11	0.105002	8	0.0726414	0	0	0	0	12	0.192215	33	0.797101	30	0.75188	29	0.396121	25	0.384971	0	0	0	0		127	138.366	2	0.0351185	18	0.171821	21	0.190684	21	0.631769	23	0.719199	7	0.112126	5	0.120773	10	0.250627	12	0.163912	5	0.0769942	53
128	858.2	9	0.158033	8	0.076365	17	0.154363	0	0	0	0	9	0.144161	23	0.555556	32	0.802005	26	0.355143	17	0.26178	0	0	0	0		128	140.507	6	0.105356	23	0.219549	41	0.372287	20	0.601685	27	0.844278	1	0.0160179	3	0.0724638	7	0.175439	10	0.136593	8	0.123191	53
129	864.8	8	0.140474	10	0.0954563	10	0.0908018	0	0	0	0	6	0.0961076	27	0.652174	22	0.551378	24	0.327824	14	0.215584	0	0	0	0		129	142.68	8	0.140474	19	0.181367	33	0.299646	21	0.631769	16	0.500313	1	0.0160179	4	0.0966184	2	0.0501253	14	0.191231	8	0.123191	54
130	871.4	11	0.193152	8	0.076365	12	0.108962	0	0	0	0	10	0.160179	32	0.772947	27	0.676692	23	0.314165	24	0.369572	0	0	1	0.0283527		130	144.887	6	0.105356	24	0.229095	23	0.208844	24	0.722022	18	0.562852	8	0.128144	5	0.120773	2	0.0501253	6	0.081956	8	0.123191	49
131	878	11	0.193152	18	0.171821	7	0.0635612	0	0	0	0	10	0.160179	24	0.57971	18	0.451128	19	0.259527	11	0.169387	0	0	0	0		131	147.128	4	0.070237	22	0.210004	31	0.281486	13	0.391095	25	0.781739	16	0.256287	2	0.0483092	1	0.0250627	3	0.040978	16	0.246381	44
132	884.6	9	0.158033	8	0.076365	10	0.0908018	0	0	1	0.0312695	10	0.160179	36	0.869565	28	0.701754	28	0.382461	16	0.246381	0	0	0	0		132	149.404	5	0.0877963	12	0.114548	24	0.217924	30	0.902527	32	1.00063	3	0.0480538	4	0.0966184	12	0.300752	2	0.0273187	8	0.123191	38
133	891.2	9	0.158033	13	0.124093	11	0.099882	0	0	0	0	5	0.0800897	37	0.89372	22	0.551378	15	0.20489	10	0.153988	0	0	0	0		133	151.716	2	0.0351185	22	0.210004	26	0.236085	15	0.451264	17	0.531582	3	0.0480538	4	0.0966184	7	0.175439	7	0.0956153	4	0.0615953	63
134	897.8	4	0.070237	9	0.0859107	14	0.127122	0	0	0	0	13	0.208233	31	0.748792	29	0.726817	20	0.273187	12	0.184786	0	0	0	0		134	154.062	7	0.122915	27	0.257732	33	0.299646	23	0.691937	30	0.938086	3	0.0480538	3	0.0724638	7	0.175439	6	0.081956	7	0.107792	66
135	904.4	4	0.070237	13	0.124093	8	0.0726414	0	0	0	0	11	0.176197	32	0.772947	24	0.601504	19	0.259527	14	0.215584	0	0	0	0		135	156.446	4	0.070237	30	0.286369	31	0.281486	33	0.99278	32	1.00063	4	0.0640718	6	0.144928	2	0.0501253	5	0.0682967	5	0.0769942	37
136	911	8	0.140474	8	0.076365	13	0.118042	0	0	0	0	9	0.144161	34	0.821256	26	0.651629	14	0.191231	20	0.307977	0	0	0	0		136	158.866	7	0.122915	35	0.334097	32	0.290566	20	0.601685	32	1.00063	3	0.0480538	4	0.0966184	2	0.0501253	12	0.163912	10	0.153988	37
137	917.6	3	0.0526778	9	0.0859107	15	0.136203	0	0	0	0	8	0.128144	22	0.531401	29	0.726817	21	0.286846	20	0.307977	0	0	0	0		137	161.323	7	0.122915	31	0.295914	41	0.372287	41	1.23345	24	0.750469	3	0.0480538	4	0.0966184	1	0.0250627	6	0.081956	4	0.0615953	43
138	924.2	6	0.105356	12	0.114548	2	0.0181604	1	0.0300842	0	0	1	0.0160179	20	0.483092	22	0.551378	14	0.191231	19	0.292578	0	0	0	0		138	163.819	8	0.140474	37	0.353188	35	0.317806	36	1.08303	32	1.00063	8	0.128144	0	0	11	0.275689	8	0.109275	3	0.0461965	52
139	930.8	3	0.0526778	7	0.0668194	3	0.0272405	0	0	0	0	6	0.0961076	17	0.410628	17	0.426065	12	0.163912	21	0.323375	0	0	0	0		139	166.353	2	0.0351185	35	0.334097	37	0.335967	37	1.11312	39	1.21951	6	0.0961076	5	0.120773	4	0.100251	7	0.0956153	9	0.138589	47
140	937.4	3	0.0526778	13	0.124093	11	0.099882	0	0	0	0	8	0.128144	31	0.748792	22	0.551378	19	0.259527	14	0.215584	0	0	0	0		140	168.926	1	0.0175593	33	0.315006	73	0.662853	36	1.08303	35	1.09443	4	0.0640718	3	0.0724638	3	0.075188	15	0.20489	7	0.107792	48
141	944	9	0.158033	9	0.0859107	9	0.0817216	0	0	0	0	7	0.112126	26	0.628019	20	0.501253	15	0.20489	16	0.246381	0	0	0	0		141	171.539	4	0.070237	28	0.267278	44	0.399528	32	0.962696	37	1.15697	11	0.176197	3	0.0724638	6	0.150376	11	0.150253	4	0.0615953	60
142	950.6	5	0.0877963	12	0.114548	8	0.0726414	0	0	0	0	6	0.0961076	27	0.652174	26	0.651629	14	0.191231	16	0.246381	0	0	0	0		142	174.193	3	0.0526778	32	0.30546	37	0.335967	32	0.962696	40	1.25078	11	0.176197	3	0.0724638	2	0.0501253	18	0.245868	13	0.200185	42
143	957.2	1	0.0175593	10	0.0954563	4	0.0363207	0	0	0	0	11	0.176197	26	0.628019	14	0.350877	14	0.191231	11	0.169387	0	0	0	0		143	176.887	9	0.158033	38	0.362734	52	0.472169	49	1.47413	36	1.1257	12	0.192215	7	0.169082	4	0.100251	9	0.122934	13	0.200185	44
144	963.8	7	0.122915	13	0.124093	11	0.099882	0	0	0	0	6	0.0961076	13	0.31401	13	0.325815	10	0.136593	19	0.292578	0	0	0	0		144	179.624	4	0.070237	44	0.420008	37	0.335967	41	1.23345	47	1.46967	8	0.128144	2	0.0483092	2	0.0501253	8	0.109275	10	0.153988	35
145	970.4	4	0.070237	7	0.0668194	4	0.0363207	0	0	0	0	4	0.0640718	18	0.434783	12	0.300752	15	0.20489	10	0.153988	0	0	0	0		145	182.402	7	0.122915	35	0.334097	68	0.617452	57	1.7148	32	1.00063	7	0.112126	6	0.144928	1	0.0250627	3	0.040978	12	0.184786	36
146	977	4	0.070237	12	0.114548	14	0.127122	0	0	1	0.0312695	5	0.0800897	23	0.555556	12	0.300752	21	0.286846	16	0.246381	0	0	0	0		146	185.224	7	0.122915	46	0.439099	46	0.417688	47	1.41396	40	1.25078	8	0.128144	4	0.0966184	6	0.150376	10	0.136593	7	0.107792	35
147	983.6	4	0.070237	7	0.0668194	6	0.0544811	0	0	0	0	3	0.0480538	19	0.458937	20	0.501253	9	0.122934	11	0.169387	0	0	0	0		147	188.089	7	0.122915	41	0.391371	62	0.562971	44	1.32371	52	1.62602	3	0.0480538	6	0.144928	3	0.075188	9	0.122934	15	0.230982	37
148	990.2	4	0.070237	3	0.0286369	11	0.099882	0	0	0	0	5	0.0800897	22	0.531401	18	0.451128	11	0.150253	12	0.184786	0	0	0	0		148	190.999	8	0.140474	50	0.477281	82	0.744575	41	1.23345	40	1.25078	8	0.128144	5	0.120773	3	0.075188	12	0.163912	7	0.107792	44
149	996.8	3	0.0526778	5	0.0477281	6	0.0544811	0	0	0	0	7	0.112126	15	0.362319	19	0.47619	10	0.136593	8	0.123191	0	0	0	0		149	193.953	7	0.122915	64	0.61092	82	0.744575	49	1.47413	51	1.59475	7	0.112126	4	0.0966184	4	0.100251	15	0.20489	16	0.246381	43
150	1003.4	5	0.0877963	6	0.0572738	5	0.0454009	0	0	0	0	1	0.0160179	14	0.338164	16	0.401002	13	0.177571	8	0.123191	0	0	0	0		150	196.953	20	0.351185	61	0.582283	49	0.444929	50	1.50421	44	1.37586	6	0.0961076	8	0.193237	4	0.100251	11	0.150253	11	0.169387	40
151	1010	4	0.070237	9	0.0859107	7	0.0635612	0	0	0	0	2	0.0320359	10	0.241546	11	0.275689	12	0.163912	9	0.138589	0	0	0	0		151	200	8	0.140474	65	0.620466	61	0.553891	38	1.1432	49	1.53221	13	0.208233	2	0.0483092	4	0.100251	16	0.218549	9	0.138589	35
152	1016.6	3	0.0526778	4	0.0381825	4	0.0363207	0	0	0	0	6	0.0961076	16	0.386473	18	0.451128	13	0.177571	8	0.123191	0	0	0	0		152	203.094	7	0.122915	102	0.973654	52	0.472169	40	1.20337	51	1.59475	12	0.192215	4	0.0966184	5	0.125313	25	0.341483	4	0.0615953	40
153	1023.2	0	0	8	0.076365	6	0.0544811	0	0	0	0	3	0.0480538	13	0.31401	19	0.47619	11	0.150253	3	0.0461965	0	0	0	0		153	206.235	11	0.193152	72	0.687285	71	0.644693	47	1.41396	52	1.62602	7	0.112126	2	0.0483092	7	0.175439	17	0.232209	9	0.138589	35
154	1029.8	3	0.0526778	7	0.0668194	2	0.0181604	0	0	0	0	4	0.0640718	12	0.289855	17	0.426065	8	0.109275	7	0.107792	0	0	0	0		154	209.426	7	0.122915	79	0.754105	82	0.744575	42	1.26354	50	1.56348	6	0.0961076	1	0.0241546	8	0.200501	18	0.245868	8	0.123191	34
155	1036.4	6	0.105356	10	0.0954563	6	0.0544811	0	0	0	0	3	0.0480538	15	0.362319	16	0.401002	13	0.177571	9	0.138589	0	0	0	0		155	212.665	13	0.22827	85	0.811378	89	0.808136	52	1.56438	52	1.62602	12	0.192215	6	0.144928	4	0.100251	7	0.0956153	16	0.246381	42
156	1043	5	0.0877963	5	0.0477281	7	0.0635612	0	0	0	0	3	0.0480538	20	0.483092	15	0.37594	12	0.163912	7	0.107792	0	0	0	0		156	215.955	9	0.158033	82	0.782741	78	0.708254	57	1.7148	42	1.31332	9	0.144161	7	0.169082	4	0.100251	14	0.191231	14	0.215584	36
157	1049.6	1	0.0175593	6	0.0572738	8	0.0726414	0	0	0	0	6	0.0961076	11	0.2657	10	0.250627	15	0.20489	7	0.107792	0	0	0	0		157	219.296	13	0.22827	87	0.83047	91	0.826296	53	1.59446	48	1.50094	18	0.288323	9	0.217391	5	0.125313	19	0.259527	13	0.200185	16
158	1056.2	5	0.0877963	5	0.0477281	4	0.0363207	0	0	0	0	3	0.0480538	11	0.2657	7	0.175439	6	0.081956	4	0.0615953	0	0	0	0		158	222.688	19	0.333626	92	0.878198	82	0.744575	54	1.62455	51	1.59475	8	0.128144	5	0.120773	5	0.125313	13	0.177571	13	0.200185	31
159	1062.8	2	0.0351185	5	0.0477281	4	0.0363207	0	0	0	0	2	0.0320359	14	0.338164	8	0.200501	8	0.109275	7	0.107792	0	0	0	0		159	226.133	18	0.316067	86	0.820924	113	1.02606	60	1.80505	56	1.75109	7	0.112126	8	0.193237	6	0.150376	18	0.245868	16	0.246381	25
160	1069.4	5	0.0877963	6	0.0572738	5	0.0454009	0	0	0	0	2	0.0320359	13	0.31401	10	0.250627	7	0.0956153	3	0.0461965	0	0	0	0		160	229.631	13	0.22827	82	0.782741	101	0.917098	63	1.89531	62	1.93871	11	0.176197	4	0.0966184	5	0.125313	15	0.20489	12	0.184786	24
161	1076	2	0.0351185	3	0.0286369	4	0.0363207	0	0	0	0	3	0.0480538	6	0.144928	16	0.401002	5	0.0682967	4	0.0615953	0	0	0	0		161	233.183	13	0.22827	82	0.782741	109	0.989739	57	1.7148	42	1.31332	17	0.272305	6	0.144928	11	0.275689	19	0.259527	15	0.230982	22
162	1082.6	0	0	6	0.0572738	4	0.0363207	0	0	0	0	3	0.0480538	8	0.193237	9	0.225564	10	0.136593	11	0.169387	0	0	0	0		162	236.79	25	0.438982	112	1.06911	105	0.953419	48	1.44404	45	1.40713	16	0.256287	6	0.144928	2	0.0501253	31	0.423439	17	0.26178	20
163	1089.2	3	0.0526778	5	0.0477281	3	0.0272405	0	0	0	0	3	0.0480538	9	0.217391	7	0.175439	10	0.136593	10	0.153988	0	0	0	0		163	240.453	15	0.263389	101	0.964108	110	0.99882	57	1.7148	50	1.56348	32	0.512574	4	0.0966184	0	0	16	0.218549	18	0.277179	16
164	1095.8	1	0.0175593	5	0.0477281	3	0.0272405	0	0	0	0	1	0.0160179	8	0.193237	11	0.275689	7	0.0956153	4	0.0615953	0	0	0	0		164	244.172	15	0.263389	123	1.17411	129	1.17134	65	1.95548	52	1.62602	16	0.256287	4	0.0966184	7	0.175439	19	0.259527	12	0.184786	24
165	1102.4	5	0.0877963	3	0.0286369	3	0.0272405	0	0	0	0	3	0.0480538	11	0.2657	12	0.300752	5	0.0682967	7	0.107792	0	0	0	0		165	247.95	25	0.438982	108	1.03093	108	0.980659	57	1.7148	53	1.65729	25	0.400449	3	0.0724638	3	0.075188	18	0.245868	17	0.26178	23
166	1109	2	0.0351185	2	0.0190913	3	0.0272405	0	0	0	0	1	0.0160179	8	0.193237	8	0.200501	5	0.0682967	7	0.107792	0	0	0	0		166	251.785	18	0.316067	110	1.05002	108	0.980659	57	1.7148	40	1.25078	21	0.336377	7	0.169082	4	0.100251	23	0.314165	18	0.277179	21
167	1115.6	3	0.0526778	0	0	4	0.0363207	0	0	0	0	2	0.0320359	4	0.0966184	9	0.225564	9	0.122934	4	0.0615953	0	0	0	0		167	255.68	26	0.456541	114	1.0882	96	0.871697	61	1.83514	57	1.78236	16	0.256287	7	0.169082	5	0.125313	19	0.259527	14	0.215584	16
168	1122.2	2	0.0351185	2	0.0190913	2	0.0181604	0	0	0	0	2	0.0320359	5	0.120773	8	0.200501	9	0.122934	8	0.123191	0	0	0	0		168	259.635	31	0.544337	105	1.00229	132	1.19858	43	1.29362	53	1.65729	28	0.448502	4	0.0966184	6	0.150376	24	0.327824	27	0.415768	23
169	1128.8	1	0.0175593	3	0.0286369	2	0.0181604	0	0	0	0	2	0.0320359	6	0.144928	5	0.125313	6	0.081956	2	0.0307977	0	0	0	0		169	263.651	26	0.456541	104	0.992745	110	0.99882	42	1.26354	45	1.40713	38	0.608682	5	0.120773	5	0.125313	20	0.273187	14	0.215584	14
170	1135.4	2	0.0351185	4	0.0381825	2	0.0181604	0	0	0	0	3	0.0480538	13	0.31401	7	0.175439	10	0.136593	4	0.0615953	0	0	0	0		170	267.73	25	0.438982	119	1.13593	116	1.0533	60	1.80505	46	1.4384	31	0.496556	5	0.120773	1	0.0250627	24	0.327824	17	0.26178	16
171	1142	3	0.0526778	2	0.0190913	3	0.0272405	1	0.0300842	0	0	6	0.0961076	5	0.120773	11	0.275689	6	0.081956	4	0.0615953	0	0	0	0		171	271.871	21	0.368745	133	1.26957	135	1.22582	36	1.08303	52	1.62602	34	0.54461	1	0.0241546	4	0.100251	24	0.327824	21	0.323375	12
172	1148.6	4	0.070237	1	0.00954563	2	0.0181604	0	0	0	0	2	0.0320359	4	0.0966184	7	0.175439	4	0.0546373	4	0.0615953	0	0	0	0		172	276.077	34	0.597015	130	1.24093	115	1.04422	48	1.44404	37	1.15697	29	0.46452	12	0.289855	6	0.150376	16	0.218549	35	0.538959	16
173	1155.2	1	0.0175593	4	0.0381825	3	0.0272405	0	0	0	0	0	0	5	0.120773	3	0.075188	3	0.040978	9	0.138589	0	0	0	0		173	280.348	43	0.755048	106	1.01184	120	1.08962	50	1.50421	54	1.68856	26	0.416466	4	0.0966184	5	0.125313	25	0.341483	24	0.369572	14
174	1161.8	0	0	2	0.0190913	2	0.0181604	1	0.0300842	0	0	1	0.0160179	3	0.0724638	4	0.100251	7	0.0956153	10	0.153988	0	0	0	0		174	284.684	27	0.4741	148	1.41275	135	1.22582	49	1.47413	33	1.03189	43	0.688771	5	0.120773	4	0.100251	13	0.177571	26	0.40037	18
175	1168.4	2	0.0351185	2	0.0190913	0	0	0	0	0	0	3	0.0480538	4	0.0966184	10	0.250627	7	0.0956153	4	0.0615953	0	0	0	0		175	289.088	43	0.755048	134	1.27911	155	1.40743	55	1.65463	31	0.969356	46	0.736825	7	0.169082	3	0.075188	35	0.478077	31	0.477364	5
176	1175	0	0	1	0.00954563	0	0	0	0	0	0	1	0.0160179	1	0.0241546	10	0.250627	8	0.109275	7	0.107792	0	0	0	0		176	293.56	45	0.790167	128	1.22184	164	1.48915	61	1.83514	71	2.22014	32	0.512574	8	0.193237	5	0.125313	34	0.464417	42	0.646751	11
177	1181.6	1	0.0175593	1	0.00954563	5	0.0454009	0	0	0	0	1	0.0160179	5	0.120773	5	0.125313	5	0.0682967	7	0.107792	0	0	0	0		177	298.101	49	0.860404	129	1.23139	119	1.08054	49	1.47413	33	1.03189	51	0.816915	6	0.144928	6	0.150376	32	0.437099	26	0.40037	18
178	1188.2	0	0	6	0.0572738	4	0.0363207	0	0	0	0	1	0.0160179	5	0.120773	5	0.125313	10	0.136593	3	0.0461965	0	0	0	0		178	302.712	51	0.895522	109	1.04047	125	1.13502	40	1.20337	41	1.28205	40	0.640718	8	0.193237	5	0.125313	40	0.546373	35	0.538959	13
179	1194.8	2	0.0351185	4	0.0381825	2	0.0181604	0	0	0	0	2	0.0320359	4	0.0966184	9	0.225564	3	0.040978	6	0.092393	0	0	0	0		179	307.395	43	0.755048	156	1.48912	152	1.38019	56	1.68472	30	0.938086	54	0.864969	3	0.0724638	14	0.350877	52	0.710285	30	0.461965	6
180	1201.4	1	0.0175593	2	0.0190913	3	0.0272405	0	0	0	0	2	0.0320359	2	0.0483092	3	0.075188	1	0.0136593	10	0.153988	0	0	0	0		180	312.15	53	0.930641	146	1.39366	155	1.40743	28	0.842359	30	0.938086	56	0.897005	4	0.0966184	8	0.200501	34	0.464417	50	0.769942	9
181	1208	0	0	2	0.0190913	0	0	0	0	0	0	0	0	5	0.120773	5	0.125313	7	0.0956153	4	0.0615953	0	0	0	0		181	316.979	46	0.807726	137	1.30775	124	1.12594	24	0.722022	39	1.21951	61	0.977094	5	0.120773	7	0.175439	37	0.505395	34	0.52356	6
182	1214.6	5	0.0877963	2	0.0190913	3	0.0272405	0	0	0	0	2	0.0320359	5	0.120773	7	0.175439	4	0.0546373	3	0.0461965	0	0	0	0		182	321.882	37	0.649693	155	1.47957	153	1.38927	37	1.11312	40	1.25078	55	0.880987	14	0.338164	9	0.225564	38	0.519055	29	0.446566	10
183	1221.2	0	0	3	0.0286369	4	0.0363207	0	0	0	0	2	0.0320359	5	0.120773	6	0.150376	3	0.040978	5	0.0769942	0	0	0	0		183	326.861	68	1.19403	139	1.32684	143	1.29847	35	1.05295	29	0.906817	58	0.929041	11	0.2657	9	0.225564	44	0.601011	43	0.66215	15
184	1227.8	0	0	6	0.0572738	2	0.0181604	0	0	0	0	0	0	0	0	1	0.0250627	2	0.0273187	3	0.0461965	0	0	0	0		184	331.917	60	1.05356	135	1.28866	148	1.34387	39	1.17329	20	0.625391	61	0.977094	7	0.169082	10	0.250627	48	0.655648	29	0.446566	6
185	1234.4	0	0	2	0.0190913	0	0	0	0	0	0	0	0	5	0.120773	3	0.075188	3	0.040978	3	0.0461965	0	0	0	0		185	337.052	68	1.19403	124	1.18366	130	1.18042	42	1.26354	44	1.37586	67	1.0732	6	0.144928	6	0.150376	47	0.641989	37	0.569757	5
186	1241	3	0.0526778	2	0.0190913	1	0.00908018	0	0	1	0.0312695	2	0.0320359	1	0.0241546	2	0.0501253	1	0.0136593	6	0.092393	0	0	0	0		186	342.266	65	1.14135	135	1.28866	156	1.41651	30	0.902527	23	0.719199	72	1.15329	5	0.120773	11	0.275689	54	0.737604	46	0.708346	7
187	1247.6	0	0	1	0.00954563	2	0.0181604	0	0	0	0	3	0.0480538	1	0.0241546	4	0.100251	7	0.0956153	4	0.0615953	0	0	0	0		187	347.56	65	1.14135	151	1.44139	126	1.1441	32	0.962696	21	0.65666	64	1.02515	9	0.217391	3	0.075188	53	0.723945	51	0.78534	7
188	1254.2	1	0.0175593	2	0.0190913	2	0.0181604	0	0	0	0	1	0.0160179	7	0.169082	6	0.150376	4	0.0546373	7	0.107792	0	0	0	0		188	352.937	65	1.14135	126	1.20275	151	1.37111	26	0.78219	21	0.65666	88	1.40958	14	0.338164	8	0.200501	46	0.628329	46	0.708346	7
189	1260.8	0	0	1	0.00954563	1	0.00908018	0	0	0	0	1	0.0160179	2	0.0483092	1	0.0250627	4	0.0546373	3	0.0461965	0	0	0	0		189	358.396	62	1.08867	137	1.30775	116	1.0533	25	0.752106	23	0.719199	66	1.05718	13	0.31401	13	0.325815	61	0.83322	67	1.03172	10
190	1267.4	0	0	1	0.00954563	1	0.00908018	0	0	0	0	3	0.0480538	8	0.193237	4	0.100251	5	0.0682967	5	0.0769942	0	0	0	0		190	363.94	70	1.22915	167	1.59412	144	1.30755	28	0.842359	33	1.03189	79	1.26542	10	0.241546	7	0.175439	60	0.81956	52	0.800739	3
191	1274	1	0.0175593	1	0.00954563	0	0	0	0	0	0	2	0.0320359	3	0.0724638	2	0.0501253	8	0.109275	2	0.0307977	0	0	0	0		191	369.57	52	0.913082	144	1.37457	171	1.55271	17	0.511432	16	0.500313	69	1.10524	14	0.338164	17	0.426065	68	0.928835	52	0.800739	6
192	1280.6	0	0	2	0.0190913	1	0.00908018	0	0	0	0	0	0	2	0.0483092	2	0.0501253	1	0.0136593	4	0.0615953	0	0	0	0		192	375.287	48	0.842845	149	1.4223	146	1.32571	18	0.541516	16	0.500313	82	1.31347	14	0.338164	17	0.426065	54	0.737604	46	0.708346	11
193	1287.2	1	0.0175593	0	0	2	0.0181604	0	0	0	0	2	0.0320359	3	0.0724638	5	0.125313	5	0.0682967	5	0.0769942	0	0	0	0		193	381.092	76	1.3345	117	1.11684	121	1.0987	17	0.511432	21	0.65666	82	1.31347	17	0.410628	10	0.250627	65	0.887857	40	0.615953	6
194	1293.8	0	0	1	0.00954563	0	0	0	0	0	0	3	0.0480538	2	0.0483092	3	0.075188	10	0.136593	1	0.0153988	0	0	0	0		194	386.987	76	1.3345	105	1.00229	138	1.25306	10	0.300842	23	0.719199	79	1.26542	12	0.289855	10	0.250627	67	0.915175	58	0.893132	5
195	1300.4	0	0	0	0	0	0	0	0	0	0	0	0	5	0.120773	3	0.075188	1	0.0136593	5	0.0769942	0	0	0	0		195	392.974	76	1.3345	118	1.12638	135	1.22582	24	0.722022	14	0.437774	89	1.4256	11	0.2657	13	0.325815	64	0.874198	59	0.908531	3
196	1307	0	0	1	0.00954563	1	0.00908018	0	0	0	0	0	0	1	0.0241546	0	0	5	0.0682967	2	0.0307977	0	0	0	0		196	399.053	61	1.07112	128	1.22184	119	1.08054	15	0.451264	13	0.406504	83	1.32949	18	0.434783	16	0.401002	66	0.901516	64	0.985525	8
197	1313.6	0	0	0	0	2	0.0181604	0	0	0	0	0	0	2	0.0483092	2	0.0501253	2	0.0273187	2	0.0307977	0	0	0	0		197	405.225	89	1.56277	128	1.22184	135	1.22582	11	0.330927	21	0.65666	105	1.68188	15	0.362319	15	0.37594	89	1.21568	83	1.2781	4
198	1320.2	2	0.0351185	0	0	0	0	0	0	0	0	1	0.0160179	3	0.0724638	3	0.075188	2	0.0273187	3	0.0461965	0	0	0	0		198	411.494	77	1.35206	123	1.17411	137	1.24398	12	0.361011	13	0.406504	105	1.68188	20	0.483092	15	0.37594	101	1.37959	70	1.07792	7
199	1326.8	0	0	1	0.00954563	1	0.00908018	0	0	0	0	0	0	4	0.0966184	2	0.0501253	1	0.0136593	1	0.0153988	0	0	0	0		199	417.859	61	1.07112	112	1.06911	102	0.926178	13	0.391095	15	0.469043	92	1.47365	22	0.531401	16	0.401002	66	0.901516	66	1.01632	5
200	1333.4	2	0.0351185	2	0.0190913	0	0	0	0	0	0	1	0.0160179	3	0.0724638	4	0.100251	4	0.0546373	2	0.0307977	0	0	0	0		200	424.323	81	1.4223	116	1.10729	94	0.853537	9	0.270758	11	0.343965	95	1.5217	27	0.652174	15	0.37594	77	1.05177	76	1.17031	3
201	1340	0	0	0	0	4	0.0363207	0	0	0	0	0	0	2	0.0483092	2	0.0501253	3	0.040978	6	0.092393	0	0	0	0		201	430.887	92	1.61545	120	1.14548	108	0.980659	7	0.21059	11	0.343965	82	1.31347	21	0.507246	17	0.426065	83	1.13372	75	1.15491	2
202	1346.6	2	0.0351185	1	0.00954563	1	0.00908018	0	0	0	0	2	0.0320359	3	0.0724638	0	0	3	0.040978	6	0.092393	0	0	0	0		202	437.552	90	1.58033	117	1.11684	110	0.99882	10	0.300842	9	0.281426	92	1.47365	11	0.2657	24	0.601504	90	1.22934	95	1.46289	5
203	1353.2	0	0	0	0	0	0	0	0	0	0	0	0	1	0.0241546	1	0.0250627	2	0.0273187	0	0	0	0	0	0		203	444.321	62	1.08867	116	1.10729	108	0.980659	11	0.330927	8	0.250156	99	1.58578	26	0.628019	31	0.776942	79	1.07909	80	1.23191	3
204	1359.8	0	0	0	0	2	0.0181604	0	0	0	0	0	0	1	0.0241546	2	0.0501253	3	0.040978	1	0.0153988	0	0	0	0		204	451.194	97	1.70325	115	1.09775	103	0.935258	10	0.300842	3	0.0938086	118	1.89012	34	0.821256	33	0.827068	106	1.44789	62	0.954727	1
205	1366.4	0	0	0	0	0	0	0	0	0	0	1	0.0160179	1	0.0241546	0	0	1	0.0136593	5	0.0769942	0	0	0	0		205	458.174	108	1.8964	137	1.30775	123	1.11686	6	0.180505	3	0.0938086	100	1.60179	36	0.869565	44	1.10276	115	1.57082	89	1.3705	5
206	1373	0	0	1	0.00954563	1	0.00908018	0	0	0	0	0	0	1	0.0241546	1	0.0250627	5	0.0682967	2	0.0307977	0	0	0	0		206	465.261	72	1.26427	94	0.897289	107	0.971579	5	0.150421	11	0.343965	99	1.58578	20	0.483092	35	0.877193	88	1.20202	80	1.23191	2
207	1379.6	1	0.0175593	0	0	1	0.00908018	0	0	0	0	0	0	3	0.0724638	0	0	1	0.0136593	3	0.0461965	0	0	0	0		207	472.458	98	1.72081	99	0.945017	104	0.944339	9	0.270758	10	0.312695	113	1.81003	37	0.89372	36	0.902256	87	1.18836	74	1.13951	5
208	1386.2	0	0	2	0.0190913	1	0.00908018	0	0	0	0	3	0.0480538	1	0.0241546	1	0.0250627	2	0.0273187	0	0	0	0	0	0		208	479.767	90	1.58033	94	0.897289	92	0.835376	6	0.180505	5	0.156348	94	1.50569	42	1.01449	35	0.877193	93	1.27032	75	1.15491	4
209	1392.8	0	0	1	0.00954563	1	0.00908018	0	0	0	0	0	0	1	0.0241546	1	0.0250627	3	0.040978	4	0.0615953	0	0	0	0		209	487.188	80	1.40474	109	1.04047	107	0.971579	5	0.150421	2	0.0625391	118	1.89012	26	0.628019	38	0.952381	91	1.243	83	1.2781	4
210	1399.4	0	0	2	0.0190913	0	0	0	0	0	0	1	0.0160179	3	0.0724638	0	0	1	0.0136593	5	0.0769942	0	0	0	0		210	494.724	87	1.52766	92	0.878198	108	0.980659	3	0.0902527	3	0.0938086	75	1.20135	44	1.0628	36	0.902256	82	1.12007	84	1.2935	1
211	1406	0	0	0	0	1	0.00908018	0	0	0	0	1	0.0160179	0	0	2	0.0501253	4	0.0546373	1	0.0153988	0	0	0	0		211	502.377	85	1.49254	105	1.00229	95	0.862617	3	0.0902527	2	0.0625391	116	1.85808	33	0.797101	50	1.25313	105	1.43423	90	1.38589	2
212	1412.6	0	0	2	0.0190913	2	0.0181604	0	0	0	0	0	0	2	0.0483092	0	0	2	0.0273187	2	0.0307977	0	0	0	0		212	510.149	88	1.54522	76	0.725468	92	0.835376	5	0.150421	2	0.0625391	100	1.60179	39	0.942029	37	0.927318	109	1.48887	88	1.3551	2
213	1419.2	0	0	0	0	2	0.0181604	0	0	0	0	0	0	0	0	1	0.0250627	2	0.0273187	1	0.0153988	0	0	0	0		213	518.04	82	1.43986	78	0.744559	87	0.789975	2	0.0601685	5	0.156348	97	1.55374	41	0.990338	43	1.07769	102	1.39325	84	1.2935	3
214	1425.8	1	0.0175593	0	0	2	0.0181604	0	0	0	0	0	0	0	0	3	0.075188	2	0.0273187	2	0.0307977	0	0	0	0		214	526.054	80	1.40474	85	0.811378	77	0.699174	4	0.120337	5	0.156348	88	1.40958	54	1.30435	37	0.927318	93	1.27032	97	1.49369	1
215	1432.4	1	0.0175593	1	0.00954563	1	0.00908018	0	0	0	0	0	0	0	0	3	0.075188	1	0.0136593	3	0.0461965	0	0	0	0		215	534.191	87	1.52766	72	0.687285	91	0.826296	3	0.0902527	3	0.0938086	100	1.60179	52	1.25604	55	1.37845	83	1.13372	112	1.72467	4
216	1439	0	0	0	0	0	0	0	0	0	0	0	0	1	0.0241546	0	0	2	0.0273187	1	0.0153988	0	0	0	0		216	542.455	85	1.49254	84	0.801833	82	0.744575	2	0.0601685	4	0.125078	91	1.45763	44	1.0628	52	1.30326	124	1.69376	83	1.2781	0
217	1445.6	0	0	0	0	1	0.00908018	0	0	0	0	0	0	1	0.0241546	2	0.0501253	3	0.040978	2	0.0307977	0	0	0	0		217	550.846	78	1.36962	78	0.744559	91	0.826296	2	0.0601685	2	0.0625391	85	1.36152	49	1.18357	59	1.4787	94	1.28398	71	1.09332	0
218	1452.2	0	0	0	0	2	0.0181604	0	0	0	0	1	0.0160179	1	0.0241546	1	0.0250627	1	0.0136593	4	0.0615953	0	0	0	0		218	559.367	93	1.63301	69	0.658648	74	0.671933	1	0.0300842	2	0.0625391	75	1.20135	67	1.61836	68	1.70426	103	1.40691	101	1.55528	0
219	1458.8	0	0	0	0	2	0.0181604	0	0	0	0	0	0	0	0	1	0.0250627	2	0.0273187	3	0.0461965	0	0	0	0		219	568.02	82	1.43986	67	0.639557	79	0.717334	0	0	2	0.0625391	100	1.60179	58	1.40097	70	1.75439	109	1.48887	87	1.3397	3
220	1465.4	1	0.0175593	0	0	1	0.00908018	0	0	0	0	1	0.0160179	1	0.0241546	1	0.0250627	2	0.0273187	1	0.0153988	0	0	0	0		220	576.806	95	1.66813	89	0.849561	79	0.717334	4	0.120337	0	0	94	1.50569	67	1.61836	81	2.03008	113	1.5435	79	1.21651	1
221	1472	0	0	1	0.00954563	0	0	0	0	0	0	0	0	1	0.0241546	0	0	2	0.0273187	1	0.0153988	0	0	0	0		221	585.729	104	1.82616	67	0.639557	69	0.626532	5	0.150421	3	0.0938086	78	1.2494	73	1.76329	69	1.72932	110	1.50253	74	1.13951	1
222	1478.6	0	0	0	0	0	0	0	0	0	0	0	0	1	0.0241546	1	0.0250627	2	0.0273187	0	0	0	0	0	0		222	594.79	53	0.930641	58	0.553646	53	0.481249	1	0.0300842	1	0.0312695	90	1.44161	76	1.83575	65	1.62907	84	1.14738	90	1.38589	1
223	1485.2	0	0	0	0	0	0	0	0	0	0	0	0	2	0.0483092	1	0.0250627	6	0.081956	1	0.0153988	0	0	0	0		223	603.99	78	1.36962	73	0.696831	74	0.671933	4	0.120337	2	0.0625391	84	1.34551	51	1.23188	51	1.2782	102	1.39325	94	1.44749	0
224	1491.8	1	0.0175593	1	0.00954563	0	0	0	0	0	0	1	0.0160179	2	0.0483092	1	0.0250627	0	0	0	0	0	0	0	0		224	613.333	94	1.65057	72	0.687285	70	0.635612	3	0.0902527	4	0.125078	81	1.29745	74	1.78744	61	1.52882	88	1.20202	95	1.46289	1
225	1498.4	1	0.0175593	0	0	0	0	0	0	0	0	0	0	0	0	1	0.0250627	0	0	6	0.092393	0	0	0	0		225	622.821	67	1.17647	50	0.477281	52	0.472169	1	0.0300842	6	0.187617	81	1.29745	71	1.71498	58	1.45363	97	1.32496	97	1.49369	0
226	1505	0	0	0	0	1	0.00908018	0	0	0	0	0	0	0	0	0	0	4	0.0546373	1	0.0153988	0	0	0	0		226	632.456	71	1.24671	63	0.601375	63	0.572051	1	0.0300842	0	0	85	1.36152	54	1.30435	53	1.32832	107	1.46155	95	1.46289	0
227	1511.6	0	0	0	0	0	0	0	0	0	0	1	0.0160179	0	0	0	0	2	0.0273187	0	0	0	0	0	0		227	642.239	71	1.24671	50	0.477281	58	0.52665	2	0.0601685	1	0.0312695	70	1.12126	66	1.5942	53	1.32832	111	1.51619	74	1.13951	1
228	1518.2	0	0	1	0.00954563	0	0	0	0	0	0	0	0	4	0.0966184	0	0	5	0.0682967	1	0.0153988	0	0	0	0		228	652.174	70	1.22915	45	0.429553	49	0.444929	0	0	1	0.0312695	68	1.08922	59	1.42512	53	1.32832	85	1.16104	81	1.24731	0
229	1524.8	0	0	0	0	1	0.00908018	0	0	0	0	0	0	0	0	0	0	4	0.0546373	3	0.0461965	0	0	0	0		229	662.262	60	1.05356	45	0.429553	51	0.463089	3	0.0902527	2	0.0625391	61	0.977094	56	1.35266	56	1.40351	75	1.02445	76	1.17031	0
230	1531.4	0	0	0	0	0	0	0	0	0	0	0	0	0	0	1	0.0250627	2	0.0273187	1	0.0153988	0	0	0	0		230	672.507	51	0.895522	47	0.448645	40	0.363207	1	0.0300842	0	0	62	0.993112	60	1.44928	46	1.15288	70	0.956154	86	1.3243	1
231	1538	0	0	1	0.00954563	0	0	0	0	0	0	1	0.0160179	1	0.0241546	2	0.0501253	3	0.040978	1	0.0153988	0	0	0	0		231	682.91	63	1.10623	36	0.343643	36	0.326886	3	0.0902527	0	0	66	1.05718	70	1.69082	59	1.4787	73	0.997132	81	1.24731	1
232	1544.6	0	0	0	0	0	0	0	0	0	0	0	0	0	0	0	0	1	0.0136593	1	0.0153988	0	0	0	0		232	693.474	55	0.965759	53	0.505918	42	0.381367	1	0.0300842	0	0	59	0.945058	74	1.78744	53	1.32832	96	1.3113	68	1.04712	0
233	1551.2	0	0	0	0	0	0	0	0	0	0	0	0	1	0.0241546	0	0	2	0.0273187	2	0.0307977	0	0	0	0		233	704.201	60	1.05356	39	0.372279	56	0.50849	2	0.0601685	0	0	68	1.08922	56	1.35266	57	1.42857	98	1.33861	73	1.12411	1
234	1557.8	0	0	0	0	1	0.00908018	0	0	0	0	0	0	2	0.0483092	0	0	1	0.0136593	3	0.0461965	0	0	0	0		234	715.094	28	0.491659	38	0.362734	44	0.399528	0	0	0	0	49	0.784879	61	1.47343	53	1.32832	73	0.997132	70	1.07792	0
235	1564.4	0	0	1	0.00954563	1	0.00908018	0	0	0	0	0	0	1	0.0241546	1	0.0250627	0	0	1	0.0153988	0	0	0	0		235	726.156	42	0.737489	44	0.420008	41	0.372287	1	0.0300842	0	0	50	0.800897	60	1.44928	80	2.00501	80	1.09275	74	1.13951	0
236	1571	0	0	1	0.00954563	0	0	0	0	0	0	0	0	1	0.0241546	0	0	2	0.0273187	0	0	0	0	0	0		236	737.389	39	0.684811	33	0.315006	36	0.326886	2	0.0601685	0	0	31	0.496556	72	1.73913	60	1.50376	80	1.09275	70	1.07792	0
237	1577.6	0	0	0	0	0	0	0	0	0	0	0	0	0	0	1	0.0250627	5	0.0682967	0	0	0	0	0	0		237	748.796	26	0.456541	34	0.324551	31	0.281486	2	0.0601685	1	0.0312695	37	0.592664	67	1.61836	60	1.50376	67	0.915175	74	1.13951	1
238	1584.2	0	0	0	0	0	0	0	0	0	0	0	0	0	0	1	0.0250627	0	0	0	0	0	0	0	0		238	760.379	37	0.649693	34	0.324551	29	0.263325	1	0.0300842	0	0	34	0.54461	71	1.71498	63	1.57895	92	1.25666	65	1.00092	0
239	1590.8	0	0	0	0	0	0	0	0	0	0	0	0	1	0.0241546	0	0	1	0.0136593	0	0	0	0	0	0		239	772.141	30	0.526778	17	0.162276	33	0.299646	0	0	1	0.0312695	22	0.352395	83	2.00483	65	1.62907	77	1.05177	57	0.877733	0
240	1597.4	0	0	0	0	0	0	0	0	0	0	0	0	0	0	0	0	0	0	1	0.0153988	0	0	0	0		240	784.085	33	0.579456	34	0.324551	28	0.254245	0	0	0	0	32	0.512574	73	1.76329	68	1.70426	50	0.682967	56	0.862334	0
241	1604	1	0.0175593	0	0	2	0.0181604	0	0	0	0	0	0	0	0	0	0	1	0.0136593	3	0.0461965	0	0	0	0		241	796.214	36	0.632133	25	0.238641	32	0.290566	0	0	0	0	20	0.320359	65	1.57005	64	1.60401	61	0.83322	65	1.00092	0
242	1610.6	0	0	0	0	0	0	0	0	0	0	0	0	1	0.0241546	2	0.0501253	2	0.0273187	0	0	0	0	1	0.0283527		242	808.531	23	0.403863	22	0.210004	30	0.272405	1	0.0300842	0	0	23	0.368413	51	1.23188	75	1.8797	66	0.901516	54	0.831537	0
243	1617.2	0	0	0	0	0	0	0	0	0	0	0	0	2	0.0483092	0	0	0	0	2	0.0307977	0	0	0	0		243	821.038	22	0.386304	19	0.181367	21	0.190684	0	0	2	0.0625391	28	0.448502	52	1.25604	56	1.40351	59	0.805901	60	0.92393	0
244	1623.8	0	0	0	0	1	0.00908018	0	0	0	0	1	0.0160179	1	0.0241546	0	0	0	0	2	0.0307977	0	0	0	0		244	833.739	28	0.491659	20	0.190913	23	0.208844	1	0.0300842	0	0	31	0.496556	54	1.30435	57	1.42857	51	0.696626	47	0.723745	0
245	1630.4	0	0	0	0	0	0	0	0	0	0	0	0	0	0	0	0	1	0.0136593	2	0.0307977	0	0	0	0		245	846.636	26	0.456541	26	0.248186	25	0.227004	0	0	0	0	19	0.304341	73	1.76329	53	1.32832	49	0.669307	44	0.677549	0
246	1637	0	0	0	0	1	0.00908018	0	0	0	0	0	0	1	0.0241546	0	0	0	0	0	0	0	0	0	0		246	859.733	17	0.298507	15	0.143184	22	0.199764	0	0	0	0	16	0.256287	48	1.15942	54	1.35338	51	0.696626	34	0.52356	0
247	1643.6	0	0	0	0	1	0.00908018	0	0	0	0	0	0	0	0	2	0.0501253	0	0	0	0	0	0	0	0		247	873.032	21	0.368745	27	0.257732	27	0.245165	0	0	1	0.0312695	22	0.352395	58	1.40097	47	1.17794	44	0.601011	36	0.554358	0
248	1650.2	0	0	0	0	0	0	0	0	0	0	0	0	1	0.0241546	0	0	1	0.0136593	2	0.0307977	0	0	0	0		248	886.537	15	0.263389	23	0.219549	19	0.172523	0	0	0	0	16	0.256287	76	1.83575	54	1.35338	43	0.587351	22	0.338774	0
249	1656.8	0	0	0	0	0	0	0	0	0	0	0	0	0	0	0	0	0	0	0	0	0	0	0	0		249	900.25	13	0.22827	19	0.181367	21	0.190684	0	0	0	0	21	0.336377	68	1.64251	52	1.30326	40	0.546373	32	0.492763	0
250	1663.4	0	0	0	0	0	0	0	0	0	0	0	0	1	0.0241546	1	0.0250627	1	0.0136593	0	0	0	0	0	0		250	914.176	10	0.175593	25	0.238641	25	0.227004	1	0.0300842	0	0	15	0.240269	49	1.18357	51	1.2782	33	0.450758	44	0.677549	0
251	1670	1	0.0175593	1	0.00954563	0	0	0	0	0	0	0	0	2	0.0483092	1	0.0250627	1	0.0136593	0	0	0	0	0	0		251	928.318	7	0.122915	16	0.15273	11	0.099882	0	0	0	0	13	0.208233	54	1.30435	53	1.32832	33	0.450758	36	0.554358	0
252	1676.6	1	0.0175593	0	0	0	0	1	0.0300842	0	0	0	0	0	0	1	0.0250627	0	0	0	0	0	0	0	0		252	942.678	15	0.263389	28	0.267278	20	0.181604	0	0	0	0	15	0.240269	58	1.40097	47	1.17794	34	0.464417	38	0.585156	0
253	1683.2	0	0	0	0	0	0	0	0	0	0	0	0	0	0	0	0	1	0.0136593	1	0.0153988	0	0	0	0		253	957.26	11	0.193152	23	0.219549	15	0.136203	0	0	0	0	19	0.304341	43	1.03865	31	0.776942	26	0.355143	32	0.492763	0
254	1689.8	0	0	0	0	0	0	0	0	0	0	1	0.0160179	0	0	1	0.0250627	1	0.0136593	0	0	0	0	0	0		254	972.068	7	0.122915	21	0.200458	23	0.208844	0	0	1	0.0312695	9	0.144161	44	1.0628	29	0.726817	41	0.560033	29	0.446566	0
255	1696.4	0	0	0	0	0	0	0	0	0	0	1	0.0160179	0	0	0	0	2	0.0273187	0	0	0	0	0	0		255	987.105	9	0.158033	13	0.124093	18	0.163443	0	0	0	0	12	0.192215	48	1.15942	47	1.17794	20	0.273187	25	0.384971	0
256	1703	0	0	0	0	0	0	0	0	0	0	1	0.0160179	1	0.0241546	1	0.0250627	1	0.0136593	0	0	0	0	0	0		256	1002.37	9	0.158033	16	0.15273	14	0.127122	0	0	0	0	5	0.0800897	27	0.652174	33	0.827068	30	0.40978	19	0.292578	0
257	1709.6	0	0	0	0	0	0	0	0	0	0	0	0	0	0	0	0	3	0.040978	1	0.0153988	0	0	0	0		257	1017.88	4	0.070237	17	0.162276	10	0.0908018	0	0	0	0	9	0.144161	36	0.869565	43	1.07769	26	0.355143	13	0.200185	0
258	1716.2	0	0	0	0	1	0.00908018	0	0	0	0	0	0	1	0.0241546	0	0	0	0	1	0.0153988	0	0	0	0		258	1033.63	13	0.22827	16	0.15273	13	0.118042	0	0	0	0	10	0.160179	38	0.917874	37	0.927318	29	0.396121	20	0.307977	0
259	1722.8	0	0	0	0	0	0	0	0	0	0	0	0	0	0	1	0.0250627	0	0	0	0	0	0	0	0		259	1049.61	6	0.105356	15	0.143184	14	0.127122	0	0	0	0	9	0.144161	31	0.748792	19	0.47619	27	0.368802	14	0.215584	0
260	1729.4	0	0	0	0	0	0	0	0	0	0	0	0	1	0.0241546	1	0.0250627	1	0.0136593	1	0.0153988	0	0	0	0		260	1065.85	9	0.158033	9	0.0859107	11	0.099882	0	0	0	0	6	0.0961076	24	0.57971	31	0.776942	14	0.191231	9	0.138589	0
261	1736	0	0	0	0	0	0	0	0	0	0	0	0	1	0.0241546	0	0	0	0	0	0	0	0	0	0		261	1082.34	3	0.0526778	15	0.143184	8	0.0726414	0	0	0	0	6	0.0961076	22	0.531401	22	0.551378	22	0.300505	27	0.415768	0
262	1742.6	1	0.0175593	0	0	0	0	0	0	0	0	0	0	1	0.0241546	0	0	0	0	0	0	0	0	0	0		262	1099.08	8	0.140474	7	0.0668194	9	0.0817216	0	0	0	0	5	0.0800897	23	0.555556	26	0.651629	15	0.20489	14	0.215584	0
263	1749.2	0	0	0	0	0	0	0	0	0	0	1	0.0160179	0	0	0	0	0	0	1	0.0153988	0	0	0	0		263	1116.08	5	0.0877963	4	0.0381825	5	0.0454009	0	0	0	0	5	0.0800897	12	0.289855	19	0.47619	23	0.314165	13	0.200185	0
264	1755.8	0	0	0	0	0	0	0	0	0	0	0	0	0	0	0	0	1	0.0136593	0	0	0	0	0	0		264	1133.35	9	0.158033	7	0.0668194	7	0.0635612	1	0.0300842	0	0	11	0.176197	21	0.507246	24	0.601504	20	0.273187	11	0.169387	0
265	1762.4	0	0	0	0	0	0	0	0	0	0	0	0	0	0	0	0	0	0	0	0	0	0	0	0		265	1150.88	2	0.0351185	7	0.0668194	7	0.0635612	1	0.0300842	0	0	2	0.0320359	11	0.2657	12	0.300752	11	0.150253	21	0.323375	0
266	1769	0	0	0	0	0	0	0	0	0	0	0	0	0	0	1	0.0250627	1	0.0136593	0	0	0	0	0	0		266	1168.68	3	0.0526778	3	0.0286369	5	0.0454009	0	0	0	0	5	0.0800897	10	0.241546	23	0.576441	17	0.232209	17	0.26178	0
267	1775.6	0	0	0	0	0	0	0	0	0	0	0	0	0	0	1	0.0250627	1	0.0136593	0	0	0	0	0	0		267	1186.76	3	0.0526778	12	0.114548	8	0.0726414	0	0	0	0	4	0.0640718	10	0.241546	16	0.401002	17	0.232209	17	0.26178	0
268	1782.2	0	0	0	0	0	0	0	0	0	0	0	0	2	0.0483092	0	0	1	0.0136593	0	0	0	0	0	0		268	1205.12	5	0.0877963	7	0.0668194	6	0.0544811	0	0	0	0	3	0.0480538	14	0.338164	16	0.401002	12	0.163912	11	0.169387	0
269	1788.8	0	0	0	0	0	0	0	0	0	0	0	0	1	0.0241546	0	0	0	0	0	0	0	0	0	0		269	1223.76	1	0.0175593	9	0.0859107	4	0.0363207	0	0	0	0	2	0.0320359	7	0.169082	8	0.200501	8	0.109275	12	0.184786	0
270	1795.4	0	0	0	0	0	0	0	0	0	0	0	0	0	0	0	0	0	0	0	0	0	0	0	0		270	1242.69	3	0.0526778	5	0.0477281	5	0.0454009	0	0	1	0.0312695	6	0.0961076	11	0.2657	13	0.325815	13	0.177571	16	0.246381	0
271	1802	0	0	0	0	0	0	0	0	0	0	0	0	0	0	0	0	2	0.0273187	0	0	0	0	0	0		271	1261.91	1	0.0175593	3	0.0286369	2	0.0181604	0	0	0	0	6	0.0961076	12	0.289855	7	0.175439	15	0.20489	11	0.169387	0
272	1808.6	0	0	0	0	0	0	0	0	0	0	0	0	1	0.0241546	0	0	0	0	0	0	0	0	0	0		272	1281.44	1	0.0175593	3	0.0286369	3	0.0272405	0	0	0	0	5	0.0800897	8	0.193237	10	0.250627	16	0.218549	9	0.138589	0
273	1815.2	0	0	0	0	0	0	0	0	0	0	0	0	0	0	0	0	0	0	0	0	0	0	0	0		273	1301.26	1	0.0175593	1	0.00954563	3	0.0272405	0	0	0	0	0	0	6	0.144928	4	0.100251	9	0.122934	9	0.138589	0
274	1821.8	0	0	0	0	0	0	0	0	0	0	0	0	0	0	0	0	1	0.0136593	1	0.0153988	0	0	0	0		274	1321.39	3	0.0526778	3	0.0286369	2	0.0181604	0	0	0	0	2	0.0320359	11	0.2657	10	0.250627	6	0.081956	6	0.092393	0
275	1828.4	0	0	0	0	0	0	0	0	0	0	0	0	2	0.0483092	2	0.0501253	0	0	0	0	0	0	0	0		275	1341.83	2	0.0351185	1	0.00954563	5	0.0454009	0	0	0	0	2	0.0320359	5	0.120773	2	0.0501253	9	0.122934	11	0.169387	0
276	1835	0	0	1	0.00954563	0	0	0	0	0	0	0	0	0	0	0	0	0	0	0	0	0	0	0	0		276	1362.58	1	0.0175593	1	0.00954563	2	0.0181604	0	0	0	0	1	0.0160179	5	0.120773	3	0.075188	9	0.122934	9	0.138589	0
277	1841.6	0	0	0	0	0	0	0	0	0	0	0	0	0	0	0	0	0	0	0	0	0	0	0	0		277	1383.66	0	0	3	0.0286369	3	0.0272405	0	0	0	0	4	0.0640718	4	0.0966184	2	0.0501253	6	0.081956	10	0.153988	0
278	1848.2	0	0	0	0	0	0	0	0	0	0	0	0	0	0	1	0.0250627	0	0	0	0	0	0	0	0		278	1405.07	0	0	4	0.0381825	5	0.0454009	0	0	0	0	1	0.0160179	4	0.0966184	3	0.075188	8	0.109275	5	0.0769942	0
279	1854.8	0	0	0	0	0	0	0	0	0	0	0	0	0	0	0	0	0	0	0	0	0	0	0	0		279	1426.8	2	0.0351185	1	0.00954563	4	0.0363207	0	0	0	0	0	0	2	0.0483092	6	0.150376	7	0.0956153	8	0.123191	0
280	1861.4	0	0	0	0	0	0	0	0	0	0	0	0	0	0	1	0.0250627	0	0	0	0	0	0	0	0		280	1448.87	1	0.0175593	0	0	5	0.0454009	0	0	0	0	1	0.0160179	2	0.0483092	5	0.125313	6	0.081956	7	0.107792	0
281	1868	0	0	0	0	0	0	0	0	0	0	0	0	0	0	1	0.0250627	2	0.0273187	1	0.0153988	0	0	0	0		281	1471.28	0	0	2	0.0190913	0	0	0	0	0	0	1	0.0160179	5	0.120773	2	0.0501253	10	0.136593	3	0.0461965	0
282	1874.6	0	0	0	0	0	0	0	0	0	0	0	0	0	0	0	0	0	0	0	0	0	0	0	0		282	1494.04	2	0.0351185	0	0	1	0.00908018	0	0	0	0	2	0.0320359	1	0.0241546	2	0.0501253	5	0.0682967	7	0.107792	0
283	1881.2	0	0	0	0	0	0	0	0	0	0	0	0	0	0	0	0	0	0	0	0	0	0	0	0		283	1517.16	0	0	1	0.00954563	1	0.00908018	0	0	0	0	1	0.0160179	4	0.0966184	2	0.0501253	13	0.177571	6	0.092393	0
284	1887.8	0	0	0	0	0	0	0	0	0	0	0	0	0	0	0	0	0	0	0	0	0	0	0	0		284	1540.62	0	0	1	0.00954563	1	0.00908018	0	0	0	0	0	0	4	0.0966184	1	0.0250627	6	0.081956	6	0.092393	0
285	1894.4	0	0	1	0.00954563	0	0	0	0	0	0	0	0	0	0	0	0	0	0	1	0.0153988	0	0	0	0		285	1564.46	0	0	2	0.0190913	1	0.00908018	0	0	0	0	0	0	2	0.0483092	2	0.0501253	7	0.0956153	1	0.0153988	0
286	1901	0	0	0	0	0	0	0	0	0	0	0	0	0	0	0	0	0	0	0	0	0	0	0	0		286	1588.66	1	0.0175593	0	0	2	0.0181604	0	0	0	0	0	0	2	0.0483092	3	0.075188	3	0.040978	4	0.0615953	0
287	1907.6	0	0	1	0.00954563	0	0	0	0	0	0	1	0.0160179	2	0.0483092	1	0.0250627	0	0	0	0	0	0	0	0		287	1613.23	0	0	0	0	1	0.00908018	0	0	0	0	1	0.0160179	3	0.0724638	0	0	2	0.0273187	6	0.092393	0
288	1914.2	0	0	0	0	0	0	0	0	0	0	0	0	0	0	0	0	0	0	0	0	0	0	0	0		288	1638.19	0	0	0	0	2	0.0181604	0	0	0	0	0	0	2	0.0483092	2	0.0501253	1	0.0136593	2	0.0307977	0
289	1920.8	0	0	0	0	0	0	0	0	0	0	0	0	0	0	0	0	1	0.0136593	2	0.0307977	0	0	0	0		289	1663.53	2	0.0351185	1	0.00954563	0	0	1	0.0300842	0	0	0	0	3	0.0724638	3	0.075188	3	0.040978	1	0.0153988	0
290	1927.4	0	0	0	0	0	0	0	0	0	0	0	0	0	0	0	0	2	0.0273187	0	0	0	0	0	0		290	1689.26	0	0	0	0	0	0	0	0	0	0	3	0.0480538	1	0.0241546	2	0.0501253	7	0.0956153	0	0	0
291	1934	0	0	0	0	0	0	0	0	0	0	0	0	0	0	0	0	0	0	0	0	0	0	0	0		291	1715.39	0	0	0	0	1	0.00908018	0	0	0	0	0	0	3	0.0724638	2	0.0501253	1	0.0136593	3	0.0461965	0
292	1940.6	0	0	0	0	0	0	0	0	0	0	0	0	0	0	0	0	0	0	0	0	0	0	0	0		292	1741.93	1	0.0175593	0	0	0	0	0	0	0	0	1	0.0160179	1	0.0241546	0	0	1	0.0136593	1	0.0153988	0
293	1947.2	0	0	0	0	0	0	0	0	0	0	0	0	0	0	0	0	0	0	1	0.0153988	0	0	0	0		293	1768.87	0	0	0	0	0	0	0	0	0	0	0	0	3	0.0724638	2	0.0501253	3	0.040978	0	0	0
294	1953.8	0	0	0	0	0	0	0	0	0	0	0	0	0	0	0	0	0	0	0	0	0	0	0	0		294	1796.24	0	0	0	0	0	0	0	0	0	0	0	0	1	0.0241546	0	0	3	0.040978	0	0	0
295	1960.4	0	0	0	0	0	0	0	0	0	0	0	0	0	0	0	0	0	0	0	0	0	0	0	0		295	1824.02	0	0	1	0.00954563	0	0	0	0	0	0	0	0	2	0.0483092	3	0.075188	0	0	1	0.0153988	0
296	1967	0	0	0	0	0	0	0	0	0	0	0	0	0	0	0	0	0	0	1	0.0153988	0	0	0	0		296	1852.24	0	0	0	0	0	0	0	0	0	0	0	0	0	0	2	0.0501253	2	0.0273187	1	0.0153988	0
297	1973.6	0	0	0	0	0	0	0	0	0	0	0	0	0	0	0	0	0	0	0	0	0	0	0	0		297	1880.89	0	0	2	0.0190913	0	0	0	0	0	0	0	0	0	0	1	0.0250627	0	0	1	0.0153988	0
298	1980.2	0	0	0	0	0	0	0	0	0	0	0	0	0	0	0	0	0	0	0	0	0	0	0	0		298	1909.99	0	0	0	0	0	0	0	0	0	0	1	0.0160179	2	0.0483092	0	0	3	0.040978	2	0.0307977	0
299	1986.8	0	0	0	0	0	0	0	0	0	0	0	0	0	0	0	0	0	0	0	0	0	0	0	0		299	1939.53	0	0	0	0	0	0	0	0	0	0	0	0	0	0	0	0	0	0	2	0.0307977	0
300	1993.4	0	0	0	0	0	0	0	0	0	0	0	0	0	0	0	0	0	0	0	0	0	0	0	0		300	1969.53	0	0	0	0	0	0	0	0	0	0	0	0	0	0	0	0	0	0	0	0	0
	2000																											2000
[truncated: 3 more columns]

## Sheet: S5B
linear X bin											log X bin
Bin Number		TNY-Cherry c		TNY-Cherry c		tny__94_01.#		TNY tny__01.			Bin Number		TNY-Cherry c		TNY-Cherry c		tny__94_01.#		TNY tny__01.
	Bin Volume	26__01.#m3	Diff.	22__01.#m3	Diff.	M3	Diff.	#m3	Diff.			Bin Volume	26__01.#m3	Diff.	22__01.#m3	Diff.	M3	Diff.	#m3	Diff.
	(Lower)	Diff.	Number	Diff.	Number	Diff.	Number	Diff.	Number			(Lower)	Diff.	Number	Diff.	Number	Diff.	Number	Diff.	Number
	µm^3	Number	%	Number	%	Number	%	Number	%			µm^3	Number	%	Number	%	Number	%	Number	%
1	20	349	1.71246	211	1.50424	4032	4.33847	100	0.431518		1	20	25	0.122669	5	0.0356455	98	0.105449	4	0.0172607
2	26.6	566	2.77723	337	2.40251	7971	8.57687	133	0.573919		2	20.3094	10	0.0490677	10	0.0712911	116	0.124817	2	0.00863036
3	33.2	731	3.58685	502	3.57881	10581	11.3853	397	1.71313		3	20.6235	11	0.0539745	13	0.0926784	106	0.114057	7	0.0302063
4	39.8	1002	4.91658	703	5.01176	10679	11.4907	920	3.96997		4	20.9426	10	0.0490677	6	0.0427746	139	0.149565	4	0.0172607
5	46.4	1221	5.99117	966	6.88672	9327	10.0359	1789	7.71986		5	21.2665	19	0.0932287	10	0.0712911	137	0.147413	7	0.0302063
6	53	1233	6.05005	933	6.65146	7960	8.56503	2236	9.64874		6	21.5955	28	0.13739	12	0.0855493	146	0.157097	0	0
7	59.6	1287	6.31501	1062	7.57111	6794	7.31041	2207	9.5236		7	21.9296	19	0.0932287	10	0.0712911	186	0.200138	8	0.0345214
8	66.2	1204	5.90775	959	6.83681	5503	5.92128	1974	8.51817		8	22.2688	20	0.0981354	8	0.0570329	165	0.177542	7	0.0302063
9	72.8	1198	5.87831	858	6.11677	4549	4.89477	1726	7.448		9	22.6133	15	0.0736016	13	0.0926784	180	0.193682	11	0.047467
10	79.4	1137	5.579	863	6.15242	3603	3.87686	1627	7.0208		10	22.9631	12	0.0588813	10	0.0712911	232	0.249634	8	0.0345214
11	86	973	4.77429	741	5.28267	2922	3.1441	1409	6.08009		11	23.3183	16	0.0785083	13	0.0926784	245	0.263622	7	0.0302063
12	92.6	875	4.29343	660	4.70521	2423	2.60717	1289	5.56227		12	23.679	11	0.0539745	10	0.0712911	221	0.237798	6	0.0258911
13	99.2	838	4.11187	570	4.06359	2142	2.30481	1100	4.7467		13	24.0453	20	0.0981354	10	0.0712911	242	0.260394	5	0.0215759
14	105.8	744	3.65064	541	3.85685	1770	1.90454	834	3.59886		14	24.4172	27	0.132483	11	0.0784202	290	0.312043	0	0
15	112.4	656	3.21884	444	3.16532	1516	1.63123	764	3.2968		15	24.795	18	0.0883219	13	0.0926784	297	0.319575	4	0.0172607
16	119	535	2.62512	381	2.71619	1251	1.34609	612	2.64089		16	25.1785	16	0.0785083	18	0.128324	336	0.361539	2	0.00863036
17	125.6	510	2.50245	363	2.58787	1104	1.18791	523	2.25684		17	25.568	33	0.161923	8	0.0570329	361	0.388439	7	0.0302063
18	132.2	496	2.43376	316	2.2528	940	1.01145	426	1.83827		18	25.9635	20	0.0981354	20	0.142582	361	0.388439	11	0.047467
19	138.8	406	1.99215	236	1.68247	769	0.827451	400	1.72607		19	26.3651	23	0.112856	13	0.0926784	337	0.362615	2	0.00863036
20	145.4	352	1.72718	241	1.71812	750	0.807007	358	1.54483		20	26.773	26	0.127576	23	0.163969	368	0.395971	0	0
21	152	333	1.63395	171	1.21908	622	0.669278	307	1.32476		21	27.1871	43	0.210991	23	0.163969	409	0.440088	4	0.0172607
22	158.6	353	1.73209	209	1.48998	544	0.585349	236	1.01838		22	27.6077	42	0.206084	22	0.15684	436	0.46914	0	0
23	165.2	295	1.4475	179	1.27611	534	0.574589	263	1.13489		23	28.0347	36	0.176644	15	0.106937	457	0.491736	9	0.0388366
24	171.8	249	1.22179	136	0.969559	507	0.545537	198	0.854406		24	28.4684	19	0.0932287	18	0.128324	515	0.554145	4	0.0172607
25	178.4	196	0.961727	101	0.72004	435	0.468064	166	0.71632		25	28.9088	38	0.186457	14	0.0998075	555	0.597185	11	0.047467
26	185	209	1.02552	121	0.862622	388	0.417492	146	0.630016		26	29.356	44	0.215898	23	0.163969	571	0.614401	4	0.0172607
27	191.6	174	0.853778	94	0.670136	386	0.41534	108	0.46604		27	29.8101	26	0.127576	28	0.199615	554	0.596109	9	0.0388366
28	198.2	186	0.912659	85	0.605974	295	0.317423	100	0.431518		28	30.2712	46	0.225711	35	0.249519	645	0.694026	11	0.047467
29	204.8	137	0.672228	84	0.598845	282	0.303435	69	0.297747		29	30.7395	30	0.147203	23	0.163969	596	0.641302	15	0.0647277
30	211.4	138	0.677134	76	0.541812	249	0.267926	71	0.306378		30	31.215	46	0.225711	19	0.135453	631	0.678962	11	0.047467
31	218	134	0.657507	57	0.406359	248	0.26685	68	0.293432		31	31.6979	59	0.2895	33	0.235261	640	0.688646	23	0.0992492
32	224.6	105	0.515211	78	0.55607	185	0.199062	63	0.271856		32	32.1882	52	0.255152	33	0.235261	704	0.757511	22	0.094934
33	231.2	88	0.431796	53	0.377843	194	0.208746	43	0.185553		33	32.6861	47	0.230618	25	0.178228	716	0.770423	8	0.0345214
34	237.8	110	0.539745	66	0.470521	177	0.190454	55	0.237335		34	33.1917	61	0.299313	25	0.178228	719	0.773651	20	0.0863036
35	244.4	98	0.480864	56	0.39923	166	0.178618	35	0.151031		35	33.7052	75	0.368008	48	0.342197	772	0.830679	6	0.0258911
36	251	94	0.461237	37	0.263777	112	0.120513	29	0.12514		36	34.2266	51	0.250245	37	0.263777	773	0.831755	24	0.103564
37	257.6	76	0.372915	40	0.285164	127	0.136653	35	0.151031		37	34.756	55	0.269872	35	0.249519	818	0.880176	45	0.194183
38	264.2	78	0.382728	34	0.24239	110	0.118361	17	0.0733581		38	35.2937	58	0.284593	43	0.306552	833	0.896316	25	0.10788
39	270.8	67	0.328754	37	0.263777	84	0.0903848	27	0.11651		39	35.8396	70	0.343474	32	0.228131	910	0.979168	22	0.094934
40	277.4	48	0.235525	39	0.278035	87	0.0936128	19	0.0819884		40	36.394	50	0.245339	43	0.306552	929	0.999613	32	0.138086
41	284	60	0.294406	30	0.213873	77	0.0828527	23	0.0992492		41	36.957	74	0.363101	40	0.285164	926	0.996385	49	0.211444
42	290.6	54	0.264966	32	0.228131	58	0.0624085	27	0.11651		42	37.5287	61	0.299313	41	0.292293	978	1.05234	40	0.172607
43	297.2	54	0.264966	17	0.121195	68	0.0731686	25	0.10788		43	38.1092	64	0.314033	55	0.392101	1036	1.11475	43	0.185553
44	303.8	59	0.2895	27	0.192486	61	0.0656366	11	0.047467		44	38.6987	57	0.279686	65	0.463392	1009	1.08569	65	0.280487
45	310.4	39	0.191364	26	0.185357	31	0.0333563	21	0.0906188		45	39.2974	84	0.412169	52	0.370714	1049	1.12873	40	0.172607
46	317	47	0.230618	15	0.106937	38	0.0408884	8	0.0345214		46	39.9053	76	0.372915	50	0.356455	1037	1.11582	55	0.237335
47	323.6	34	0.16683	16	0.114066	25	0.0269002	12	0.0517822		47	40.5225	77	0.377821	67	0.47765	997	1.07278	61	0.263226
48	330.2	37	0.181551	20	0.142582	24	0.0258242	14	0.0604125		48	41.1494	89	0.436703	74	0.527554	1099	1.18253	48	0.207129
49	336.8	29	0.142296	12	0.0855493	22	0.0236722	9	0.0388366		49	41.7859	94	0.461237	85	0.605974	1078	1.15994	65	0.280487
50	343.4	35	0.171737	11	0.0784202	21	0.0225962	13	0.0560974		50	42.4323	93	0.45633	64	0.456263	1142	1.2288	83	0.35816
51	350	19	0.0932287	17	0.121195	18	0.0193682	17	0.0733581		51	43.0887	128	0.628067	74	0.527554	1084	1.16639	104	0.448779
52	356.6	31	0.15211	15	0.106937	22	0.0236722	15	0.0647277		52	43.7552	100	0.490677	61	0.434876	1073	1.15456	113	0.487615
53	363.2	40	0.196271	9	0.064162	14	0.0150641	7	0.0302063		53	44.4321	114	0.559372	70	0.499038	1056	1.13627	129	0.556658
54	369.8	28	0.13739	11	0.0784202	17	0.0182922	7	0.0302063		54	45.1194	99	0.48577	67	0.47765	1039	1.11797	126	0.543713
55	376.4	21	0.103042	13	0.0926784	8	0.00860807	10	0.0431518		55	45.8174	138	0.677134	98	0.698653	1097	1.18038	144	0.621386
56	383	16	0.0785083	5	0.0356455	12	0.0129121	6	0.0258911		56	46.5261	103	0.505397	103	0.734298	1171	1.26001	152	0.655908
57	389.6	13	0.063788	4	0.0285164	11	0.0118361	6	0.0258911		57	47.2458	130	0.63788	92	0.655878	1048	1.12766	186	0.802624
58	396.2	25	0.122669	7	0.0499038	7	0.00753207	4	0.0172607		58	47.9767	157	0.770363	98	0.698653	1081	1.16317	219	0.945025
59	402.8	23	0.112856	9	0.064162	9	0.00968408	6	0.0258911		59	48.7188	153	0.750736	101	0.72004	1108	1.19222	186	0.802624
60	409.4	9	0.0441609	11	0.0784202	4	0.00430404	3	0.0129455		60	49.4724	145	0.711482	113	0.805589	1061	1.14165	236	1.01838
61	416	17	0.0834151	5	0.0356455	6	0.00645606	4	0.0172607		61	50.2377	144	0.706575	118	0.841235	1056	1.13627	203	0.875982
62	422.6	14	0.0686948	3	0.0213873	4	0.00430404	1	0.00431518		62	51.0149	156	0.765456	111	0.791331	1030	1.10829	202	0.871667
63	429.2	15	0.0736016	7	0.0499038	6	0.00645606	4	0.0172607		63	51.804	135	0.662414	156	1.11214	1065	1.14595	256	1.10469
64	435.8	10	0.0490677	7	0.0499038	3	0.00322803	4	0.0172607		64	52.6054	157	0.770363	102	0.727169	1081	1.16317	240	1.03564
65	442.4	10	0.0490677	7	0.0499038	7	0.00753207	4	0.0172607		65	53.4191	143	0.701668	116	0.826977	1004	1.08031	241	1.03996
66	449	9	0.0441609	8	0.0570329	2	0.00215202	1	0.00431518		66	54.2455	148	0.726202	127	0.905397	1067	1.1481	283	1.2212
67	455.6	6	0.0294406	2	0.0142582	0	0	2	0.00863036		67	55.0846	187	0.917566	132	0.941042	1044	1.12335	309	1.33339
68	462.2	11	0.0539745	4	0.0285164	2	0.00215202	4	0.0172607		68	55.9367	156	0.765456	122	0.869751	1049	1.12873	332	1.43264
69	468.8	13	0.063788	6	0.0427746	3	0.00322803	2	0.00863036		69	56.802	166	0.814524	101	0.72004	1006	1.08247	328	1.41538
70	475.4	10	0.0490677	3	0.0213873	1	0.00107601	2	0.00863036		70	57.6806	165	0.809617	138	0.983817	1081	1.16317	282	1.21688
71	482	6	0.0294406	3	0.0213873	1	0.00107601	3	0.0129455		71	58.5729	157	0.770363	127	0.905397	1012	1.08892	301	1.29887
72	488.6	9	0.0441609	3	0.0213873	3	0.00322803	1	0.00431518		72	59.479	202	0.991168	144	1.02659	1060	1.14057	319	1.37654
73	495.2	7	0.0343474	3	0.0213873	2	0.00215202	1	0.00431518		73	60.399	206	1.01079	130	0.926784	994	1.06955	327	1.41106
74	501.8	4	0.0196271	2	0.0142582	2	0.00215202	0	0		74	61.3334	162	0.794897	148	1.05511	1006	1.08247	326	1.40675
75	508.4	3	0.0147203	1	0.00712911	3	0.00322803	1	0.00431518		75	62.2821	216	1.05986	170	1.21195	991	1.06633	326	1.40675
76	515	1	0.00490677	1	0.00712911	1	0.00107601	0	0		76	63.2456	171	0.839058	165	1.1763	1010	1.08677	346	1.49305
77	521.6	8	0.0392542	1	0.00712911	1	0.00107601	0	0		77	64.2239	191	0.937193	179	1.27611	985	1.05987	318	1.37223
78	528.2	4	0.0196271	0	0	1	0.00107601	0	0		78	65.2174	169	0.829244	154	1.09788	917	0.986701	306	1.32045
79	534.8	1	0.00490677	1	0.00712911	0	0	1	0.00431518		79	66.2262	178	0.873405	154	1.09788	925	0.995309	336	1.4499
80	541.4	4	0.0196271	0	0	1	0.00107601	1	0.00431518		80	67.2507	176	0.863592	118	0.841235	918	0.987777	343	1.48011
81	548	5	0.0245339	1	0.00712911	1	0.00107601	1	0.00431518		81	68.291	193	0.947007	155	1.10501	927	0.997461	316	1.3636
82	554.6	3	0.0147203	1	0.00712911	0	0	0	0		82	69.3474	204	1.00098	170	1.21195	847	0.91138	319	1.37654
83	561.2	6	0.0294406	2	0.0142582	0	0	0	0		83	70.4201	213	1.04514	165	1.1763	906	0.974864	312	1.34634
84	567.8	2	0.00981354	0	0	2	0.00215202	0	0		84	71.5094	204	1.00098	168	1.19769	816	0.878024	285	1.22983
85	574.4	5	0.0245339	0	0	0	0	0	0		85	72.6156	202	0.991168	137	0.976688	874	0.940432	286	1.23414
86	581	6	0.0294406	0	0	1	0.00107601	0	0		86	73.7389	188	0.922473	152	1.08362	872	0.93828	341	1.47148
87	587.6	2	0.00981354	0	0	2	0.00215202	0	0		87	74.8796	192	0.9421	145	1.03372	797	0.857579	331	1.42832
88	594.2	3	0.0147203	2	0.0142582	0	0	0	0		88	76.0379	237	1.1629	164	1.16917	824	0.886632	283	1.2212
89	600.8	2	0.00981354	0	0	0	0	0	0		89	77.2141	247	1.21197	165	1.1763	721	0.775803	283	1.2212
90	607.4	3	0.0147203	1	0.00712911	0	0	0	0		90	78.4085	199	0.976448	147	1.04798	713	0.767195	309	1.33339
91	614	1	0.00490677	0	0	0	0	0	0		91	79.6214	266	1.3052	150	1.06937	772	0.830679	334	1.44127
92	620.6	1	0.00490677	0	0	0	0	1	0.00431518		92	80.8531	222	1.0893	161	1.14779	652	0.701558	311	1.34202
93	627.2	3	0.0147203	0	0	0	0	0	0		93	82.1038	199	0.976448	155	1.10501	757	0.814539	330	1.42401
94	633.8	2	0.00981354	0	0	0	0	0	0		94	83.3739	224	1.09912	186	1.32601	649	0.69833	293	1.26435
95	640.4	1	0.00490677	0	0	0	0	0	0		95	84.6636	186	0.912659	180	1.28324	648	0.697254	296	1.27729
96	647	2	0.00981354	0	0	1	0.00107601	0	0		96	85.9733	201	0.986261	167	1.19056	597	0.642378	276	1.19099
97	653.6	0	0	0	0	0	0	0	0		97	87.3032	210	1.03042	141	1.0052	605	0.650986	304	1.31182
98	660.2	0	0	0	0	0	0	1	0.00431518		98	88.6537	186	0.912659	162	1.15492	617	0.663898	288	1.24277
99	666.8	0	0	0	0	0	0	0	0		99	90.025	199	0.976448	166	1.18343	592	0.636998	292	1.26003
100	673.4	2	0.00981354	0	0	1	0.00107601	0	0		100	91.4176	213	1.04514	120	0.855493	601	0.646682	306	1.32045
101	680	0	0	1	0.00712911	0	0	0	0		101	92.8318	186	0.912659	138	0.983817	553	0.595033	299	1.29024
102	686.6	0	0	0	0	1	0.00107601	1	0.00431518		102	94.2678	194	0.951914	152	1.08362	538	0.578893	299	1.29024
103	693.2	0	0	0	0	0	0	0	0		103	95.726	199	0.976448	173	1.23334	535	0.575665	254	1.09606
104	699.8	1	0.00490677	0	0	0	0	1	0.00431518		104	97.2068	211	1.03533	147	1.04798	558	0.600413	292	1.26003
105	706.4	0	0	0	0	0	0	0	0		105	98.7105	206	1.01079	145	1.03372	506	0.544461	265	1.14352
106	713	0	0	0	0	0	0	0	0		106	100.237	193	0.947007	134	0.955301	496	0.533701	268	1.15647
107	719.6	0	0	1	0.00712911	0	0	0	0		107	101.788	190	0.932287	126	0.898268	518	0.557373	261	1.12626
108	726.2	1	0.00490677	1	0.00712911	0	0	0	0		108	103.363	205	1.00589	135	0.96243	513	0.551993	256	1.10469
109	732.8	0	0	0	0	0	0	0	0		109	104.961	196	0.961727	144	1.02659	502	0.540157	281	1.21257
110	739.4	1	0.00490677	0	0	0	0	0	0		110	106.585	191	0.937193	154	1.09788	404	0.434708	221	0.953655
111	746	0	0	0	0	0	0	0	0		111	108.234	204	1.00098	121	0.862622	467	0.502496	191	0.8242
112	752.6	1	0.00490677	0	0	0	0	0	0		112	109.908	162	0.794897	136	0.969559	466	0.50142	204	0.880297
113	759.2	0	0	0	0	1	0.00107601	0	0		113	111.608	187	0.917566	120	0.855493	458	0.492812	182	0.785363
114	765.8	0	0	0	0	0	0	0	0		114	113.335	195	0.95682	133	0.948171	414	0.445468	230	0.992492
115	772.4	0	0	0	0	0	0	0	0		115	115.088	176	0.863592	110	0.784202	372	0.400275	201	0.867351
116	779	0	0	0	0	0	0	1	0.00431518		116	116.868	161	0.78999	116	0.826977	400	0.430404	203	0.875982
117	785.6	0	0	0	0	0	0	0	0		117	118.676	141	0.691855	108	0.769944	414	0.445468	184	0.793993
118	792.2	1	0.00490677	0	0	0	0	0	0		118	120.512	135	0.662414	107	0.762815	350	0.376603	191	0.8242
119	798.8	0	0	0	0	1	0.00107601	0	0		119	122.376	168	0.824338	116	0.826977	314	0.337867	155	0.668853
120	805.4	0	0	0	0	0	0	1	0.00431518		120	124.269	167	0.819431	104	0.741427	352	0.378755	156	0.673168
121	812	0	0	0	0	0	0	0	0		121	126.191	153	0.750736	119	0.848364	328	0.352931	152	0.655908
122	818.6	0	0	0	0	1	0.00107601	0	0		122	128.144	145	0.711482	110	0.784202	335	0.360463	141	0.608441
123	825.2	1	0.00490677	0	0	0	0	0	0		123	130.126	152	0.745829	96	0.684394	324	0.348627	181	0.781048
124	831.8	0	0	0	0	0	0	0	0		124	132.139	156	0.765456	106	0.755685	327	0.351855	114	0.491931
125	838.4	0	0	0	0	1	0.00107601	0	0		125	134.183	144	0.706575	100	0.712911	281	0.302359	140	0.604125
126	845	0	0	0	0	0	0	0	0		126	136.258	169	0.829244	92	0.655878	269	0.289447	147	0.634332
127	851.6	0	0	0	0	0	0	0	0		127	138.366	143	0.701668	75	0.534683	283	0.304511	137	0.59118
128	858.2	0	0	0	0	0	0	0	0		128	140.507	131	0.642787	78	0.55607	239	0.257166	137	0.59118
129	864.8	1	0.00490677	0	0	0	0	0	0		129	142.68	144	0.706575	90	0.64162	262	0.281914	126	0.543713
130	871.4	1	0.00490677	0	0	0	0	0	0		130	144.887	126	0.618253	74	0.527554	237	0.255014	108	0.46604
131	878	0	0	0	0	0	0	0	0		131	147.128	107	0.525025	87	0.620232	277	0.298055	129	0.556658
132	884.6	0	0	0	0	0	0	0	0		132	149.404	136	0.667321	85	0.605974	263	0.28299	125	0.539398
133	891.2	0	0	1	0.00712911	0	0	0	0		133	151.716	114	0.559372	63	0.449134	231	0.248558	124	0.535082
134	897.8	1	0.00490677	0	0	0	0	0	0		134	154.062	126	0.618253	67	0.47765	212	0.228114	115	0.496246
135	904.4	0	0	0	0	0	0	0	0		135	156.446	102	0.500491	55	0.392101	228	0.24533	100	0.431518
136	911	0	0	0	0	1	0.00107601	0	0		136	158.866	137	0.672228	81	0.577458	219	0.235646	96	0.414257
137	917.6	0	0	0	0	0	0	0	0		137	161.323	148	0.726202	74	0.527554	188	0.20229	81	0.34953
138	924.2	0	0	0	0	1	0.00107601	0	0		138	163.819	122	0.598626	77	0.548941	214	0.230266	99	0.427203
139	930.8	0	0	1	0.00712911	0	0	0	0		139	166.353	122	0.598626	60	0.427746	216	0.232418	102	0.440148
140	937.4	0	0	0	0	0	0	0	0		140	168.926	109	0.534838	84	0.598845	191	0.205518	102	0.440148
141	944	0	0	0	0	0	0	0	0		141	171.539	98	0.480864	58	0.413488	214	0.230266	88	0.379736
142	950.6	0	0	0	0	0	0	0	0		142	174.193	95	0.466143	58	0.413488	201	0.216278	71	0.306378
143	957.2	0	0	0	0	0	0	0	0		143	176.887	107	0.525025	48	0.342197	216	0.232418	76	0.327954
144	963.8	0	0	0	0	0	0	0	0		144	179.624	86	0.421982	36	0.256648	183	0.19691	76	0.327954
145	970.4	2	0.00981354	0	0	0	0	0	0		145	182.402	75	0.368008	50	0.356455	173	0.18615	70	0.302063
146	977	0	0	0	0	0	0	0	0		146	185.224	103	0.505397	55	0.392101	157	0.168933	63	0.271856
147	983.6	0	0	0	0	0	0	0	0		147	188.089	85	0.417076	53	0.377843	176	0.189378	60	0.258911
148	990.2	0	0	0	0	0	0	0	0		148	190.999	75	0.368008	35	0.249519	179	0.192606	54	0.23302
149	996.8	0	0	0	0	0	0	2	0.00863036		149	193.953	82	0.402355	44	0.313681	169	0.181846	46	0.198498
150	1003.4	1	0.00490677	0	0	0	0	0	0		150	196.953	69	0.338567	42	0.299423	169	0.181846	50	0.215759
151	1010	0	0	0	0	0	0	0	0		151	200	102	0.500491	40	0.285164	132	0.142033	41	0.176922
152	1016.6	0	0	0	0	0	0	0	0		152	203.094	89	0.436703	42	0.299423	130	0.139881	50	0.215759
153	1023.2	0	0	0	0	0	0	0	0		153	206.235	50	0.245339	35	0.249519	151	0.162477	34	0.146716
154	1029.8	0	0	0	0	0	0	0	0		154	209.426	76	0.372915	46	0.327939	122	0.131273	38	0.163977
155	1036.4	0	0	0	0	0	0	0	0		155	212.665	64	0.314033	42	0.299423	116	0.124817	28	0.120825
156	1043	0	0	0	0	0	0	0	0		156	215.955	73	0.358194	34	0.24239	136	0.146337	36	0.155347
157	1049.6	0	0	0	0	0	0	0	0		157	219.296	66	0.323847	23	0.163969	131	0.140957	36	0.155347
158	1056.2	0	0	0	0	1	0.00107601	0	0		158	222.688	59	0.2895	37	0.263777	109	0.117285	37	0.159662
159	1062.8	0	0	0	0	0	0	0	0		159	226.133	61	0.299313	40	0.285164	93	0.100069	32	0.138086
160	1069.4	0	0	0	0	0	0	2	0.00863036		160	229.631	52	0.255152	39	0.278035	114	0.122665	27	0.11651
161	1076	0	0	0	0	0	0	0	0		161	233.183	44	0.215898	25	0.178228	109	0.117285	25	0.10788
162	1082.6	0	0	0	0	0	0	0	0		162	236.79	67	0.328754	40	0.285164	94	0.101145	30	0.129455
163	1089.2	0	0	0	0	0	0	0	0		163	240.453	52	0.255152	33	0.235261	98	0.105449	29	0.12514
164	1095.8	0	0	0	0	0	0	0	0		164	244.172	60	0.294406	28	0.199615	100	0.107601	15	0.0647277
165	1102.4	0	0	0	0	0	0	0	0		165	247.95	52	0.255152	33	0.235261	90	0.0968408	26	0.112195
166	1109	0	0	0	0	0	0	0	0		166	251.785	53	0.260059	23	0.163969	61	0.0656366	21	0.0906188
167	1115.6	0	0	0	0	0	0	0	0		167	255.68	55	0.269872	30	0.213873	73	0.0785487	15	0.0647277
168	1122.2	0	0	0	0	0	0	0	0		168	259.635	47	0.230618	19	0.135453	71	0.0763967	20	0.0863036
169	1128.8	0	0	0	0	0	0	0	0		169	263.651	47	0.230618	22	0.15684	70	0.0753207	13	0.0560974
170	1135.4	0	0	0	0	0	0	0	0		170	267.73	50	0.245339	23	0.163969	63	0.0677886	10	0.0431518
171	1142	0	0	0	0	1	0.00107601	0	0		171	271.871	35	0.171737	24	0.171099	52	0.0559525	19	0.0819884
172	1148.6	0	0	0	0	0	0	0	0		172	276.077	40	0.196271	20	0.142582	58	0.0624085	10	0.0431518
173	1155.2	1	0.00490677	0	0	0	0	1	0.00431518		173	280.348	30	0.147203	24	0.171099	60	0.0645606	18	0.0776733
174	1161.8	0	0	0	0	1	0.00107601	0	0		174	284.684	46	0.225711	25	0.178228	58	0.0624085	15	0.0647277
175	1168.4	0	0	0	0	0	0	0	0		175	289.088	36	0.176644	16	0.114066	41	0.0441164	15	0.0647277
176	1175	0	0	0	0	0	0	0	0		176	293.56	35	0.171737	20	0.142582	34	0.0365843	22	0.094934
177	1181.6	0	0	0	0	0	0	0	0		177	298.101	35	0.171737	14	0.0998075	53	0.0570285	14	0.0604125
178	1188.2	0	0	0	0	0	0	0	0		178	302.712	49	0.240432	20	0.142582	40	0.0430404	11	0.047467
179	1194.8	0	0	0	0	0	0	1	0.00431518		179	307.395	30	0.147203	17	0.121195	34	0.0365843	11	0.047467
180	1201.4	1	0.00490677	0	0	0	0	0	0		180	312.15	31	0.15211	19	0.135453	26	0.0279762	15	0.0647277
181	1208	0	0	0	0	0	0	0	0		181	316.979	36	0.176644	12	0.0855493	27	0.0290523	6	0.0258911
182	1214.6	0	0	0	0	0	0	0	0		182	321.882	29	0.142296	10	0.0712911	23	0.0247482	9	0.0388366
183	1221.2	0	0	0	0	0	0	0	0		183	326.861	31	0.15211	14	0.0998075	21	0.0225962	8	0.0345214
184	1227.8	0	0	0	0	0	0	0	0		184	331.917	23	0.112856	16	0.114066	17	0.0182922	11	0.047467
185	1234.4	0	0	0	0	0	0	0	0		185	337.052	20	0.0981354	11	0.0784202	20	0.0215202	9	0.0388366
186	1241	0	0	0	0	0	0	0	0		186	342.266	32	0.157017	6	0.0427746	15	0.0161401	7	0.0302063
187	1247.6	0	0	0	0	0	0	0	0		187	347.56	17	0.0834151	14	0.0998075	14	0.0150641	13	0.0560974
188	1254.2	0	0	0	0	0	0	0	0		188	352.937	20	0.0981354	11	0.0784202	17	0.0182922	14	0.0604125
189	1260.8	0	0	0	0	0	0	0	0		189	358.396	31	0.15211	13	0.0926784	18	0.0193682	11	0.047467
190	1267.4	0	0	0	0	0	0	0	0		190	363.94	30	0.147203	7	0.0499038	12	0.0129121	6	0.0258911
191	1274	0	0	0	0	0	0	0	0		191	369.57	27	0.132483	11	0.0784202	14	0.0150641	8	0.0345214
192	1280.6	1	0.00490677	0	0	0	0	0	0		192	375.287	17	0.0834151	13	0.0926784	9	0.00968408	2	0.00863036
193	1287.2	0	0	0	0	0	0	0	0		193	381.092	19	0.0932287	6	0.0427746	9	0.00968408	13	0.0560974
194	1293.8	0	0	0	0	0	0	0	0		194	386.987	14	0.0686948	2	0.0142582	11	0.0118361	5	0.0215759
195	1300.4	0	0	0	0	0	0	0	0		195	392.974	14	0.0686948	5	0.0356455	7	0.00753207	4	0.0172607
196	1307	0	0	0	0	0	0	0	0		196	399.053	25	0.122669	10	0.0712911	12	0.0129121	3	0.0129455
197	1313.6	0	0	0	0	0	0	0	0		197	405.225	14	0.0686948	8	0.0570329	3	0.00322803	5	0.0215759
198	1320.2	0	0	0	0	0	0	0	0		198	411.494	16	0.0785083	7	0.0499038	3	0.00322803	4	0.0172607
199	1326.8	0	0	0	0	0	0	0	0		199	417.859	11	0.0539745	6	0.0427746	8	0.00860807	3	0.0129455
200	1333.4	0	0	0	0	0	0	0	0		200	424.323	17	0.0834151	3	0.0213873	4	0.00430404	1	0.00431518
201	1340	0	0	0	0	0	0	0	0		201	430.887	13	0.063788	6	0.0427746	5	0.00538005	5	0.0215759
202	1346.6	0	0	0	0	0	0	0	0		202	437.552	10	0.0490677	9	0.064162	3	0.00322803	4	0.0172607
203	1353.2	0	0	0	0	0	0	0	0		203	444.321	12	0.0588813	6	0.0427746	7	0.00753207	4	0.0172607
204	1359.8	0	0	0	0	0	0	0	0		204	451.194	6	0.0294406	7	0.0499038	1	0.00107601	0	0
205	1366.4	0	0	0	0	0	0	0	0		205	458.174	11	0.0539745	2	0.0142582	1	0.00107601	3	0.0129455
206	1373	0	0	0	0	1	0.00107601	0	0		206	465.261	11	0.0539745	6	0.0427746	2	0.00215202	4	0.0172607
207	1379.6	0	0	0	0	0	0	0	0		207	472.458	13	0.063788	5	0.0356455	3	0.00322803	2	0.00863036
208	1386.2	0	0	0	0	0	0	0	0		208	479.767	8	0.0392542	4	0.0285164	1	0.00107601	3	0.0129455
209	1392.8	0	0	0	0	0	0	0	0		209	487.188	9	0.0441609	3	0.0213873	3	0.00322803	2	0.00863036
210	1399.4	0	0	0	0	0	0	0	0		210	494.724	9	0.0441609	4	0.0285164	2	0.00215202	1	0.00431518
211	1406	0	0	0	0	0	0	0	0		211	502.377	4	0.0196271	1	0.00712911	2	0.00215202	0	0
212	1412.6	0	0	0	0	0	0	0	0		212	510.149	2	0.00981354	1	0.00712911	3	0.00322803	1	0.00431518
213	1419.2	0	0	0	0	0	0	0	0		213	518.04	5	0.0245339	1	0.00712911	2	0.00215202	0	0
214	1425.8	0	0	0	0	0	0	0	0		214	526.054	7	0.0343474	1	0.00712911	1	0.00107601	0	0
215	1432.4	0	0	0	0	0	0	1	0.00431518		215	534.191	3	0.0147203	1	0.00712911	0	0	1	0.00431518
216	1439	0	0	0	0	0	0	0	0		216	542.455	5	0.0245339	1	0.00712911	1	0.00107601	1	0.00431518
217	1445.6	0	0	0	0	0	0	0	0		217	550.846	6	0.0294406	1	0.00712911	1	0.00107601	1	0.00431518
218	1452.2	0	0	0	0	0	0	0	0		218	559.367	6	0.0294406	2	0.0142582	0	0	0	0
219	1458.8	0	0	0	0	0	0	0	0		219	568.02	4	0.0196271	0	0	2	0.00215202	0	0
220	1465.4	0	0	0	0	1	0.00107601	0	0		220	576.806	9	0.0441609	0	0	1	0.00107601	0	0
221	1472	0	0	0	0	0	0	0	0		221	585.729	2	0.00981354	0	0	2	0.00215202	0	0
222	1478.6	0	0	0	0	0	0	0	0		222	594.79	4	0.0196271	2	0.0142582	0	0	0	0
223	1485.2	0	0	0	0	0	0	0	0		223	603.99	4	0.0196271	1	0.00712911	0	0	0	0
224	1491.8	0	0	0	0	0	0	1	0.00431518		224	613.333	1	0.00490677	0	0	0	0	1	0.00431518
225	1498.4	0	0	0	0	0	0	0	0		225	622.821	4	0.0196271	0	0	0	0	0	0
226	1505	0	0	0	0	0	0	0	0		226	632.456	2	0.00981354	0	0	0	0	0	0
227	1511.6	0	0	0	0	0	0	0	0		227	642.239	3	0.0147203	0	0	1	0.00107601	0	0
228	1518.2	0	0	0	0	0	0	0	0		228	652.174	0	0	0	0	0	0	1	0.00431518
229	1524.8	0	0	0	0	0	0	0	0		229	662.262	0	0	0	0	0	0	0	0
230	1531.4	0	0	0	0	0	0	0	0		230	672.507	2	0.00981354	0	0	1	0.00107601	0	0
231	1538	0	0	0	0	0	0	0	0		231	682.91	0	0	1	0.00712911	1	0.00107601	1	0.00431518
232	1544.6	0	0	0	0	0	0	0	0		232	693.474	1	0.00490677	0	0	0	0	1	0.00431518
233	1551.2	0	0	0	0	0	0	0	0		233	704.201	0	0	0	0	0	0	0	0
234	1557.8	0	0	0	0	0	0	0	0		234	715.094	0	0	1	0.00712911	0	0	0	0
235	1564.4	0	0	0	0	0	0	0	0		235	726.156	1	0.00490677	1	0.00712911	0	0	0	0
236	1571	0	0	0	0	0	0	0	0		236	737.389	1	0.00490677	0	0	0	0	0	0
237	1577.6	0	0	0	0	0	0	0	0		237	748.796	1	0.00490677	0	0	0	0	0	0
238	1584.2	0	0	0	0	0	0	0	0		238	760.379	0	0	0	0	1	0.00107601	0	0
239	1590.8	0	0	0	0	0	0	0	0		239	772.141	0	0	0	0	0	0	0	0
240	1597.4	0	0	0	0	0	0	0	0		240	784.085	1	0.00490677	0	0	0	0	1	0.00431518
241	1604	0	0	0	0	0	0	0	0		241	796.214	0	0	0	0	1	0.00107601	0	0
242	1610.6	0	0	0	0	0	0	0	0		242	808.531	0	0	0	0	1	0.00107601	1	0.00431518
243	1617.2	0	0	0	0	0	0	0	0		243	821.038	1	0.00490677	0	0	0	0	0	0
244	1623.8	0	0	0	0	0	0	0	0		244	833.739	0	0	0	0	1	0.00107601	0	0
245	1630.4	0	0	0	0	0	0	0	0		245	846.636	0	0	0	0	0	0	0	0
246	1637	0	0	0	0	0	0	0	0		246	859.733	1	0.00490677	0	0	0	0	0	0
247	1643.6	0	0	0	0	0	0	0	0		247	873.032	1	0.00490677	0	0	0	0	0	0
248	1650.2	0	0	0	0	0	0	0	0		248	886.537	0	0	1	0.00712911	0	0	0	0
249	1656.8	0	0	0	0	0	0	0	0		249	900.25	1	0.00490677	0	0	0	0	0	0
250	1663.4	0	0	0	0	0	0	0	0		250	914.176	0	0	0	0	1	0.00107601	0	0
251	1670	0	0	0	0	0	0	0	0		251	928.318	0	0	1	0.00712911	1	0.00107601	0	0
252	1676.6	0	0	0	0	0	0	0	0		252	942.678	0	0	0	0	0	0	0	0
253	1683.2	0	0	0	0	0	0	0	0		253	957.26	0	0	0	0	0	0	0	0
254	1689.8	0	0	0	0	0	0	0	0		254	972.068	2	0.00981354	0	0	0	0	0	0
255	1696.4	0	0	0	0	0	0	0	0		255	987.105	0	0	0	0	0	0	2	0.00863036
256	1703	0	0	0	0	0	0	0	0		256	1002.37	1	0.00490677	0	0	0	0	0	0
257	1709.6	0	0	0	0	0	0	0	0		257	1017.88	0	0	0	0	0	0	0	0
258	1716.2	0	0	0	0	0	0	0	0		258	1033.63	0	0	0	0	0	0	0	0
259	1722.8	0	0	0	0	0	0	0	0		259	1049.61	0	0	0	0	1	0.00107601	0	0
260	1729.4	0	0	0	0	0	0	0	0		260	1065.85	0	0	0	0	0	0	2	0.00863036
261	1736	0	0	0	0	0	0	0	0		261	1082.34	0	0	0	0	0	0	0	0
262	1742.6	0	0	0	0	0	0	0	0		262	1099.08	0	0	0	0	0	0	0	0
263	1749.2	0	0	0	0	0	0	0	0		263	1116.08	0	0	0	0	0	0	0	0
264	1755.8	0	0	0	0	0	0	0	0		264	1133.35	0	0	0	0	1	0.00107601	0	0
265	1762.4	0	0	1	0.00712911	0	0	0	0		265	1150.88	1	0.00490677	0	0	1	0.00107601	1	0.00431518
266	1769	0	0	0	0	0	0	0	0		266	1168.68	0	0	0	0	0	0	0	0
267	1775.6	0	0	0	0	0	0	0	0		267	1186.76	1	0.00490677	0	0	0	0	1	0.00431518
268	1782.2	0	0	0	0	0	0	0	0		268	1205.12	0	0	0	0	0	0	0	0
269	1788.8	0	0	0	0	0	0	0	0		269	1223.76	0	0	0	0	0	0	0	0
270	1795.4	0	0	0	0	0	0	0	0		270	1242.69	0	0	0	0	0	0	0	0
271	1802	0	0	0	0	0	0	0	0		271	1261.91	0	0	0	0	0	0	0	0
272	1808.6	0	0	0	0	0	0	0	0		272	1281.44	1	0.00490677	0	0	0	0	0	0
273	1815.2	0	0	0	0	0	0	0	0		273	1301.26	0	0	0	0	0	0	0	0
274	1821.8	0	0	0	0	0	0	0	0		274	1321.39	0	0	0	0	0	0	0	0
275	1828.4	0	0	0	0	0	0	0	0		275	1341.83	0	0	0	0	0	0	0	0
276	1835	0	0	0	0	0	0	0	0		276	1362.58	0	0	0	0	1	0.00107601	0	0
277	1841.6	0	0	0	0	0	0	0	0		277	1383.66	0	0	0	0	0	0	0	0
278	1848.2	0	0	0	0	0	0	0	0		278	1405.07	0	0	0	0	0	0	0	0
279	1854.8	0	0	0	0	0	0	0	0		279	1426.8	0	0	0	0	0	0	1	0.00431518
280	1861.4	0	0	0	0	0	0	0	0		280	1448.87	0	0	0	0	0	0	0	0
281	1868	0	0	0	0	1	0.00107601	0	0		281	1471.28	0	0	0	0	1	0.00107601	0	0
282	1874.6	0	0	0	0	0	0	0	0		282	1494.04	0	0	0	0	0	0	1	0.00431518
283	1881.2	0	0	0	0	0	0	0	0		283	1517.16	0	0	0	0	0	0	0	0
284	1887.8	0	0	0	0	0	0	0	0		284	1540.62	0	0	0	0	0	0	0	0
285	1894.4	0	0	0	0	0	0	0	0		285	1564.46	0	0	0	0	0	0	0	0
286	1901	0	0	0	0	1	0.00107601	0	0		286	1588.66	0	0	0	0	0	0	0	0
287	1907.6	0	0	0	0	0	0	0	0		287	1613.23	0	0	0	0	0	0	0	0
288	1914.2	0	0	0	0	0	0	0	0		288	1638.19	0	0	0	0	0	0	0	0
289	1920.8	0	0	0	0	0	0	0	0		289	1663.53	0	0	0	0	0	0	0	0
290	1927.4	0	0	0	0	0	0	0	0		290	1689.26	0	0	0	0	0	0	0	0
291	1934	0	0	0	0	0	0	0	0		291	1715.39	0	0	0	0	0	0	0	0
292	1940.6	0	0	0	0	0	0	0	0		292	1741.93	0	0	1	0.00712911	0	0	0	0
293	1947.2	0	0	0	0	0	0	0	0		293	1768.87	0	0	0	0	0	0	0	0
294	1953.8	0	0	0	0	0	0	0	0		294	1796.24	0	0	0	0	0	0	0	0
295	1960.4	0	0	0	0	0	0	0	0		295	1824.02	0	0	0	0	0	0	0	0
296	1967	0	0	0	0	0	0	0	0		296	1852.24	0	0	0	0	1	0.00107601	0	0
297	1973.6	0	0	0	0	0	0	0	0		297	1880.89	0	0	0	0	1	0.00107601	0	0
298	1980.2	0	0	0	0	0	0	0	0		298	1909.99	0	0	0	0	0	0	0	0
299	1986.8	0	0	0	0	0	0	0	0		299	1939.53	0	0	0	0	0	0	0	0
300	1993.4	0	0	0	0	0	0	0	0		300	1969.53	0	0	0	0	0	0	0	0
	2000											2000

## Sheet: S6D
linear X bin																							log X bin
Bin Number		7L_ch2_02.#m		9L_ch2_02.#m		1L__03.#m3		5L_ch2_02.#m		12L 5D_ch6_0		12L 7D_ch6_0		12L 9D_ch6_0		12L 1D_ch6_0		12L 2D_ch6_0		12L 3D_ch6_0			Bin Number		7L_ch2_02.#m		9L_ch2_02.#m		1L__03.#m3		5L_ch2_02.#m		12L 5D_ch6_0		12L 7D_ch6_0		12L 9D_ch6_0		12L 1D_ch6_0		12L 2D_ch6_0		12L 3D_ch6_0
	Bin Volume	3	Diff.	3	Diff.	Diff.	Diff.	3	Diff.	2.#m3	Diff.	2.#m3	Diff.	2.#m3	Diff.	2.#m3	Diff.	2.#m3	Diff.	2.#m3	Diff.			Bin Volume	3	Diff.	3	Diff.	Diff.	Diff.	3	Diff.	2.#m3	Diff.	2.#m3	Diff.	2.#m3	Diff.	2.#m3	Diff.	2.#m3	Diff.	2.#m3	Diff.
	(Lower)	Diff.	Number	Diff.	Number	Number	Number	Diff.	Number	Diff.	Number	Diff.	Number	Diff.	Number	Diff.	Number	Diff.	Number	Diff.	Number			(Lower)	Diff.	Number	Diff.	Number	Number	Number	Diff.	Number	Diff.	Number	Diff.	Number	Diff.	Number	Diff.	Number	Diff.	Number	Diff.	Number
	µm^3	Number	%	Number	%		%	Number	%	Number	%	Number	%	Number	%	Number	%	Number	%	Number	%			µm^3	Number	%	Number	%		%	Number	%	Number	%	Number	%	Number	%	Number	%	Number	%	Number	%
1	20	45	0.706991	43	0.610969	214	0.575161	45	0.832101	46	0.777684	37	0.681525	103	0.439945	37	0.770833	27	0.608794	38	0.801688		1	20	3	0.0471328	2	0.0284172	11	0.0295643	2	0.0369822	3	0.0507185	1	0.0184196	5	0.0213566	0	0	2	0.0450958	4	0.0843882
2	26.6	45	0.706991	43	0.610969	154	0.413901	21	0.388314	27	0.456467	27	0.497329	71	0.303263	35	0.729167	26	0.586246	25	0.527426		2	20.3094	3	0.0471328	5	0.0710429	11	0.0295643	3	0.0554734	1	0.0169062	5	0.092098	7	0.0298992	1	0.0208333	5	0.11274	3	0.0632911
3	33.2	24	0.377062	27	0.383632	179	0.481092	22	0.406805	21	0.35503	25	0.46049	70	0.298992	12	0.25	20	0.450958	25	0.527426		3	20.6235	3	0.0471328	0	0	10	0.0268767	1	0.0184911	4	0.0676247	3	0.0552588	5	0.0213566	0	0	1	0.0225479	5	0.105485
4	39.8	27	0.424195	24	0.341006	571	1.53466	15	0.277367	39	0.659341	24	0.44207	141	0.602255	19	0.395833	14	0.315671	14	0.295359		4	20.9426	3	0.0471328	0	0	6	0.016126	1	0.0184911	6	0.101437	1	0.0184196	4	0.0170853	2	0.0416667	1	0.0225479	2	0.0421941
5	46.4	14	0.219953	19	0.269963	1796	4.82705	22	0.406805	27	0.456467	51	0.9394	552	2.35777	21	0.4375	17	0.383315	17	0.35865		5	21.2665	4	0.0628437	2	0.0284172	13	0.0349397	3	0.0554734	1	0.0169062	1	0.0184196	6	0.0256279	1	0.0208333	1	0.0225479	1	0.021097
6	53	16	0.251375	15	0.213129	3102	8.33714	14	0.258876	77	1.30178	97	1.7867	1380	5.89441	12	0.25	7	0.157835	22	0.464135		6	21.5955	4	0.0628437	4	0.0568343	9	0.024189	2	0.0369822	4	0.0676247	2	0.0368392	7	0.0298992	1	0.0208333	1	0.0225479	2	0.0421941
7	59.6	15	0.235664	19	0.269963	3644	9.79386	19	0.351331	100	1.69062	143	2.634	2172	9.27729	10	0.208333	7	0.157835	9	0.189873		7	21.9296	3	0.0471328	2	0.0284172	16	0.0430027	2	0.0369822	1	0.0169062	2	0.0368392	4	0.0170853	3	0.0625	1	0.0225479	0	0
8	66.2	11	0.17282	15	0.213129	3885	10.4416	10	0.184911	137	2.31615	197	3.62866	2404	10.2682	9	0.1875	8	0.180383	16	0.337553		8	22.2688	1	0.0157109	4	0.0568343	15	0.040315	4	0.0739645	3	0.0507185	2	0.0368392	3	0.0128139	2	0.0416667	0	0	2	0.0421941
9	72.8	13	0.204242	14	0.19892	3706	9.96049	8	0.147929	125	2.11327	208	3.83128	2382	10.1743	8	0.166667	14	0.315671	11	0.232068		9	22.6133	2	0.0314218	1	0.0142086	21	0.056441	3	0.0554734	5	0.0845309	4	0.0736784	5	0.0213566	5	0.104167	1	0.0225479	2	0.0421941
10	79.4	7	0.109976	13	0.184712	3268	8.78329	27	0.49926	132	2.23161	193	3.55498	2315	9.88809	11	0.229167	10	0.225479	20	0.421941		10	22.9631	2	0.0314218	0	0	14	0.0376273	3	0.0554734	3	0.0507185	2	0.0368392	10	0.0427131	4	0.0833333	2	0.0450958	1	0.021097
11	86	11	0.17282	7	0.0994601	2952	7.93399	15	0.277367	113	1.9104	183	3.37079	2005	8.56398	11	0.229167	5	0.11274	16	0.337553		11	23.3183	1	0.0157109	5	0.0710429	3	0.008063	3	0.0554734	4	0.0676247	1	0.0184196	9	0.0384418	1	0.0208333	0	0	3	0.0632911
12	92.6	10	0.157109	8	0.113669	2477	6.65735	52	0.961538	74	1.25106	146	2.68926	1736	7.415	13	0.270833	5	0.11274	11	0.232068		12	23.679	2	0.0314218	4	0.0568343	13	0.0349397	2	0.0369822	0	0	0	0	1	0.00427131	1	0.0208333	2	0.0450958	4	0.0843882
13	99.2	7	0.109976	8	0.113669	1989	5.34577	98	1.81213	86	1.45393	141	2.59716	1547	6.60772	9	0.1875	6	0.135287	18	0.379747		13	24.0453	4	0.0628437	2	0.0284172	16	0.0430027	2	0.0369822	2	0.0338123	2	0.0368392	2	0.00854263	3	0.0625	0	0	0	0
14	105.8	27	0.424195	9	0.127877	1615	4.34058	119	2.20044	79	1.33559	109	2.00774	1186	5.06578	6	0.125	5	0.11274	11	0.232068		14	24.4172	1	0.0157109	0	0	4	0.0107507	5	0.0924556	0	0	2	0.0368392	8	0.0341705	1	0.0208333	0	0	2	0.0421941
15	112.4	20	0.314218	17	0.241546	1383	3.71704	176	3.25444	58	0.980558	110	2.02616	1000	4.27131	8	0.166667	3	0.0676437	10	0.21097		15	24.795	0	0	6	0.0852515	15	0.040315	2	0.0369822	2	0.0338123	4	0.0736784	4	0.0170853	4	0.0833333	0	0	1	0.021097
16	119	47	0.738413	13	0.184712	1076	2.89193	216	3.99408	34	0.57481	98	1.80512	808	3.45122	7	0.145833	4	0.0901917	9	0.189873		16	25.1785	2	0.0314218	2	0.0284172	8	0.0215013	3	0.0554734	4	0.0676247	1	0.0184196	8	0.0341705	3	0.0625	1	0.0225479	2	0.0421941
17	125.6	59	0.926944	25	0.355215	878	2.35977	249	4.60429	45	0.760778	58	1.06834	673	2.87459	4	0.0833333	8	0.180383	7	0.147679		17	25.568	2	0.0314218	2	0.0284172	4	0.0107507	2	0.0369822	1	0.0169062	1	0.0184196	1	0.00427131	3	0.0625	6	0.135287	1	0.021097
18	132.2	82	1.2883	33	0.468883	747	2.00769	261	4.82618	31	0.524091	55	1.01308	526	2.24671	6	0.125	7	0.157835	11	0.232068		18	25.9635	3	0.0471328	0	0	17	0.0456903	1	0.0184911	1	0.0169062	1	0.0184196	6	0.0256279	2	0.0416667	1	0.0225479	1	0.021097
19	138.8	88	1.38256	34	0.483092	603	1.62066	275	5.08506	19	0.321217	42	0.773623	429	1.83239	7	0.145833	0	0	16	0.337553		19	26.3651	2	0.0314218	2	0.0284172	8	0.0215013	1	0.0184911	2	0.0338123	2	0.0368392	12	0.0512558	0	0	3	0.0676437	3	0.0632911
20	145.4	138	2.16811	65	0.923558	471	1.26589	223	4.12352	20	0.338123	30	0.552588	347	1.48215	5	0.104167	3	0.0676437	11	0.232068		20	26.773	1	0.0157109	4	0.0568343	8	0.0215013	0	0	0	0	1	0.0184196	7	0.0298992	5	0.104167	2	0.0450958	3	0.0632911
21	152	158	2.48233	77	1.09406	384	1.03206	232	4.28994	16	0.270499	30	0.552588	282	1.20451	6	0.125	8	0.180383	8	0.168776		21	27.1871	8	0.125687	1	0.0142086	5	0.0134383	0	0	2	0.0338123	4	0.0736784	3	0.0128139	1	0.0208333	2	0.0450958	2	0.0421941
22	158.6	174	2.7337	89	1.26456	323	0.868116	248	4.5858	19	0.321217	25	0.46049	201	0.858534	4	0.0833333	5	0.11274	17	0.35865		22	27.6077	6	0.0942655	5	0.0710429	10	0.0268767	1	0.0184911	5	0.0845309	1	0.0184196	5	0.0213566	2	0.0416667	2	0.0450958	0	0
23	165.2	213	3.34643	95	1.34982	265	0.712232	209	3.86465	16	0.270499	25	0.46049	149	0.636426	8	0.166667	6	0.135287	12	0.253165		23	28.0347	5	0.0785546	3	0.0426257	8	0.0215013	1	0.0184911	4	0.0676247	1	0.0184196	7	0.0298992	2	0.0416667	1	0.0225479	3	0.0632911
24	171.8	193	3.03221	116	1.6482	207	0.556347	199	3.67973	15	0.253593	20	0.368392	123	0.525372	15	0.3125	4	0.0901917	8	0.168776		24	28.4684	1	0.0157109	2	0.0284172	6	0.016126	3	0.0554734	2	0.0338123	2	0.0368392	3	0.0128139	2	0.0416667	3	0.0676437	0	0
25	178.4	214	3.36214	110	1.56294	155	0.416588	180	3.3284	11	0.185968	12	0.221035	104	0.444217	4	0.0833333	10	0.225479	12	0.253165		25	28.9088	2	0.0314218	2	0.0284172	8	0.0215013	1	0.0184911	0	0	2	0.0368392	6	0.0256279	1	0.0208333	1	0.0225479	1	0.021097
26	185	225	3.53496	99	1.40665	128	0.344021	184	3.40237	17	0.287405	11	0.202616	76	0.32462	6	0.125	1	0.0225479	15	0.316456		26	29.356	2	0.0314218	8	0.113669	15	0.040315	0	0	3	0.0507185	2	0.0368392	2	0.00854263	4	0.0833333	2	0.0450958	1	0.021097
27	191.6	206	3.23645	140	1.9892	103	0.27683	186	3.43935	10	0.169062	9	0.165776	59	0.252008	7	0.145833	11	0.248027	9	0.189873		27	29.8101	3	0.0471328	3	0.0426257	18	0.048378	4	0.0739645	0	0	2	0.0368392	6	0.0256279	3	0.0625	2	0.0450958	1	0.021097
28	198.2	193	3.03221	135	1.91816	73	0.1962	155	2.86612	17	0.287405	8	0.147357	59	0.252008	4	0.0833333	2	0.0450958	17	0.35865		28	30.2712	1	0.0157109	3	0.0426257	17	0.0456903	0	0	0	0	2	0.0368392	4	0.0170853	4	0.0833333	2	0.0450958	3	0.0632911
29	204.8	211	3.315	159	2.25916	85	0.228452	147	2.7182	13	0.21978	7	0.128937	27	0.115325	11	0.229167	7	0.157835	12	0.253165		29	30.7395	4	0.0628437	2	0.0284172	12	0.032252	0	0	4	0.0676247	3	0.0552588	8	0.0341705	0	0	2	0.0450958	2	0.0421941
30	211.4	190	2.98507	170	2.41546	63	0.169323	137	2.53328	9	0.152156	4	0.0736784	32	0.136682	10	0.208333	11	0.248027	18	0.379747		30	31.215	5	0.0785546	4	0.0568343	11	0.0295643	2	0.0369822	2	0.0338123	4	0.0736784	2	0.00854263	5	0.104167	1	0.0225479	4	0.0843882
31	218	203	3.18932	162	2.30179	59	0.158572	142	2.62574	9	0.152156	16	0.294714	30	0.128139	5	0.104167	7	0.157835	11	0.232068		31	31.6979	4	0.0628437	0	0	15	0.040315	3	0.0554734	2	0.0338123	2	0.0368392	5	0.0213566	2	0.0416667	3	0.0676437	0	0
32	224.6	181	2.84368	184	2.61438	67	0.180074	114	2.10799	9	0.152156	8	0.147357	22	0.0939689	13	0.270833	7	0.157835	18	0.379747		32	32.1882	2	0.0314218	3	0.0426257	12	0.032252	3	0.0554734	0	0	0	0	6	0.0256279	1	0.0208333	2	0.0450958	2	0.0421941
33	231.2	171	2.68657	168	2.38704	60	0.16126	123	2.27441	14	0.236686	8	0.147357	24	0.102512	14	0.291667	8	0.180383	18	0.379747		33	32.6861	1	0.0157109	3	0.0426257	9	0.024189	3	0.0554734	2	0.0338123	1	0.0184196	3	0.0128139	3	0.0625	0	0	2	0.0421941
34	237.8	184	2.89081	200	2.84172	44	0.118257	97	1.79364	16	0.270499	11	0.202616	22	0.0939689	10	0.208333	3	0.0676437	20	0.421941		34	33.1917	5	0.0785546	1	0.0142086	13	0.0349397	3	0.0554734	0	0	3	0.0552588	1	0.00427131	1	0.0208333	1	0.0225479	0	0
35	244.4	152	2.38806	182	2.58596	51	0.137071	93	1.71967	12	0.202874	7	0.128937	20	0.0854263	8	0.166667	10	0.225479	19	0.400844		35	33.7052	1	0.0157109	2	0.0284172	7	0.0188137	3	0.0554734	3	0.0507185	1	0.0184196	5	0.0213566	1	0.0208333	0	0	4	0.0843882
36	251	138	2.16811	163	2.316	45	0.120945	97	1.79364	19	0.321217	15	0.276294	22	0.0939689	12	0.25	14	0.315671	27	0.56962		36	34.2266	0	0	3	0.0426257	9	0.024189	1	0.0184911	1	0.0169062	2	0.0368392	5	0.0213566	0	0	2	0.0450958	3	0.0632911
37	257.6	154	2.41948	161	2.28758	36	0.096756	83	1.53476	14	0.236686	5	0.092098	26	0.111054	15	0.3125	13	0.293123	29	0.611814		37	34.756	2	0.0314218	2	0.0284172	18	0.048378	1	0.0184911	1	0.0169062	2	0.0368392	7	0.0298992	0	0	2	0.0450958	5	0.105485
38	264.2	120	1.88531	150	2.13129	31	0.0833177	84	1.55325	10	0.169062	14	0.257874	10	0.0427131	16	0.333333	17	0.383315	28	0.590717		38	35.2937	1	0.0157109	1	0.0142086	8	0.0215013	1	0.0184911	3	0.0507185	5	0.092098	1	0.00427131	1	0.0208333	1	0.0225479	4	0.0843882
39	270.8	139	2.18382	145	2.06024	39	0.104819	80	1.47929	16	0.270499	20	0.368392	19	0.081155	16	0.333333	18	0.405862	22	0.464135		39	35.8396	3	0.0471328	3	0.0426257	15	0.040315	0	0	1	0.0169062	0	0	5	0.0213566	0	0	2	0.0450958	0	0
40	277.4	131	2.05813	152	2.1597	25	0.0671917	65	1.20192	17	0.287405	19	0.349972	11	0.0469845	21	0.4375	14	0.315671	31	0.654008		40	36.394	2	0.0314218	1	0.0142086	7	0.0188137	0	0	4	0.0676247	1	0.0184196	9	0.0384418	0	0	2	0.0450958	1	0.021097
41	284	121	1.90102	149	2.11708	27	0.072567	46	0.850592	15	0.253593	24	0.44207	15	0.0640697	20	0.416667	15	0.338219	31	0.654008		41	36.957	1	0.0157109	1	0.0142086	28	0.0752547	3	0.0554734	1	0.0169062	3	0.0552588	5	0.0213566	4	0.0833333	0	0	0	0
42	290.6	122	1.91673	138	1.96078	27	0.072567	48	0.887574	21	0.35503	32	0.589427	20	0.0854263	21	0.4375	18	0.405862	35	0.738397		42	37.5287	2	0.0314218	3	0.0426257	11	0.0295643	1	0.0184911	1	0.0169062	1	0.0184196	9	0.0384418	1	0.0208333	1	0.0225479	0	0
43	297.2	88	1.38256	152	2.1597	14	0.0376273	40	0.739645	24	0.405748	19	0.349972	16	0.068341	18	0.375	25	0.563698	24	0.506329		43	38.1092	2	0.0314218	1	0.0142086	17	0.0456903	1	0.0184911	1	0.0169062	4	0.0736784	11	0.0469845	2	0.0416667	2	0.0450958	3	0.0632911
44	303.8	96	1.50825	150	2.13129	16	0.0430027	48	0.887574	33	0.557904	28	0.515749	15	0.0640697	23	0.479167	21	0.473506	29	0.611814		44	38.6987	2	0.0314218	4	0.0568343	22	0.0591287	3	0.0554734	2	0.0338123	1	0.0184196	5	0.0213566	0	0	5	0.11274	3	0.0632911
45	310.4	102	1.60251	140	1.9892	24	0.064504	31	0.573225	35	0.591716	41	0.755204	11	0.0469845	16	0.333333	22	0.496054	36	0.759494		45	39.2974	3	0.0471328	5	0.0710429	30	0.08063	5	0.0924556	4	0.0676247	2	0.0368392	7	0.0298992	2	0.0416667	3	0.0676437	2	0.0421941
46	317	103	1.61822	128	1.8187	12	0.032252	41	0.758136	25	0.422654	35	0.644686	12	0.0512558	22	0.458333	22	0.496054	23	0.485232		46	39.9053	2	0.0314218	0	0	23	0.0618163	0	0	0	0	0	0	5	0.0213566	2	0.0416667	0	0	2	0.0421941
47	323.6	100	1.57109	117	1.6624	15	0.040315	37	0.684172	35	0.591716	45	0.828882	13	0.0555271	28	0.583333	18	0.405862	32	0.675106		47	40.5225	3	0.0471328	0	0	29	0.0779423	1	0.0184911	4	0.0676247	4	0.0736784	13	0.0555271	0	0	1	0.0225479	0	0
48	330.2	91	1.42969	94	1.33561	10	0.0268767	24	0.443787	40	0.676247	52	0.957819	8	0.0341705	23	0.479167	19	0.42841	29	0.611814		48	41.1494	3	0.0471328	1	0.0142086	32	0.0860053	2	0.0369822	5	0.0845309	0	0	8	0.0341705	0	0	0	0	2	0.0421941
49	336.8	88	1.38256	97	1.37823	11	0.0295643	28	0.517751	37	0.625528	28	0.515749	19	0.081155	20	0.416667	18	0.405862	33	0.696203		49	41.7859	3	0.0471328	6	0.0852515	35	0.0940683	1	0.0184911	3	0.0507185	3	0.0552588	9	0.0384418	1	0.0208333	1	0.0225479	2	0.0421941
50	343.4	83	1.30401	117	1.6624	4	0.0107507	20	0.369822	44	0.743872	43	0.792043	5	0.0213566	19	0.395833	24	0.54115	37	0.780591		50	42.4323	2	0.0314218	2	0.0284172	46	0.123633	1	0.0184911	1	0.0169062	3	0.0552588	16	0.068341	0	0	2	0.0450958	0	0
51	350	77	1.20974	98	1.39244	9	0.024189	19	0.351331	44	0.743872	40	0.736784	4	0.0170853	31	0.645833	16	0.360767	46	0.970464		51	43.0887	4	0.0628437	5	0.0710429	54	0.145134	1	0.0184911	3	0.0507185	4	0.0736784	13	0.0555271	1	0.0208333	2	0.0450958	1	0.021097
52	356.6	75	1.17832	97	1.37823	6	0.016126	10	0.184911	39	0.659341	48	0.884141	7	0.0298992	22	0.458333	28	0.631342	57	1.20253		52	43.7552	5	0.0785546	1	0.0142086	74	0.198887	4	0.0739645	7	0.118343	2	0.0368392	22	0.0939689	6	0.125	0	0	5	0.105485
53	363.2	69	1.08405	100	1.42086	6	0.016126	18	0.33284	57	0.963652	56	1.0315	6	0.0256279	47	0.979167	25	0.563698	52	1.09705		53	44.4321	0	0	6	0.0852515	85	0.228452	2	0.0369822	7	0.118343	4	0.0736784	19	0.081155	6	0.125	3	0.0676437	0	0
54	369.8	63	0.989788	93	1.3214	6	0.016126	11	0.203402	50	0.845309	46	0.847302	6	0.0256279	29	0.604167	28	0.631342	47	0.991561		54	45.1194	2	0.0314218	2	0.0284172	97	0.260704	1	0.0184911	5	0.0845309	2	0.0368392	21	0.0896976	2	0.0416667	3	0.0676437	1	0.021097
55	376.4	60	0.942655	100	1.42086	3	0.008063	18	0.33284	60	1.01437	47	0.865721	7	0.0298992	26	0.541667	29	0.65389	45	0.949367		55	45.8174	3	0.0471328	2	0.0284172	105	0.282205	2	0.0369822	3	0.0507185	2	0.0368392	16	0.068341	3	0.0625	2	0.0450958	1	0.021097
56	383	51	0.801257	106	1.50611	6	0.016126	11	0.203402	52	0.879121	43	0.792043	6	0.0256279	41	0.854167	16	0.360767	51	1.07595		56	46.5261	0	0	1	0.0142086	107	0.28758	1	0.0184911	3	0.0507185	5	0.092098	49	0.209294	3	0.0625	2	0.0450958	2	0.0421941
57	389.6	74	1.16261	103	1.46348	5	0.0134383	8	0.147929	64	1.08199	40	0.736784	10	0.0427131	35	0.729167	22	0.496054	49	1.03376		57	47.2458	2	0.0314218	3	0.0426257	155	0.416588	4	0.0739645	2	0.0338123	1	0.0184196	32	0.136682	3	0.0625	0	0	1	0.021097
58	396.2	37	0.581304	90	1.27877	3	0.008063	11	0.203402	50	0.845309	51	0.9394	7	0.0298992	35	0.729167	28	0.631342	49	1.03376		58	47.9767	2	0.0314218	1	0.0142086	181	0.486468	5	0.0924556	2	0.0338123	5	0.092098	36	0.153767	2	0.0416667	1	0.0225479	2	0.0421941
59	402.8	33	0.51846	85	1.20773	3	0.008063	6	0.110947	66	1.11581	54	0.994658	7	0.0298992	27	0.5625	31	0.698985	70	1.47679		59	48.7188	3	0.0471328	1	0.0142086	192	0.516032	3	0.0554734	4	0.0676247	8	0.147357	50	0.213566	0	0	2	0.0450958	5	0.105485
60	409.4	44	0.69128	77	1.09406	2	0.00537533	8	0.147929	67	1.13271	46	0.847302	4	0.0170853	36	0.75	28	0.631342	44	0.92827		60	49.4724	4	0.0628437	0	0	201	0.540221	4	0.0739645	5	0.0845309	6	0.110518	65	0.277635	3	0.0625	3	0.0676437	1	0.021097
61	416	34	0.534171	92	1.30719	2	0.00537533	7	0.129438	68	1.14962	63	1.16043	6	0.0256279	30	0.625	25	0.563698	59	1.24473		61	50.2377	2	0.0314218	2	0.0284172	237	0.636977	1	0.0184911	0	0	7	0.128937	63	0.269093	3	0.0625	3	0.0676437	2	0.0421941
62	422.6	38	0.597015	62	0.880932	2	0.00537533	13	0.240385	57	0.963652	44	0.810462	0	0	30	0.625	19	0.42841	58	1.22363		62	51.0149	1	0.0157109	4	0.0568343	241	0.647728	2	0.0369822	3	0.0507185	6	0.110518	73	0.311806	2	0.0416667	3	0.0676437	0	0
63	429.2	35	0.549882	73	1.03723	5	0.0134383	7	0.129438	66	1.11581	37	0.681525	7	0.0298992	37	0.770833	32	0.721533	43	0.907173		63	51.804	0	0	3	0.0426257	294	0.790174	1	0.0184911	6	0.101437	7	0.128937	118	0.504015	1	0.0208333	1	0.0225479	3	0.0632911
64	435.8	37	0.581304	66	0.937766	4	0.0107507	7	0.129438	89	1.50465	48	0.884141	5	0.0213566	37	0.770833	40	0.901917	66	1.39241		64	52.6054	0	0	3	0.0426257	336	0.903056	2	0.0369822	4	0.0676247	10	0.184196	131	0.559542	4	0.0833333	2	0.0450958	4	0.0843882
65	442.4	31	0.487038	70	0.994601	4	0.0107507	14	0.258876	70	1.18343	50	0.92098	5	0.0213566	34	0.708333	35	0.789177	69	1.4557		65	53.4191	4	0.0628437	0	0	324	0.870804	1	0.0184911	7	0.118343	9	0.165776	138	0.589441	0	0	1	0.0225479	1	0.021097
66	449	23	0.361351	55	0.781472	2	0.00537533	11	0.203402	58	0.980558	48	0.884141	3	0.0128139	30	0.625	36	0.811725	62	1.30802		66	54.2455	3	0.0471328	2	0.0284172	324	0.870804	1	0.0184911	10	0.169062	16	0.294714	148	0.632154	3	0.0625	1	0.0225479	3	0.0632911
67	455.6	27	0.424195	73	1.03723	2	0.00537533	12	0.221893	75	1.26796	41	0.755204	5	0.0213566	47	0.979167	30	0.676437	68	1.4346		67	55.0846	2	0.0314218	4	0.0568343	385	1.03475	4	0.0739645	11	0.185968	9	0.165776	179	0.764565	2	0.0416667	1	0.0225479	6	0.126582
68	462.2	28	0.439906	67	0.951975	0	0	7	0.129438	61	1.03128	35	0.644686	2	0.00854263	45	0.9375	29	0.65389	58	1.22363		68	55.9367	0	0	2	0.0284172	412	1.10732	3	0.0554734	11	0.185968	14	0.257874	191	0.815821	0	0	0	0	2	0.0421941
69	468.8	16	0.251375	51	0.724638	0	0	4	0.0739645	61	1.03128	36	0.663106	0	0	36	0.75	35	0.789177	39	0.822785		69	56.802	4	0.0628437	2	0.0284172	472	1.26858	1	0.0184911	9	0.152156	13	0.239455	182	0.777379	3	0.0625	1	0.0225479	2	0.0421941
70	475.4	12	0.188531	48	0.682012	1	0.00268767	5	0.0924556	60	1.01437	40	0.736784	1	0.00427131	49	1.02083	35	0.789177	54	1.13924		70	57.6806	1	0.0157109	3	0.0426257	503	1.3519	2	0.0369822	11	0.185968	12	0.221035	203	0.867077	1	0.0208333	2	0.0450958	0	0
71	482	18	0.282797	49	0.696221	1	0.00268767	12	0.221893	58	0.980558	47	0.865721	2	0.00854263	38	0.791667	39	0.879369	43	0.907173		71	58.5729	2	0.0314218	2	0.0284172	459	1.23364	1	0.0184911	14	0.236686	20	0.368392	246	1.05074	1	0.0208333	0	0	4	0.0843882
72	488.6	19	0.298507	49	0.696221	1	0.00268767	9	0.16642	63	1.06509	39	0.718364	1	0.00427131	21	0.4375	31	0.698985	62	1.30802		72	59.479	2	0.0314218	3	0.0426257	512	1.37609	1	0.0184911	7	0.118343	10	0.184196	236	1.00803	0	0	0	0	4	0.0843882
73	495.2	21	0.329929	43	0.610969	0	0	5	0.0924556	67	1.13271	38	0.699945	0	0	33	0.6875	44	0.992108	64	1.35021		73	60.399	1	0.0157109	3	0.0426257	493	1.32502	5	0.0924556	14	0.236686	17	0.313133	296	1.26431	3	0.0625	1	0.0225479	2	0.0421941
74	501.8	13	0.204242	53	0.753055	0	0	9	0.16642	59	0.997464	48	0.884141	0	0	32	0.666667	40	0.901917	35	0.738397		74	61.3334	0	0	1	0.0142086	500	1.34383	5	0.0924556	22	0.371936	19	0.349972	291	1.24295	2	0.0416667	0	0	0	0
75	508.4	14	0.219953	43	0.610969	2	0.00537533	9	0.16642	70	1.18343	32	0.589427	0	0	34	0.708333	36	0.811725	56	1.18143		75	62.2821	2	0.0314218	3	0.0426257	514	1.38146	3	0.0554734	15	0.253593	27	0.497329	302	1.28994	1	0.0208333	2	0.0450958	2	0.0421941
76	515	5	0.0785546	40	0.568343	0	0	5	0.0924556	47	0.79459	43	0.792043	2	0.00854263	37	0.770833	40	0.901917	50	1.05485		76	63.2456	0	0	3	0.0426257	568	1.52659	2	0.0369822	11	0.185968	20	0.368392	348	1.48642	2	0.0416667	0	0	1	0.021097
77	521.6	11	0.17282	32	0.454675	1	0.00268767	4	0.0739645	60	1.01437	31	0.571008	1	0.00427131	46	0.958333	46	1.0372	58	1.22363		77	64.2239	3	0.0471328	1	0.0142086	565	1.51853	2	0.0369822	16	0.270499	23	0.423651	337	1.43943	2	0.0416667	2	0.0450958	1	0.021097
78	528.2	6	0.0942655	35	0.4973	1	0.00268767	4	0.0739645	67	1.13271	41	0.755204	1	0.00427131	37	0.770833	52	1.17249	56	1.18143		78	65.2174	7	0.109976	5	0.0710429	562	1.51047	1	0.0184911	18	0.304311	30	0.552588	400	1.70853	0	0	2	0.0450958	0	0
79	534.8	9	0.141398	24	0.341006	1	0.00268767	5	0.0924556	62	1.04818	45	0.828882	0	0	42	0.875	43	0.96956	45	0.949367		79	66.2262	2	0.0314218	2	0.0284172	559	1.50241	3	0.0554734	32	0.540997	28	0.515749	372	1.58893	1	0.0208333	1	0.0225479	4	0.0843882
80	541.4	9	0.141398	35	0.4973	0	0	7	0.129438	52	0.879121	45	0.828882	0	0	56	1.16667	45	1.01466	55	1.16034		80	67.2507	0	0	3	0.0426257	652	1.75236	2	0.0369822	25	0.422654	21	0.386812	352	1.5035	1	0.0208333	1	0.0225479	2	0.0421941
81	548	11	0.17282	34	0.483092	1	0.00268767	5	0.0924556	61	1.03128	49	0.90256	0	0	41	0.854167	37	0.834273	65	1.37131		81	68.291	2	0.0314218	1	0.0142086	594	1.59647	2	0.0369822	22	0.371936	33	0.607847	420	1.79395	4	0.0833333	0	0	4	0.0843882
82	554.6	10	0.157109	26	0.369423	0	0	2	0.0369822	46	0.777684	32	0.589427	0	0	45	0.9375	43	0.96956	55	1.16034		82	69.3474	1	0.0157109	2	0.0284172	633	1.70129	2	0.0369822	12	0.202874	32	0.589427	372	1.58893	1	0.0208333	3	0.0676437	3	0.0632911
83	561.2	8	0.125687	30	0.426257	1	0.00268767	2	0.0369822	64	1.08199	40	0.736784	0	0	51	1.0625	48	1.0823	59	1.24473		83	70.4201	3	0.0471328	2	0.0284172	665	1.7873	0	0	31	0.524091	31	0.571008	411	1.75551	1	0.0208333	0	0	2	0.0421941
84	567.8	5	0.0785546	25	0.355215	0	0	3	0.0554734	56	0.946746	27	0.497329	0	0	34	0.708333	46	1.0372	52	1.09705		84	71.5094	3	0.0471328	5	0.0710429	656	1.76311	1	0.0184911	14	0.236686	37	0.681525	399	1.70425	0	0	3	0.0676437	1	0.021097
85	574.4	10	0.157109	24	0.341006	1	0.00268767	3	0.0554734	53	0.896027	34	0.626266	0	0	39	0.8125	35	0.789177	51	1.07595		85	72.6156	5	0.0785546	0	0	623	1.67442	0	0	13	0.21978	38	0.699945	389	1.66154	1	0.0208333	0	0	2	0.0421941
86	581	9	0.141398	15	0.213129	0	0	0	0	62	1.04818	38	0.699945	0	0	43	0.895833	51	1.14994	61	1.28692		86	73.7389	1	0.0157109	3	0.0426257	665	1.7873	0	0	31	0.524091	37	0.681525	467	1.9947	5	0.104167	2	0.0450958	1	0.021097
87	587.6	3	0.0471328	19	0.269963	0	0	4	0.0739645	62	1.04818	31	0.571008	1	0.00427131	42	0.875	42	0.947012	53	1.11814		87	74.8796	0	0	2	0.0284172	688	1.84911	1	0.0184911	13	0.21978	28	0.515749	424	1.81104	1	0.0208333	4	0.0901917	1	0.021097
88	594.2	7	0.109976	17	0.241546	0	0	0	0	50	0.845309	40	0.736784	1	0.00427131	44	0.916667	56	1.26268	53	1.11814		88	76.0379	0	0	2	0.0284172	674	1.81149	2	0.0369822	23	0.388842	59	1.08676	427	1.82385	0	0	2	0.0450958	2	0.0421941
89	600.8	5	0.0785546	16	0.227337	0	0	1	0.0184911	56	0.946746	31	0.571008	0	0	41	0.854167	38	0.856821	54	1.13924		89	77.2141	5	0.0785546	3	0.0426257	657	1.7658	2	0.0369822	31	0.524091	32	0.589427	391	1.67008	1	0.0208333	4	0.0901917	1	0.021097
90	607.4	2	0.0314218	12	0.170503	1	0.00268767	2	0.0369822	60	1.01437	36	0.663106	0	0	40	0.833333	47	1.05975	50	1.05485		90	78.4085	2	0.0314218	4	0.0568343	630	1.69323	3	0.0554734	18	0.304311	31	0.571008	434	1.85375	1	0.0208333	2	0.0450958	4	0.0843882
91	614	6	0.0942655	16	0.227337	0	0	0	0	44	0.743872	41	0.755204	1	0.00427131	44	0.916667	45	1.01466	58	1.22363		91	79.6214	2	0.0314218	2	0.0284172	650	1.74698	3	0.0554734	30	0.507185	35	0.644686	457	1.95199	0	0	2	0.0450958	4	0.0843882
92	620.6	3	0.0471328	13	0.184712	0	0	0	0	49	0.828402	33	0.607847	0	0	37	0.770833	42	0.947012	46	0.970464		92	80.8531	2	0.0314218	1	0.0142086	610	1.63948	3	0.0554734	25	0.422654	42	0.773623	463	1.97762	6	0.125	1	0.0225479	3	0.0632911
93	627.2	2	0.0314218	11	0.156294	0	0	0	0	44	0.743872	42	0.773623	0	0	41	0.854167	56	1.26268	42	0.886076		93	82.1038	1	0.0157109	2	0.0284172	623	1.67442	4	0.0739645	29	0.490279	44	0.810462	434	1.85375	0	0	3	0.0676437	5	0.105485
94	633.8	2	0.0314218	9	0.127877	0	0	0	0	35	0.591716	20	0.368392	0	0	35	0.729167	35	0.789177	43	0.907173		94	83.3739	1	0.0157109	3	0.0426257	654	1.75773	5	0.0924556	19	0.321217	26	0.47891	414	1.76832	4	0.0833333	2	0.0450958	5	0.105485
95	640.4	5	0.0785546	12	0.170503	1	0.00268767	0	0	50	0.845309	30	0.552588	0	0	40	0.833333	30	0.676437	36	0.759494		95	84.6636	1	0.0157109	5	0.0710429	604	1.62335	12	0.221893	25	0.422654	41	0.755204	447	1.90928	1	0.0208333	2	0.0450958	3	0.0632911
96	647	2	0.0314218	9	0.127877	0	0	1	0.0184911	49	0.828402	37	0.681525	0	0	32	0.666667	41	0.924464	40	0.843882		96	85.9733	4	0.0628437	1	0.0142086	647	1.73892	3	0.0554734	31	0.524091	30	0.552588	443	1.89219	3	0.0625	0	0	3	0.0632911
97	653.6	2	0.0314218	9	0.127877	0	0	0	0	48	0.811496	30	0.552588	0	0	44	0.916667	42	0.947012	48	1.01266		97	87.3032	1	0.0157109	1	0.0142086	594	1.59647	3	0.0554734	21	0.35503	43	0.792043	429	1.83239	2	0.0416667	1	0.0225479	2	0.0421941
98	660.2	0	0	11	0.156294	0	0	0	0	32	0.540997	32	0.589427	0	0	45	0.9375	44	0.992108	45	0.949367		98	88.6537	2	0.0314218	3	0.0426257	645	1.73354	4	0.0739645	20	0.338123	41	0.755204	426	1.81958	3	0.0625	0	0	2	0.0421941
99	666.8	4	0.0628437	16	0.227337	2	0.00537533	0	0	39	0.659341	22	0.405231	0	0	36	0.75	46	1.0372	40	0.843882		99	90.025	3	0.0471328	1	0.0142086	584	1.5696	4	0.0739645	23	0.388842	42	0.773623	404	1.72561	2	0.0416667	1	0.0225479	4	0.0843882
100	673.4	3	0.0471328	3	0.0426257	1	0.00268767	2	0.0369822	37	0.625528	38	0.699945	0	0	43	0.895833	31	0.698985	42	0.886076		100	91.4176	1	0.0157109	1	0.0142086	596	1.60185	1	0.0184911	21	0.35503	40	0.736784	385	1.64446	1	0.0208333	3	0.0676437	5	0.105485
101	680	3	0.0471328	13	0.184712	0	0	0	0	42	0.710059	32	0.589427	0	0	48	1	46	1.0372	41	0.864979		101	92.8318	3	0.0471328	1	0.0142086	523	1.40565	7	0.129438	16	0.270499	33	0.607847	430	1.83666	2	0.0416667	2	0.0450958	3	0.0632911
102	686.6	2	0.0314218	8	0.113669	1	0.00268767	0	0	45	0.760778	29	0.534168	1	0.00427131	40	0.833333	51	1.14994	46	0.970464		102	94.2678	1	0.0157109	3	0.0426257	605	1.62604	12	0.221893	17	0.287405	23	0.423651	371	1.58466	3	0.0625	0	0	3	0.0632911
103	693.2	2	0.0314218	4	0.0568343	0	0	0	0	40	0.676247	43	0.792043	0	0	41	0.854167	47	1.05975	48	1.01266		103	95.726	1	0.0157109	3	0.0426257	554	1.48897	9	0.16642	14	0.236686	35	0.644686	373	1.5932	3	0.0625	0	0	2	0.0421941
104	699.8	1	0.0157109	5	0.0710429	0	0	0	0	37	0.625528	27	0.497329	1	0.00427131	40	0.833333	51	1.14994	50	1.05485		104	97.2068	5	0.0785546	1	0.0142086	513	1.37877	19	0.351331	19	0.321217	29	0.534168	384	1.64018	4	0.0833333	3	0.0676437	3	0.0632911
105	706.4	1	0.0157109	9	0.127877	0	0	0	0	48	0.811496	37	0.681525	0	0	38	0.791667	48	1.0823	27	0.56962		105	98.7105	0	0	2	0.0284172	511	1.3734	21	0.388314	23	0.388842	34	0.626266	376	1.60601	1	0.0208333	1	0.0225479	1	0.021097
106	713	3	0.0471328	3	0.0426257	0	0	0	0	49	0.828402	39	0.718364	0	0	51	1.0625	35	0.789177	32	0.675106		106	100.237	3	0.0471328	2	0.0284172	495	1.33039	16	0.295858	19	0.321217	40	0.736784	397	1.69571	3	0.0625	5	0.11274	10	0.21097
107	719.6	1	0.0157109	3	0.0426257	0	0	0	0	34	0.57481	21	0.386812	0	0	49	1.02083	50	1.1274	51	1.07595		107	101.788	3	0.0471328	0	0	456	1.22558	24	0.443787	22	0.371936	33	0.607847	373	1.5932	4	0.0833333	0	0	3	0.0632911
108	726.2	1	0.0157109	4	0.0568343	0	0	0	0	38	0.642434	32	0.589427	1	0.00427131	48	1	46	1.0372	44	0.92827		108	103.363	0	0	2	0.0284172	467	1.25514	26	0.480769	20	0.338123	33	0.607847	353	1.50777	1	0.0208333	0	0	2	0.0421941
109	732.8	1	0.0157109	4	0.0568343	0	0	0	0	43	0.726965	28	0.515749	0	0	51	1.0625	68	1.53326	29	0.611814		109	104.961	2	0.0314218	3	0.0426257	464	1.24708	25	0.462278	17	0.287405	30	0.552588	311	1.32838	4	0.0833333	1	0.0225479	4	0.0843882
110	739.4	0	0	2	0.0284172	0	0	0	0	34	0.57481	26	0.47891	0	0	44	0.916667	51	1.14994	27	0.56962		110	106.585	5	0.0785546	1	0.0142086	435	1.16913	34	0.628698	22	0.371936	24	0.44207	327	1.39672	0	0	1	0.0225479	4	0.0843882
111	746	0	0	5	0.0710429	0	0	0	0	41	0.693153	40	0.736784	0	0	36	0.75	46	1.0372	40	0.843882		111	108.234	11	0.17282	2	0.0284172	406	1.09119	25	0.462278	19	0.321217	32	0.589427	298	1.27285	1	0.0208333	0	0	2	0.0421941
112	752.6	1	0.0157109	1	0.0142086	0	0	0	0	54	0.912933	22	0.405231	0	0	51	1.0625	40	0.901917	38	0.801688		112	109.908	6	0.0942655	4	0.0568343	387	1.04013	35	0.647189	18	0.304311	21	0.386812	282	1.20451	2	0.0416667	1	0.0225479	3	0.0632911
113	759.2	0	0	3	0.0426257	0	0	0	0	29	0.490279	20	0.368392	0	0	32	0.666667	33	0.744081	31	0.654008		113	111.608	6	0.0942655	7	0.0994601	378	1.01594	39	0.721154	21	0.35503	30	0.552588	285	1.21732	0	0	3	0.0676437	1	0.021097
114	765.8	0	0	3	0.0426257	0	0	1	0.0184911	26	0.43956	28	0.515749	0	0	38	0.791667	42	0.947012	26	0.548523		114	113.335	4	0.0628437	7	0.0994601	350	0.940683	38	0.702663	18	0.304311	34	0.626266	286	1.2216	2	0.0416667	1	0.0225479	1	0.021097
115	772.4	1	0.0157109	3	0.0426257	0	0	0	0	37	0.625528	16	0.294714	0	0	36	0.75	29	0.65389	27	0.56962		115	115.088	5	0.0785546	2	0.0284172	392	1.05357	47	0.869083	12	0.202874	30	0.552588	256	1.09346	2	0.0416667	0	0	3	0.0632911
116	779	0	0	1	0.0142086	0	0	0	0	20	0.338123	23	0.423651	0	0	39	0.8125	41	0.924464	34	0.7173		116	116.868	9	0.141398	1	0.0142086	351	0.943371	55	1.01701	17	0.287405	27	0.497329	274	1.17034	4	0.0833333	1	0.0225479	5	0.105485
117	785.6	0	0	3	0.0426257	0	0	0	0	28	0.473373	17	0.313133	0	0	36	0.75	36	0.811725	26	0.548523		117	118.676	9	0.141398	6	0.0852515	358	0.962185	68	1.2574	7	0.118343	25	0.46049	218	0.931146	0	0	2	0.0450958	1	0.021097
118	792.2	0	0	2	0.0284172	0	0	0	0	22	0.371936	26	0.47891	0	0	36	0.75	39	0.879369	32	0.675106		118	120.512	11	0.17282	3	0.0426257	309	0.830489	44	0.813609	9	0.152156	31	0.571008	250	1.06783	6	0.125	0	0	2	0.0421941
119	798.8	0	0	3	0.0426257	0	0	0	0	22	0.371936	18	0.331553	0	0	40	0.833333	31	0.698985	23	0.485232		119	122.376	18	0.282797	4	0.0568343	305	0.819738	64	1.18343	13	0.21978	29	0.534168	225	0.961046	1	0.0208333	1	0.0225479	5	0.105485
120	805.4	0	0	4	0.0568343	0	0	0	0	20	0.338123	19	0.349972	1	0.00427131	42	0.875	35	0.789177	26	0.548523		120	124.269	13	0.204242	5	0.0710429	267	0.717607	73	1.34985	8	0.135249	21	0.386812	209	0.892705	0	0	1	0.0225479	1	0.021097
121	812	2	0.0314218	0	0	0	0	0	0	23	0.388842	12	0.221035	0	0	45	0.9375	38	0.856821	27	0.56962		121	126.191	20	0.314218	6	0.0852515	272	0.731045	84	1.55325	13	0.21978	23	0.423651	198	0.84572	1	0.0208333	3	0.0676437	3	0.0632911
122	818.6	0	0	3	0.0426257	0	0	1	0.0184911	33	0.557904	20	0.368392	0	0	35	0.729167	35	0.789177	27	0.56962		122	128.144	22	0.34564	11	0.156294	264	0.709544	78	1.44231	13	0.21978	21	0.386812	197	0.841449	1	0.0208333	3	0.0676437	2	0.0421941
123	825.2	1	0.0157109	3	0.0426257	0	0	0	0	24	0.405748	15	0.276294	0	0	42	0.875	46	1.0372	22	0.464135		123	130.126	13	0.204242	4	0.0568343	242	0.650415	66	1.22041	16	0.270499	10	0.184196	207	0.884162	2	0.0416667	2	0.0450958	2	0.0421941
124	831.8	0	0	0	0	0	0	0	0	18	0.304311	19	0.349972	0	0	35	0.729167	52	1.17249	25	0.527426		124	132.139	25	0.392773	8	0.113669	237	0.636977	84	1.55325	8	0.135249	16	0.294714	178	0.760294	1	0.0208333	2	0.0450958	4	0.0843882
125	838.4	0	0	1	0.0142086	0	0	0	0	17	0.287405	13	0.239455	0	0	41	0.854167	29	0.65389	21	0.443038		125	134.183	31	0.487038	15	0.213129	246	0.661166	82	1.51627	10	0.169062	23	0.423651	151	0.644968	1	0.0208333	2	0.0450958	5	0.105485
126	845	0	0	0	0	0	0	0	0	15	0.253593	11	0.202616	0	0	37	0.770833	47	1.05975	19	0.400844		126	136.258	22	0.34564	10	0.142086	236	0.634289	79	1.4608	12	0.202874	15	0.276294	163	0.696224	4	0.0833333	3	0.0676437	1	0.021097
127	851.6	0	0	0	0	0	0	0	0	22	0.371936	10	0.184196	0	0	39	0.8125	38	0.856821	19	0.400844		127	138.366	23	0.361351	9	0.127877	203	0.545596	95	1.75666	13	0.21978	12	0.221035	157	0.670596	2	0.0416667	0	0	7	0.147679
128	858.2	0	0	2	0.0284172	0	0	0	0	20	0.338123	7	0.128937	0	0	31	0.645833	34	0.766629	18	0.379747		128	140.507	27	0.424195	17	0.241546	214	0.575161	102	1.88609	6	0.101437	12	0.221035	156	0.666325	3	0.0625	0	0	6	0.126582
129	864.8	0	0	0	0	0	0	0	0	20	0.338123	7	0.128937	0	0	46	0.958333	33	0.744081	14	0.295359		129	142.68	37	0.581304	7	0.0994601	181	0.486468	77	1.42382	1	0.0169062	15	0.276294	121	0.516829	1	0.0208333	0	0	4	0.0843882
130	871.4	0	0	1	0.0142086	0	0	0	0	20	0.338123	7	0.128937	0	0	33	0.6875	29	0.65389	18	0.379747		130	144.887	35	0.549882	15	0.213129	182	0.489155	75	1.38683	7	0.118343	14	0.257874	145	0.61934	1	0.0208333	1	0.0225479	4	0.0843882
131	878	0	0	2	0.0284172	0	0	0	0	13	0.21978	8	0.147357	0	0	34	0.708333	26	0.586246	16	0.337553		131	147.128	46	0.722702	24	0.341006	167	0.44884	76	1.40533	5	0.0845309	11	0.202616	118	0.504015	1	0.0208333	1	0.0225479	1	0.021097
132	884.6	0	0	0	0	0	0	0	0	15	0.253593	4	0.0736784	0	0	33	0.6875	26	0.586246	15	0.316456		132	149.404	54	0.84839	26	0.369423	151	0.405838	85	1.57175	7	0.118343	10	0.184196	106	0.452759	4	0.0833333	1	0.0225479	6	0.126582
133	891.2	0	0	1	0.0142086	0	0	0	0	15	0.253593	10	0.184196	0	0	28	0.583333	30	0.676437	9	0.189873		133	151.716	64	1.0055	22	0.312589	141	0.378961	84	1.55325	6	0.101437	8	0.147357	105	0.448488	3	0.0625	0	0	5	0.105485
134	897.8	0	0	0	0	0	0	0	0	20	0.338123	11	0.202616	0	0	40	0.833333	24	0.54115	11	0.232068		134	154.062	56	0.879811	30	0.426257	159	0.427339	80	1.47929	3	0.0507185	10	0.184196	102	0.435674	2	0.0416667	5	0.11274	2	0.0421941
135	904.4	0	0	2	0.0284172	0	0	0	0	13	0.21978	7	0.128937	0	0	22	0.458333	33	0.744081	14	0.295359		135	156.446	49	0.769835	30	0.426257	111	0.298331	81	1.49778	10	0.169062	13	0.239455	98	0.418589	1	0.0208333	3	0.0676437	3	0.0632911
136	911	0	0	2	0.0284172	0	0	0	0	14	0.236686	14	0.257874	0	0	30	0.625	30	0.676437	15	0.316456		136	158.866	58	0.911233	32	0.454675	124	0.333271	102	1.88609	7	0.118343	13	0.239455	81	0.345976	2	0.0416667	2	0.0450958	7	0.147679
137	917.6	1	0.0157109	0	0	0	0	0	0	17	0.287405	10	0.184196	0	0	34	0.708333	31	0.698985	13	0.274262		137	161.323	74	1.16261	32	0.454675	112	0.301019	85	1.57175	8	0.135249	8	0.147357	71	0.303263	2	0.0416667	2	0.0450958	7	0.147679
138	924.2	0	0	0	0	0	0	0	0	9	0.152156	5	0.092098	0	0	33	0.6875	42	0.947012	8	0.168776		138	163.819	82	1.2883	40	0.568343	130	0.349397	79	1.4608	5	0.0845309	8	0.147357	70	0.298992	2	0.0416667	2	0.0450958	3	0.0632911
139	930.8	0	0	0	0	0	0	0	0	12	0.202874	10	0.184196	0	0	25	0.520833	22	0.496054	5	0.105485		139	166.353	87	1.36685	42	0.59676	105	0.282205	91	1.68269	4	0.0676247	11	0.202616	69	0.294721	3	0.0625	2	0.0450958	3	0.0632911
140	937.4	0	0	1	0.0142086	0	0	0	0	14	0.236686	3	0.0552588	0	0	31	0.645833	40	0.901917	9	0.189873		140	168.926	76	1.19403	29	0.412049	97	0.260704	81	1.49778	9	0.152156	9	0.165776	41	0.175124	3	0.0625	3	0.0676437	7	0.147679
141	944	0	0	0	0	0	0	0	0	9	0.152156	6	0.110518	0	0	28	0.583333	21	0.473506	7	0.147679		141	171.539	80	1.25687	57	0.809889	92	0.247265	82	1.51627	8	0.135249	6	0.110518	61	0.26055	4	0.0833333	2	0.0450958	4	0.0843882
142	950.6	0	0	0	0	0	0	0	0	7	0.118343	9	0.165776	0	0	30	0.625	27	0.608794	10	0.21097		142	174.193	77	1.20974	42	0.59676	88	0.236515	88	1.62722	6	0.101437	7	0.128937	43	0.183666	5	0.104167	1	0.0225479	3	0.0632911
143	957.2	0	0	0	0	0	0	0	0	11	0.185968	5	0.092098	0	0	31	0.645833	31	0.698985	10	0.21097		143	176.887	73	1.1469	50	0.710429	67	0.180074	78	1.44231	3	0.0507185	9	0.165776	54	0.230651	6	0.125	4	0.0901917	3	0.0632911
144	963.8	0	0	0	0	0	0	0	0	13	0.21978	3	0.0552588	0	0	23	0.479167	14	0.315671	8	0.168776		144	179.624	89	1.39827	42	0.59676	59	0.158572	76	1.40533	1	0.0169062	5	0.092098	38	0.16231	2	0.0416667	4	0.0901917	7	0.147679
145	970.4	0	0	1	0.0142086	0	0	0	0	11	0.185968	6	0.110518	0	0	22	0.458333	20	0.450958	7	0.147679		145	182.402	101	1.5868	44	0.625178	69	0.185449	72	1.33136	8	0.135249	6	0.110518	40	0.170853	2	0.0416667	3	0.0676437	5	0.105485
146	977	1	0.0157109	0	0	0	0	0	0	2	0.0338123	4	0.0736784	0	0	24	0.5	27	0.608794	6	0.126582		146	185.224	96	1.50825	44	0.625178	57	0.153197	92	1.70118	7	0.118343	6	0.110518	32	0.136682	2	0.0416667	0	0	5	0.105485
147	983.6	0	0	0	0	0	0	0	0	4	0.0676247	5	0.092098	0	0	22	0.458333	17	0.383315	2	0.0421941		147	188.089	95	1.49254	39	0.554135	55	0.147822	70	1.29438	9	0.152156	4	0.0736784	34	0.145225	4	0.0833333	1	0.0225479	4	0.0843882
148	990.2	0	0	0	0	1	0.00268767	0	0	8	0.135249	0	0	0	0	15	0.3125	12	0.270575	3	0.0632911		148	190.999	94	1.47683	74	1.05144	48	0.129008	91	1.68269	7	0.118343	3	0.0552588	29	0.123868	1	0.0208333	6	0.135287	6	0.126582
149	996.8	0	0	0	0	0	0	0	0	5	0.0845309	3	0.0552588	0	0	16	0.333333	13	0.293123	4	0.0843882		149	193.953	104	1.63394	57	0.809889	41	0.110194	85	1.57175	2	0.0338123	6	0.110518	28	0.119597	4	0.0833333	4	0.0901917	5	0.105485
150	1003.4	0	0	0	0	0	0	0	0	6	0.101437	2	0.0368392	0	0	19	0.395833	26	0.586246	5	0.105485		150	196.953	82	1.2883	56	0.795681	51	0.137071	71	1.31287	4	0.0676247	5	0.092098	28	0.119597	2	0.0416667	2	0.0450958	2	0.0421941
151	1010	0	0	1	0.0142086	0	0	0	0	4	0.0676247	3	0.0552588	0	0	24	0.5	9	0.202931	3	0.0632911		151	200	96	1.50825	60	0.852515	33	0.088693	70	1.29438	8	0.135249	3	0.0552588	26	0.111054	3	0.0625	1	0.0225479	10	0.21097
152	1016.6	0	0	0	0	0	0	0	0	3	0.0507185	1	0.0184196	0	0	19	0.395833	12	0.270575	4	0.0843882		152	203.094	101	1.5868	77	1.09406	28	0.0752547	73	1.34985	9	0.152156	2	0.0368392	20	0.0854263	4	0.0833333	0	0	8	0.168776
153	1023.2	1	0.0157109	0	0	0	0	0	0	3	0.0507185	1	0.0184196	0	0	23	0.479167	14	0.315671	5	0.105485		153	206.235	106	1.66536	71	1.00881	44	0.118257	68	1.2574	7	0.118343	3	0.0552588	15	0.0640697	5	0.104167	7	0.157835	4	0.0843882
154	1029.8	0	0	0	0	0	0	0	0	5	0.0845309	4	0.0736784	0	0	14	0.291667	15	0.338219	1	0.021097		154	209.426	86	1.35114	81	1.1509	42	0.112882	75	1.38683	5	0.0845309	2	0.0368392	9	0.0384418	6	0.125	3	0.0676437	10	0.21097
155	1036.4	0	0	0	0	0	0	0	0	4	0.0676247	1	0.0184196	0	0	16	0.333333	8	0.180383	2	0.0421941		155	212.665	105	1.64965	88	1.25036	32	0.0860053	68	1.2574	4	0.0676247	3	0.0552588	19	0.081155	5	0.104167	6	0.135287	11	0.232068
156	1043	0	0	0	0	0	0	0	0	1	0.0169062	1	0.0184196	0	0	21	0.4375	14	0.315671	1	0.021097		156	215.955	103	1.61822	94	1.33561	34	0.0913807	65	1.20192	8	0.135249	5	0.092098	19	0.081155	2	0.0416667	4	0.0901917	5	0.105485
157	1049.6	0	0	0	0	1	0.00268767	0	0	2	0.0338123	1	0.0184196	0	0	19	0.395833	11	0.248027	2	0.0421941		157	219.296	91	1.42969	85	1.20773	27	0.072567	78	1.44231	5	0.0845309	8	0.147357	15	0.0640697	3	0.0625	3	0.0676437	6	0.126582
158	1056.2	0	0	0	0	0	0	0	0	2	0.0338123	2	0.0368392	0	0	15	0.3125	12	0.270575	0	0		158	222.688	108	1.69678	70	0.994601	30	0.08063	61	1.12796	4	0.0676247	6	0.110518	12	0.0512558	6	0.125	3	0.0676437	10	0.21097
159	1062.8	0	0	0	0	1	0.00268767	0	0	5	0.0845309	2	0.0368392	0	0	15	0.3125	14	0.315671	3	0.0632911		159	226.133	100	1.57109	98	1.39244	36	0.096756	65	1.20192	3	0.0507185	3	0.0552588	13	0.0555271	7	0.145833	5	0.11274	10	0.21097
160	1069.4	1	0.0157109	0	0	0	0	0	0	1	0.0169062	0	0	0	0	14	0.291667	11	0.248027	3	0.0632911		160	229.631	91	1.42969	92	1.30719	36	0.096756	64	1.18343	5	0.0845309	4	0.0736784	11	0.0469845	6	0.125	4	0.0901917	7	0.147679
161	1076	0	0	0	0	0	0	0	0	2	0.0338123	1	0.0184196	0	0	19	0.395833	7	0.157835	1	0.021097		161	233.183	86	1.35114	99	1.40665	30	0.08063	71	1.31287	7	0.118343	5	0.092098	14	0.0597984	6	0.125	5	0.11274	8	0.168776
162	1082.6	0	0	0	0	0	0	0	0	4	0.0676247	1	0.0184196	0	0	11	0.229167	10	0.225479	2	0.0421941		162	236.79	112	1.75962	107	1.52032	26	0.0698793	50	0.924556	9	0.152156	4	0.0736784	16	0.068341	9	0.1875	1	0.0225479	10	0.21097
163	1089.2	0	0	0	0	0	0	0	0	0	0	2	0.0368392	0	0	10	0.208333	10	0.225479	2	0.0421941		163	240.453	95	1.49254	113	1.60557	26	0.0698793	56	1.0355	10	0.169062	9	0.165776	8	0.0341705	5	0.104167	2	0.0450958	13	0.274262
164	1095.8	0	0	0	0	0	0	0	0	2	0.0338123	1	0.0184196	0	0	16	0.333333	12	0.270575	3	0.0632911		164	244.172	86	1.35114	108	1.53453	36	0.096756	59	1.09098	8	0.135249	6	0.110518	12	0.0512558	4	0.0833333	6	0.135287	12	0.253165
165	1102.4	0	0	1	0.0142086	0	0	0	0	3	0.0507185	2	0.0368392	0	0	11	0.229167	8	0.180383	0	0		165	247.95	92	1.4454	107	1.52032	23	0.0618163	51	0.943047	7	0.118343	2	0.0368392	12	0.0512558	6	0.125	5	0.11274	12	0.253165
166	1109	0	0	0	0	0	0	0	0	1	0.0169062	1	0.0184196	0	0	8	0.166667	6	0.135287	2	0.0421941		166	251.785	76	1.19403	92	1.30719	24	0.064504	55	1.01701	11	0.185968	8	0.147357	15	0.0640697	6	0.125	10	0.225479	20	0.421941
167	1115.6	0	0	0	0	0	0	0	0	1	0.0169062	1	0.0184196	0	0	15	0.3125	8	0.180383	1	0.021097		167	255.68	86	1.35114	94	1.33561	23	0.0618163	61	1.12796	12	0.202874	8	0.147357	13	0.0555271	8	0.166667	5	0.11274	13	0.274262
168	1122.2	0	0	0	0	0	0	0	0	2	0.0338123	3	0.0552588	0	0	10	0.208333	5	0.11274	3	0.0632911		168	259.635	99	1.55538	101	1.43507	26	0.0698793	47	0.869083	8	0.135249	3	0.0552588	15	0.0640697	10	0.208333	10	0.225479	16	0.337553
169	1128.8	0	0	0	0	0	0	0	0	3	0.0507185	0	0	0	0	14	0.291667	1	0.0225479	0	0		169	263.651	81	1.27258	96	1.36402	18	0.048378	53	0.98003	5	0.0845309	9	0.165776	6	0.0256279	9	0.1875	11	0.248027	19	0.400844
170	1135.4	0	0	0	0	0	0	0	0	2	0.0338123	0	0	0	0	10	0.208333	7	0.157835	0	0		170	267.73	74	1.16261	92	1.30719	24	0.064504	49	0.906065	9	0.152156	6	0.110518	12	0.0512558	11	0.229167	9	0.202931	15	0.316456
171	1142	0	0	0	0	0	0	0	0	3	0.0507185	2	0.0368392	0	0	7	0.145833	3	0.0676437	0	0		171	271.871	88	1.38256	91	1.29298	28	0.0752547	55	1.01701	7	0.118343	14	0.257874	11	0.0469845	11	0.229167	13	0.293123	11	0.232068
172	1148.6	0	0	0	0	0	0	0	0	0	0	0	0	0	0	3	0.0625	6	0.135287	0	0		172	276.077	91	1.42969	101	1.43507	14	0.0376273	39	0.721154	16	0.270499	14	0.257874	7	0.0298992	11	0.229167	10	0.225479	22	0.464135
173	1155.2	0	0	0	0	0	0	0	0	0	0	0	0	0	0	6	0.125	2	0.0450958	1	0.021097		173	280.348	80	1.25687	90	1.27877	15	0.040315	41	0.758136	8	0.135249	12	0.221035	7	0.0298992	17	0.354167	8	0.180383	21	0.443038
174	1161.8	1	0.0157109	0	0	0	0	0	0	2	0.0338123	0	0	0	0	8	0.166667	8	0.180383	2	0.0421941		174	284.684	82	1.2883	103	1.46348	18	0.048378	35	0.647189	13	0.21978	14	0.257874	11	0.0469845	9	0.1875	7	0.157835	21	0.443038
175	1168.4	0	0	0	0	0	0	0	0	0	0	0	0	0	0	10	0.208333	2	0.0450958	1	0.021097		175	289.088	93	1.46112	104	1.47769	24	0.064504	35	0.647189	8	0.135249	21	0.386812	8	0.0341705	18	0.375	16	0.360767	21	0.443038
176	1175	0	0	1	0.0142086	0	0	0	0	1	0.0169062	1	0.0184196	0	0	8	0.166667	1	0.0225479	1	0.021097		176	293.56	68	1.06834	92	1.30719	11	0.0295643	29	0.536243	18	0.304311	20	0.368392	19	0.081155	9	0.1875	11	0.248027	24	0.506329
177	1181.6	0	0	0	0	0	0	0	0	3	0.0507185	1	0.0184196	0	0	9	0.1875	4	0.0901917	0	0		177	298.101	58	0.911233	107	1.52032	13	0.0349397	28	0.517751	14	0.236686	16	0.294714	11	0.0469845	12	0.25	21	0.473506	16	0.337553
178	1188.2	0	0	0	0	0	0	0	0	1	0.0169062	0	0	0	0	12	0.25	3	0.0676437	0	0		178	302.712	73	1.1469	108	1.53453	6	0.016126	32	0.591716	16	0.270499	16	0.294714	9	0.0384418	21	0.4375	17	0.383315	18	0.379747
179	1194.8	0	0	0	0	0	0	0	0	0	0	1	0.0184196	0	0	3	0.0625	0	0	1	0.021097		179	307.395	68	1.06834	112	1.59136	16	0.0430027	31	0.573225	32	0.540997	29	0.534168	11	0.0469845	13	0.270833	10	0.225479	26	0.548523
180	1201.4	1	0.0157109	0	0	0	0	0	0	0	0	0	0	0	0	4	0.0833333	3	0.0676437	2	0.0421941		180	312.15	75	1.17832	92	1.30719	18	0.048378	21	0.388314	25	0.422654	26	0.47891	7	0.0298992	11	0.229167	18	0.405862	26	0.548523
181	1208	0	0	0	0	0	0	0	0	3	0.0507185	0	0	0	0	8	0.166667	3	0.0676437	0	0		181	316.979	79	1.24116	93	1.3214	10	0.0268767	30	0.554734	22	0.371936	24	0.44207	10	0.0427131	12	0.25	13	0.293123	16	0.337553
182	1214.6	0	0	1	0.0142086	0	0	0	0	0	0	0	0	0	0	5	0.104167	1	0.0225479	2	0.0421941		182	321.882	83	1.30401	88	1.25036	9	0.024189	32	0.591716	22	0.371936	32	0.589427	7	0.0298992	24	0.5	18	0.405862	23	0.485232
183	1221.2	0	0	0	0	0	0	0	0	1	0.0169062	0	0	0	0	6	0.125	1	0.0225479	1	0.021097		183	326.861	56	0.879811	97	1.37823	11	0.0295643	20	0.369822	29	0.490279	39	0.718364	10	0.0427131	19	0.395833	13	0.293123	23	0.485232
184	1227.8	0	0	1	0.0142086	0	0	0	0	1	0.0169062	0	0	0	0	5	0.104167	2	0.0450958	0	0		184	331.917	79	1.24116	65	0.923558	8	0.0215013	20	0.369822	30	0.507185	37	0.681525	7	0.0298992	19	0.395833	16	0.360767	22	0.464135
185	1234.4	0	0	0	0	0	0	0	0	2	0.0338123	0	0	0	0	1	0.0208333	0	0	0	0		185	337.052	71	1.11548	78	1.10827	8	0.0215013	25	0.462278	30	0.507185	20	0.368392	16	0.068341	14	0.291667	12	0.270575	28	0.590717
186	1241	0	0	0	0	0	0	0	0	0	0	0	0	0	0	4	0.0833333	2	0.0450958	2	0.0421941		186	342.266	69	1.08405	87	1.23615	5	0.0134383	15	0.277367	31	0.524091	37	0.681525	5	0.0213566	17	0.354167	18	0.405862	25	0.527426
187	1247.6	0	0	2	0.0284172	0	0	0	0	0	0	0	0	0	0	4	0.0833333	0	0	1	0.021097		187	347.56	69	1.08405	88	1.25036	4	0.0107507	17	0.314349	34	0.57481	40	0.736784	4	0.0170853	26	0.541667	20	0.450958	38	0.801688
188	1254.2	0	0	0	0	0	0	0	0	1	0.0169062	0	0	0	0	1	0.0208333	0	0	1	0.021097		188	352.937	61	0.958366	81	1.1509	7	0.0188137	14	0.258876	38	0.642434	28	0.515749	2	0.00854263	16	0.333333	19	0.42841	37	0.780591
189	1260.8	0	0	1	0.0142086	0	0	0	0	0	0	0	0	0	0	8	0.166667	4	0.0901917	1	0.021097		189	358.396	58	0.911233	77	1.09406	5	0.0134383	9	0.16642	32	0.540997	42	0.773623	7	0.0298992	20	0.416667	20	0.450958	51	1.07595
190	1267.4	0	0	0	0	0	0	0	0	0	0	0	0	0	0	2	0.0416667	1	0.0225479	0	0		190	363.94	57	0.895522	90	1.27877	5	0.0134383	13	0.240385	52	0.879121	46	0.847302	6	0.0256279	43	0.895833	19	0.42841	41	0.864979
191	1274	0	0	0	0	0	0	0	0	1	0.0169062	2	0.0368392	0	0	3	0.0625	3	0.0676437	1	0.021097		191	369.57	53	0.832679	82	1.1651	7	0.0188137	12	0.221893	41	0.693153	40	0.736784	4	0.0170853	25	0.520833	25	0.563698	46	0.970464
192	1280.6	0	0	0	0	0	0	0	0	0	0	0	0	0	0	4	0.0833333	0	0	1	0.021097		192	375.287	58	0.911233	85	1.20773	3	0.008063	16	0.295858	53	0.896027	42	0.773623	8	0.0341705	20	0.416667	30	0.676437	42	0.886076
193	1287.2	0	0	0	0	0	0	0	0	1	0.0169062	0	0	0	0	2	0.0416667	1	0.0225479	0	0		193	381.092	55	0.864101	90	1.27877	4	0.0107507	10	0.184911	46	0.777684	42	0.773623	5	0.0213566	27	0.5625	16	0.360767	41	0.864979
194	1293.8	0	0	0	0	0	0	0	0	1	0.0169062	0	0	0	0	2	0.0416667	0	0	1	0.021097		194	386.987	51	0.801257	98	1.39244	5	0.0134383	8	0.147929	56	0.946746	29	0.534168	6	0.0256279	44	0.916667	18	0.405862	38	0.801688
195	1300.4	0	0	0	0	0	0	0	0	0	0	3	0.0552588	0	0	1	0.0208333	1	0.0225479	1	0.021097		195	392.974	51	0.801257	95	1.34982	4	0.0107507	10	0.184911	56	0.946746	53	0.976239	11	0.0469845	31	0.645833	19	0.42841	49	1.03376
196	1307	0	0	0	0	0	0	0	0	0	0	0	0	0	0	2	0.0416667	1	0.0225479	1	0.021097		196	399.053	29	0.455617	80	1.13669	3	0.008063	8	0.147929	49	0.828402	39	0.718364	5	0.0213566	29	0.604167	25	0.563698	58	1.22363
197	1313.6	0	0	0	0	0	0	0	0	2	0.0338123	0	0	0	0	4	0.0833333	3	0.0676437	0	0		197	405.225	41	0.644148	70	0.994601	3	0.008063	5	0.0924556	69	1.16653	55	1.01308	5	0.0213566	32	0.666667	31	0.698985	57	1.20253
198	1320.2	0	0	0	0	0	0	0	0	0	0	0	0	0	0	1	0.0208333	0	0	1	0.021097		198	411.494	38	0.597015	83	1.17931	2	0.00537533	8	0.147929	59	0.997464	48	0.884141	5	0.0213566	32	0.666667	26	0.586246	43	0.907173
199	1326.8	0	0	0	0	0	0	0	0	0	0	0	0	0	0	0	0	1	0.0225479	1	0.021097		199	417.859	36	0.565593	88	1.25036	1	0.00268767	8	0.147929	60	1.01437	57	1.04992	4	0.0170853	28	0.583333	28	0.631342	58	1.22363
200	1333.4	0	0	0	0	0	0	0	0	1	0.0169062	0	0	0	0	1	0.0208333	0	0	0	0		200	424.323	34	0.534171	67	0.951975	5	0.0134383	12	0.221893	62	1.04818	40	0.736784	4	0.0170853	29	0.604167	23	0.518602	56	1.18143
201	1340	0	0	0	0	0	0	0	0	0	0	0	0	0	0	1	0.0208333	0	0	0	0		201	430.887	36	0.565593	62	0.880932	2	0.00537533	5	0.0924556	72	1.21724	45	0.828882	3	0.0128139	43	0.895833	27	0.608794	47	0.991561
202	1346.6	0	0	0	0	0	0	0	0	0	0	0	0	0	0	2	0.0416667	1	0.0225479	0	0		202	437.552	37	0.581304	76	1.07985	3	0.008063	11	0.203402	85	1.43702	45	0.828882	7	0.0298992	39	0.8125	47	1.05975	69	1.4557
203	1353.2	0	0	0	0	0	0	0	0	0	0	0	0	0	0	1	0.0208333	0	0	0	0		203	444.321	28	0.439906	66	0.937766	5	0.0134383	15	0.277367	68	1.14962	51	0.9394	4	0.0170853	33	0.6875	30	0.676437	73	1.54008
204	1359.8	0	0	0	0	0	0	0	0	0	0	0	0	0	0	0	0	0	0	0	0		204	451.194	28	0.439906	62	0.880932	2	0.00537533	8	0.147929	60	1.01437	50	0.92098	4	0.0170853	36	0.75	35	0.789177	57	1.20253
205	1366.4	0	0	0	0	0	0	0	0	0	0	0	0	0	0	0	0	0	0	0	0		205	458.174	27	0.424195	76	1.07985	1	0.00268767	12	0.221893	82	1.38631	33	0.607847	3	0.0128139	51	1.0625	40	0.901917	80	1.68776
206	1373	0	0	0	0	0	0	0	0	0	0	0	0	0	0	1	0.0208333	0	0	0	0		206	465.261	28	0.439906	64	0.909349	0	0	6	0.110947	70	1.18343	53	0.976239	2	0.00854263	36	0.75	26	0.586246	50	1.05485
207	1379.6	1	0.0157109	0	0	0	0	0	0	0	0	0	0	0	0	0	0	0	0	0	0		207	472.458	14	0.219953	52	0.738846	1	0.00268767	6	0.110947	70	1.18343	35	0.644686	1	0.00427131	54	1.125	42	0.947012	50	1.05485
208	1386.2	0	0	0	0	0	0	0	0	0	0	0	0	0	0	2	0.0416667	2	0.0450958	0	0		208	479.767	19	0.298507	58	0.824098	1	0.00268767	12	0.221893	66	1.11581	48	0.884141	1	0.00427131	49	1.02083	42	0.947012	57	1.20253
209	1392.8	0	0	0	0	0	0	0	0	0	0	1	0.0184196	0	0	1	0.0208333	0	0	1	0.021097		209	487.188	20	0.314218	57	0.809889	1	0.00268767	9	0.16642	69	1.16653	50	0.92098	2	0.00854263	25	0.520833	38	0.856821	66	1.39241
210	1399.4	0	0	0	0	0	0	0	0	0	0	0	0	0	0	0	0	0	0	0	0		210	494.724	22	0.34564	52	0.738846	0	0	8	0.147929	73	1.23415	46	0.847302	0	0	37	0.770833	47	1.05975	73	1.54008
211	1406	0	0	0	0	0	0	0	0	1	0.0169062	0	0	0	0	1	0.0208333	0	0	0	0		211	502.377	20	0.314218	51	0.724638	1	0.00268767	9	0.16642	82	1.38631	50	0.92098	0	0	34	0.708333	51	1.14994	44	0.92827
212	1412.6	0	0	0	0	0	0	0	0	0	0	0	0	0	0	2	0.0416667	0	0	1	0.021097		212	510.149	10	0.157109	57	0.809889	1	0.00268767	8	0.147929	67	1.13271	40	0.736784	1	0.00427131	49	1.02083	38	0.856821	63	1.32911
213	1419.2	0	0	0	0	0	0	0	0	0	0	0	0	0	0	1	0.0208333	2	0.0450958	0	0		213	518.04	11	0.17282	46	0.653595	1	0.00268767	9	0.16642	65	1.0989	52	0.957819	2	0.00854263	50	1.04167	54	1.21759	61	1.28692
214	1425.8	0	0	0	0	0	0	0	0	1	0.0169062	0	0	0	0	0	0	1	0.0225479	1	0.021097		214	526.054	8	0.125687	37	0.525718	1	0.00268767	3	0.0554734	83	1.40321	40	0.736784	1	0.00427131	46	0.958333	67	1.51071	81	1.70886
215	1432.4	0	0	0	0	0	0	0	0	0	0	0	0	0	0	1	0.0208333	0	0	0	0		215	534.191	9	0.141398	33	0.468883	1	0.00268767	8	0.147929	79	1.33559	59	1.08676	0	0	57	1.1875	58	1.30778	57	1.20253
216	1439	0	0	0	0	0	0	0	0	0	0	0	0	0	0	2	0.0416667	1	0.0225479	0	0		216	542.455	12	0.188531	45	0.639386	1	0.00268767	7	0.129438	69	1.16653	60	1.10518	0	0	67	1.39583	52	1.17249	77	1.62447
217	1445.6	0	0	0	0	0	0	0	0	0	0	0	0	0	0	0	0	0	0	0	0		217	550.846	17	0.267086	40	0.568343	0	0	5	0.0924556	63	1.06509	47	0.865721	0	0	51	1.0625	55	1.24014	71	1.49789
218	1452.2	0	0	0	0	0	0	0	0	0	0	0	0	0	0	0	0	1	0.0225479	2	0.0421941		218	559.367	11	0.17282	37	0.525718	1	0.00268767	2	0.0369822	80	1.35249	52	0.957819	0	0	65	1.35417	54	1.21759	75	1.58228
219	1458.8	0	0	0	0	0	0	0	0	0	0	0	0	0	0	0	0	1	0.0225479	0	0		219	568.02	10	0.157109	35	0.4973	0	0	4	0.0739645	71	1.20034	39	0.718364	0	0	52	1.08333	53	1.19504	72	1.51899
220	1465.4	0	0	0	0	0	0	0	0	0	0	0	0	0	0	1	0.0208333	0	0	0	0		220	576.806	10	0.157109	25	0.355215	1	0.00268767	2	0.0369822	79	1.33559	49	0.90256	0	0	56	1.16667	60	1.35287	77	1.62447
221	1472	0	0	0	0	0	0	0	0	0	0	0	0	0	0	3	0.0625	0	0	0	0		221	585.729	6	0.0942655	24	0.341006	0	0	4	0.0739645	84	1.42012	46	0.847302	1	0.00427131	52	1.08333	67	1.51071	74	1.56118
222	1478.6	0	0	0	0	0	0	0	0	0	0	0	0	0	0	0	0	0	0	0	0		222	594.79	10	0.157109	25	0.355215	0	0	0	0	68	1.14962	54	0.994658	1	0.00427131	61	1.27083	67	1.51071	67	1.4135
223	1485.2	0	0	0	0	0	0	0	0	0	0	0	0	0	0	0	0	0	0	0	0		223	603.99	3	0.0471328	18	0.255754	1	0.00268767	3	0.0554734	91	1.53846	45	0.828882	0	0	57	1.1875	66	1.48816	77	1.62447
224	1491.8	0	0	0	0	0	0	0	0	0	0	0	0	0	0	0	0	0	0	0	0		224	613.333	7	0.109976	16	0.227337	0	0	0	0	60	1.01437	61	1.1236	1	0.00427131	60	1.25	59	1.33033	84	1.77215
225	1498.4	0	0	0	0	0	0	0	0	1	0.0169062	0	0	0	0	3	0.0625	1	0.0225479	0	0		225	622.821	4	0.0628437	22	0.312589	0	0	0	0	73	1.23415	48	0.884141	0	0	55	1.14583	72	1.62345	57	1.20253
226	1505	0	0	0	0	0	0	0	0	0	0	0	0	0	0	0	0	0	0	0	0		226	632.456	5	0.0785546	13	0.184712	0	0	0	0	58	0.980558	37	0.681525	0	0	57	1.1875	57	1.28523	65	1.37131
227	1511.6	0	0	0	0	0	0	0	0	0	0	0	0	0	0	0	0	0	0	1	0.021097		227	642.239	4	0.0628437	17	0.241546	1	0.00268767	1	0.0184911	73	1.23415	55	1.01308	0	0	57	1.1875	52	1.17249	59	1.24473
228	1518.2	0	0	0	0	0	0	0	0	0	0	0	0	0	0	0	0	0	0	0	0		228	652.174	2	0.0314218	12	0.170503	0	0	0	0	69	1.16653	48	0.884141	0	0	70	1.45833	65	1.46561	73	1.54008
229	1524.8	0	0	0	0	0	0	0	0	0	0	0	0	0	0	0	0	0	0	0	0		229	662.262	3	0.0471328	25	0.355215	0	0	0	0	55	0.929839	39	0.718364	0	0	56	1.16667	72	1.62345	62	1.30802
230	1531.4	0	0	0	0	0	0	0	0	0	0	0	0	0	0	0	0	0	0	0	0		230	672.507	5	0.0785546	8	0.113669	3	0.008063	2	0.0369822	66	1.11581	58	1.06834	0	0	64	1.33333	64	1.44307	66	1.39241
231	1538	0	0	0	0	0	0	0	0	0	0	0	0	0	0	1	0.0208333	0	0	0	0		231	682.91	4	0.0628437	17	0.241546	1	0.00268767	0	0	64	1.08199	46	0.847302	1	0.00427131	73	1.52083	71	1.6009	71	1.49789
232	1544.6	0	0	0	0	0	0	0	0	2	0.0338123	0	0	0	0	0	0	1	0.0225479	0	0		232	693.474	2	0.0314218	8	0.113669	0	0	0	0	57	0.963652	62	1.14202	1	0.00427131	64	1.33333	80	1.80383	79	1.66667
233	1551.2	0	0	0	0	0	0	0	0	0	0	0	0	0	0	1	0.0208333	0	0	1	0.021097		233	704.201	3	0.0471328	11	0.156294	0	0	0	0	81	1.3694	58	1.06834	0	0	71	1.47917	77	1.73619	56	1.18143
234	1557.8	0	0	0	0	0	0	0	0	0	0	0	0	0	0	0	0	0	0	0	0		234	715.094	3	0.0471328	5	0.0710429	0	0	0	0	69	1.16653	45	0.828882	0	0	82	1.70833	73	1.646	70	1.47679
235	1564.4	0	0	0	0	0	0	0	0	1	0.0169062	0	0	0	0	0	0	0	0	0	0		235	726.156	2	0.0314218	7	0.0994601	0	0	0	0	71	1.20034	50	0.92098	1	0.00427131	81	1.6875	96	2.1646	64	1.35021
236	1571	0	0	0	0	0	0	0	0	0	0	0	0	0	0	0	0	2	0.0450958	1	0.021097		236	737.389	0	0	8	0.113669	0	0	0	0	67	1.13271	51	0.9394	0	0	79	1.64583	86	1.93912	57	1.20253
237	1577.6	0	0	0	0	0	0	0	0	0	0	0	0	0	0	2	0.0416667	0	0	0	0		237	748.796	1	0.0157109	2	0.0284172	0	0	0	0	74	1.25106	50	0.92098	0	0	75	1.5625	75	1.69109	62	1.30802
238	1584.2	0	0	0	0	0	0	0	0	0	0	0	0	0	0	0	0	0	0	1	0.021097		238	760.379	0	0	5	0.0710429	0	0	1	0.0184911	51	0.862215	43	0.792043	0	0	64	1.33333	67	1.51071	52	1.09705
239	1590.8	0	0	0	0	0	0	0	0	0	0	0	0	0	0	1	0.0208333	0	0	0	0		239	772.141	1	0.0157109	4	0.0568343	0	0	0	0	55	0.929839	35	0.644686	0	0	64	1.33333	63	1.42052	54	1.13924
240	1597.4	0	0	0	0	0	0	0	0	0	0	0	0	0	0	0	0	0	0	0	0		240	784.085	0	0	4	0.0568343	0	0	0	0	42	0.710059	38	0.699945	0	0	70	1.45833	69	1.55581	46	0.970464
241	1604	0	0	0	0	0	0	0	0	0	0	0	0	0	0	0	0	0	0	0	0		241	796.214	0	0	6	0.0852515	0	0	0	0	44	0.743872	36	0.663106	0	0	76	1.58333	68	1.53326	56	1.18143
242	1610.6	0	0	0	0	0	0	0	0	0	0	0	0	0	0	1	0.0208333	0	0	0	0		242	808.531	2	0.0314218	3	0.0426257	0	0	0	0	47	0.79459	31	0.571008	1	0.00427131	78	1.625	72	1.62345	50	1.05485
243	1617.2	0	0	0	0	0	0	0	0	0	0	0	0	0	0	0	0	0	0	0	0		243	821.038	1	0.0157109	5	0.0710429	0	0	1	0.0184911	49	0.828402	34	0.626266	0	0	69	1.4375	72	1.62345	43	0.907173
244	1623.8	0	0	0	0	0	0	0	0	0	0	0	0	0	0	0	0	0	0	2	0.0421941		244	833.739	0	0	1	0.0142086	0	0	0	0	36	0.608622	27	0.497329	0	0	79	1.64583	79	1.78129	48	1.01266
245	1630.4	0	0	0	0	0	0	0	0	0	0	0	0	0	0	0	0	0	0	0	0		245	846.636	0	0	0	0	0	0	0	0	35	0.591716	21	0.386812	0	0	79	1.64583	83	1.87148	36	0.759494
246	1637	0	0	0	0	0	0	0	0	0	0	1	0.0184196	0	0	0	0	0	0	0	0		246	859.733	0	0	3	0.0426257	0	0	0	0	40	0.676247	13	0.239455	0	0	73	1.52083	63	1.42052	32	0.675106
247	1643.6	0	0	0	0	0	0	0	0	0	0	0	0	0	0	0	0	0	0	0	0		247	873.032	0	0	2	0.0284172	0	0	0	0	33	0.557904	17	0.313133	0	0	69	1.4375	59	1.33033	34	0.7173
248	1650.2	0	0	0	0	0	0	0	0	0	0	0	0	0	0	0	0	0	0	0	0		248	886.537	0	0	1	0.0142086	0	0	0	0	33	0.557904	19	0.349972	0	0	64	1.33333	60	1.35287	24	0.506329
249	1656.8	0	0	0	0	0	0	0	0	1	0.0169062	0	0	0	0	2	0.0416667	0	0	0	0		249	900.25	0	0	3	0.0426257	0	0	0	0	31	0.524091	16	0.294714	0	0	67	1.39583	59	1.33033	26	0.548523
250	1663.4	0	0	0	0	0	0	0	0	0	0	0	0	1	0.00427131	2	0.0416667	0	0	0	0		250	914.176	1	0.0157109	1	0.0142086	0	0	0	0	34	0.57481	24	0.44207	0	0	68	1.41667	76	1.71364	28	0.590717
251	1670	0	0	0	0	0	0	0	0	0	0	0	0	0	0	0	0	0	0	1	0.021097		251	928.318	0	0	1	0.0142086	0	0	0	0	26	0.43956	13	0.239455	0	0	61	1.27083	68	1.53326	16	0.337553
252	1676.6	0	0	0	0	0	0	0	0	0	0	0	0	0	0	0	0	0	0	0	0		252	942.678	0	0	0	0	0	0	0	0	16	0.270499	15	0.276294	0	0	65	1.35417	55	1.24014	17	0.35865
253	1683.2	0	0	0	0	0	0	0	0	0	0	0	0	0	0	0	0	0	0	0	0		253	957.26	0	0	1	0.0142086	0	0	0	0	27	0.456467	9	0.165776	0	0	61	1.27083	52	1.17249	21	0.443038
254	1689.8	0	0	0	0	0	0	0	0	0	0	0	0	0	0	1	0.0208333	1	0.0225479	0	0		254	972.068	1	0.0157109	0	0	0	0	0	0	13	0.21978	14	0.257874	0	0	48	1	44	0.992108	10	0.21097
255	1696.4	0	0	0	0	0	0	0	0	0	0	0	0	0	0	0	0	0	0	0	0		255	987.105	0	0	0	0	1	0.00268767	0	0	13	0.21978	2	0.0368392	0	0	44	0.916667	36	0.811725	9	0.189873
256	1703	0	0	0	0	0	0	0	0	0	0	0	0	0	0	0	0	0	0	0	0		256	1002.37	0	0	1	0.0142086	0	0	0	0	12	0.202874	6	0.110518	0	0	47	0.979167	39	0.879369	9	0.189873
257	1709.6	0	0	0	0	1	0.00268767	0	0	0	0	0	0	0	0	0	0	0	0	0	0		257	1017.88	1	0.0157109	0	0	0	0	0	0	8	0.135249	5	0.092098	0	0	50	1.04167	35	0.789177	9	0.189873
258	1716.2	0	0	0	0	0	0	0	0	0	0	0	0	0	0	0	0	0	0	0	0		258	1033.63	0	0	0	0	0	0	0	0	7	0.118343	3	0.0552588	0	0	39	0.8125	26	0.586246	3	0.0632911
259	1722.8	0	0	0	0	0	0	0	0	0	0	0	0	0	0	0	0	0	0	0	0		259	1049.61	0	0	0	0	1	0.00268767	0	0	7	0.118343	3	0.0552588	0	0	39	0.8125	31	0.698985	5	0.105485
260	1729.4	0	0	0	0	0	0	0	0	1	0.0169062	0	0	0	0	0	0	0	0	0	0		260	1065.85	1	0.0157109	0	0	1	0.00268767	0	0	5	0.0845309	3	0.0552588	0	0	42	0.875	24	0.54115	4	0.0843882
261	1736	0	0	0	0	0	0	0	0	0	0	0	0	0	0	0	0	0	0	0	0		261	1082.34	0	0	0	0	0	0	0	0	5	0.0845309	3	0.0552588	0	0	31	0.645833	27	0.608794	6	0.126582
262	1742.6	0	0	1	0.0142086	0	0	0	0	0	0	0	0	0	0	1	0.0208333	0	0	0	0		262	1099.08	0	0	1	0.0142086	0	0	0	0	5	0.0845309	4	0.0736784	0	0	27	0.5625	21	0.473506	3	0.0632911
263	1749.2	0	0	0	0	0	0	0	0	0	0	0	0	0	0	0	0	0	0	0	0		263	1116.08	0	0	0	0	0	0	0	0	5	0.0845309	4	0.0736784	0	0	35	0.729167	11	0.248027	4	0.0843882
264	1755.8	0	0	0	0	0	0	0	0	0	0	0	0	0	0	1	0.0208333	0	0	0	0		264	1133.35	0	0	0	0	0	0	0	0	6	0.101437	2	0.0368392	0	0	22	0.458333	12	0.270575	0	0
265	1762.4	0	0	0	0	0	0	0	0	0	0	0	0	0	0	0	0	0	0	0	0		265	1150.88	1	0.0157109	0	0	0	0	0	0	2	0.0338123	0	0	0	0	15	0.3125	15	0.338219	3	0.0632911
266	1769	0	0	0	0	0	0	0	0	0	0	0	0	0	0	0	0	0	0	0	0		266	1168.68	0	0	1	0.0142086	0	0	0	0	4	0.0676247	2	0.0368392	0	0	24	0.5	6	0.135287	2	0.0421941
267	1775.6	0	0	0	0	0	0	0	0	0	0	0	0	0	0	0	0	0	0	0	0		267	1186.76	0	0	0	0	0	0	0	0	1	0.0169062	1	0.0184196	0	0	21	0.4375	4	0.0901917	1	0.021097
268	1782.2	0	0	0	0	1	0.00268767	0	0	0	0	0	0	0	0	0	0	0	0	0	0		268	1205.12	1	0.0157109	1	0.0142086	0	0	0	0	3	0.0507185	0	0	0	0	16	0.333333	8	0.180383	4	0.0843882
269	1788.8	0	0	0	0	0	0	0	0	0	0	0	0	0	0	0	0	0	0	1	0.021097		269	1223.76	0	0	1	0.0142086	0	0	0	0	4	0.0676247	0	0	0	0	11	0.229167	3	0.0676437	1	0.021097
270	1795.4	0	0	0	0	1	0.00268767	0	0	0	0	0	0	0	0	0	0	0	0	0	0		270	1242.69	0	0	3	0.0426257	0	0	0	0	1	0.0169062	0	0	0	0	10	0.208333	3	0.0676437	4	0.0843882
271	1802	0	0	0	0	0	0	0	0	0	0	0	0	0	0	0	0	0	0	0	0		271	1261.91	0	0	0	0	0	0	0	0	1	0.0169062	2	0.0368392	0	0	11	0.229167	6	0.135287	2	0.0421941
272	1808.6	0	0	0	0	0	0	0	0	0	0	0	0	0	0	0	0	0	0	0	0		272	1281.44	0	0	0	0	0	0	0	0	2	0.0338123	1	0.0184196	0	0	8	0.166667	1	0.0225479	2	0.0421941
273	1815.2	0	0	1	0.0142086	0	0	0	0	0	0	0	0	0	0	0	0	0	0	0	0		273	1301.26	0	0	0	0	0	0	0	0	2	0.0338123	2	0.0368392	0	0	7	0.145833	5	0.11274	2	0.0421941
274	1821.8	0	0	0	0	1	0.00268767	0	0	0	0	0	0	0	0	0	0	0	0	0	0		274	1321.39	0	0	0	0	0	0	0	0	1	0.0169062	0	0	0	0	3	0.0625	1	0.0225479	2	0.0421941
275	1828.4	0	0	0	0	0	0	0	0	0	0	0	0	0	0	0	0	0	0	1	0.021097		275	1341.83	0	0	0	0	0	0	0	0	0	0	0	0	0	0	3	0.0625	1	0.0225479	0	0
276	1835	0	0	0	0	0	0	0	0	0	0	0	0	0	0	0	0	0	0	0	0		276	1362.58	1	0.0157109	0	0	0	0	0	0	0	0	0	0	0	0	1	0.0208333	0	0	0	0
277	1841.6	0	0	0	0	0	0	0	0	0	0	0	0	0	0	0	0	0	0	0	0		277	1383.66	0	0	0	0	0	0	0	0	0	0	1	0.0184196	0	0	3	0.0625	2	0.0450958	1	0.021097
278	1848.2	0	0	0	0	0	0	0	0	0	0	0	0	0	0	1	0.0208333	1	0.0225479	0	0		278	1405.07	0	0	0	0	0	0	0	0	1	0.0169062	0	0	0	0	4	0.0833333	2	0.0450958	1	0.021097
279	1854.8	0	0	0	0	0	0	0	0	0	0	0	0	0	0	0	0	0	0	0	0		279	1426.8	0	0	0	0	0	0	0	0	1	0.0169062	0	0	0	0	3	0.0625	2	0.0450958	1	0.021097
280	1861.4	0	0	0	0	0	0	0	0	0	0	0	0	0	0	0	0	0	0	0	0		280	1448.87	0	0	0	0	0	0	0	0	0	0	0	0	0	0	1	0.0208333	2	0.0450958	2	0.0421941
281	1868	0	0	0	0	0	0	0	0	0	0	0	0	0	0	1	0.0208333	0	0	0	0		281	1471.28	0	0	0	0	0	0	0	0	0	0	0	0	0	0	3	0.0625	0	0	0	0
282	1874.6	0	0	0	0	0	0	0	0	0	0	0	0	0	0	0	0	0	0	0	0		282	1494.04	0	0	0	0	0	0	0	0	1	0.0169062	0	0	0	0	3	0.0625	1	0.0225479	0	0
283	1881.2	0	0	0	0	0	0	0	0	0	0	0	0	0	0	1	0.0208333	0	0	0	0		283	1517.16	0	0	0	0	0	0	0	0	0	0	0	0	0	0	1	0.0208333	0	0	1	0.021097
284	1887.8	0	0	0	0	0	0	0	0	0	0	0	0	0	0	0	0	0	0	0	0		284	1540.62	0	0	0	0	0	0	0	0	2	0.0338123	0	0	0	0	1	0.0208333	1	0.0225479	1	0.021097
285	1894.4	0	0	0	0	0	0	0	0	0	0	0	0	0	0	0	0	0	0	0	0		285	1564.46	0	0	0	0	0	0	0	0	1	0.0169062	0	0	0	0	2	0.0416667	2	0.0450958	2	0.0421941
286	1901	0	0	0	0	0	0	0	0	0	0	0	0	0	0	0	0	0	0	0	0		286	1588.66	0	0	0	0	0	0	0	0	0	0	0	0	0	0	1	0.0208333	0	0	0	0
[truncated: 15 more rows]

[truncated: 8 more sheets: S7G, S8A, S9A, Table S1 extra diploids, Table S1 extra WT,tny, Table S1 extra cdkg1 tny1, cdkg, Table S1 extra mat3, dp1, Table S1 extra tny1 rescue]
