# Supplementary material for: Subscaling of a cytosolic RNA binding protein governs cell size homeostasis in the multiple fission alga Chlamydomonas
Source: PLoS Genet. 2024 Mar 18;20(3):e1010503. doi: 10.1371/journal.pgen.1010503 (PMC10977881; doi:10.1371/journal.pgen.1010503)
Supplement: S2 Data — (XLSX) [file pgen.1010503.s014.xlsx]

## Sheet: Sheet1
	Figure S7C				Figure 4B				Figure S7D				Figure S7E				Figure S7A				Figure S7B
	Equal cell number				Equal cell number				Equal cell number				Equal cell number				Equal cell number				Equal cell number
ZT	total stain Q	TNY1		ZT	total stain Q	TNY1		ZT	total stain Q	TNY1		ZT	total stain Q	TNY1		ZT	total stain Q	TNY1		ZT	total stain Q	TNY1
1	1	1		1	1	1		1	1	1		1	1	1		1	1	1		1	1	1
5	3.00724	2.04996		5	2.79284	1.30494		5	1.93861	1.18947		5	1.2398	0.677585		5	1.00275	1.09838		5	1.39008	0.822379
7	3.32583	1.908		7	4.05639	1.23105		7	2.84525	1.9547		7	1.75577	0.786695		7	1.13237	0.824677		7	1.77907	0.89384
9	4.87929	1.78378		9	4.37971	1.04872		9	3.23114	1.86907		9	3.52563	0.639859		9	1.69594	0.960654		9	2.27594	0.959391
11	7.57218	2.00051		11	5.86718	0.814952		11	4.83833	1.83989		11	6.22261	0.974624		11	2.82416	2.43416		11	3.26325	1.15758
13	7.36115	3.37323		13	5.40243	1.60184		13	5.78073	3.01162		13	7.05402	2.1129		13	3.08573	6.53675		13	3.56569	2.70672
15	7.68736	6.39718		15	5.85101	5.34251		15	5.5156	5.13436		15	4.86715	5.12343		15	3.07812	5.11128		15	3.36969	4.80952
17	7.97842	6.8778		17	6.20098	5.1512		17	4.21671	6.04821		17	4.24371	5.49494		17	3.97526	7.12929		17	3.20694	6.30576
19	8.38221	5.80136		19	6.80534	4.67365		19	3.88518	5.19477		19	4.02042	6.17002		19	4.43529	7.39512		19	3.1002	5.6285
21	8.55708	5.39201		21	5.3381	5.28253		21	4.13371	4.91605		21	5.76349	7.27799		21	5.52005	7.59728		21	3.97133	6.61573
	equal protein				equal protein				equal protein				equal protein				equal protein				equal protein
ZT	total stain Q	TNY1		ZT	total stain Q	TNY1		ZT	total stain Q	TNY1		ZT	total stain Q	TNY1		ZT	total stain Q	TNY1		ZT	total stain Q	TNY1
1	1	1		1	1	1		1	1	1		1	1	1		1	1	1		1	1	1
5	1.33854	0.866033		5	1.20425	0.849705		5	1.17269	0.746108		5	1.14007	0.750206		5	0.900309	0.652291		5	0.900309	0.652291
7	1.12833	0.646021		7	0.908149	0.541076		7	1.29247	0.57428		7	1.05415	0.5485		7	0.970946	0.479711		7	0.970946	0.479711
9	1.03791	0.487599		9	0.992758	0.315792		9	1.28374	0.372082		9	1.06053	0.295472		9	1.03982	0.321927		9	1.03982	0.321927
11	1.02355	0.39946		11	1.09259	0.251158		11	1.18662	0.247994		11	1.10799	0.224915		11	1.06855	0.277531		11	1.06855	0.277531
13	0.893768	0.577651		13	0.928396	0.411443		13	1.25061	0.496363		13	0.904716	0.344745		13	0.884747	0.340862		13	0.884747	0.340862
15	0.713983	0.970851		15	0.93071	0.802664		15	1.09799	1.09034		15	0.863804	0.755338		15	0.956992	0.946002		15	0.956992	0.946002
17	0.667903	1.07832		17	0.94873	0.870977		17	1.05217	1.2007		17	0.747588	0.932643		17	0.924529	1.09807		17	0.924529	1.09807
19	0.671086	0.934725		19	1.11304	0.748031		19	1.32163	1.07684		19	0.848915	0.846634		19	0.910056	0.859777		19	0.910056	0.859777
21	0.687355	1.0133		21	1.20307	0.678081		21	1.38552	0.970278		21	0.889305	0.915899		21	1.06273	0.92659		21	1.06273	0.92659
